# Supplementary material for: Identification of novel interacts partners of ADAR1 enzyme mediating the oncogenic process in aggressive breast cancer
Source: Sci Rep. 2023 May 23;13:8341. doi: 10.1038/s41598-023-35517-6 (PMC10206070; doi:10.1038/s41598-023-35517-6)
Supplement: Supplementary file 2 — Supplementary Table 2. [file 41598_2023_35517_MOESM2_ESM.xlsx]

## Sheet: Proteins
Checked	Protein FDR Confidence: Combined	Master	Accession	Description	Exp. q-value: Combined	Sum PEP Score	Coverage [%]	# Peptides	# PSMs	# Unique Peptides	# AAs	MW [kDa]	calc. pI	Score MSPepSearch: MSPepSearch	Score Sequest HT: Sequest HT	# Peptides (by Search Engine): MSPepSearch	# Peptides (by Search Engine): Sequest HT	Abundance Ratio: (1) / (4)	Abundance Ratio: (2) / (4)	Abundance Ratio: (3) / (4)	Abundance Ratio Adj. P-Value: (1) / (4)	Abundance Ratio Adj. P-Value: (2) / (4)	Abundance Ratio Adj. P-Value: (3) / (4)	Abundance Ratio Variability [%]: (1) / (4)	Abundance Ratio Variability [%]: (2) / (4)	Abundance Ratio Variability [%]: (3) / (4)	Abundances (Grouped): 1	Abundances (Grouped): 2	Abundances (Grouped): 3	Abundances (Grouped): 4	Abundances (Grouped) CV [%]: 1	Abundances (Grouped) CV [%]: 2	Abundances (Grouped) CV [%]: 3	Abundances (Grouped) CV [%]: 4	Found in Sample: [S21] F21: Sample, 1, a	Found in Sample: [S22] F22: Sample, 1, b	Found in Sample: [S23] F23: Sample, 1, c	Found in Sample: [S24] F24: Sample, 2, a	Found in Sample: [S25] F25: Sample, 2, b	Found in Sample: [S26] F26: Sample, 2, c	Found in Sample: [S27] F27: Sample, 3, a	Found in Sample: [S28] F28: Sample, 3, b	Found in Sample: [S29] F29: Sample, 3, c	Found in Sample: [S30] F30: Sample, 4, a	Found in Sample: [S31] F31: Sample, 4, b	Found in Sample: [S32] F32: Sample, 4, c	# Protein Groups	Modifications
FALSE	High	Master Protein	P38646	Stress-70 protein, mitochondrial OS=Homo sapiens OX=9606 GN=HSPA9 PE=1 SV=2	0	170.754	36	23	294	21	679	73.6	6.16	150686	0	23	3	0.337	0.599	1.347	0.977746	0.996723	0.750982	0.69	32.83	4.5	49	70.9	166.6	113.6	24.47	11.9	17.64	14.9	High	High	High	High	High	High	High	High	High	High	High	High	1
FALSE	High	Master Protein	P35527	Keratin, type I cytoskeletal 9 OS=Homo sapiens OX=9606 GN=KRT9 PE=1 SV=3	0	165.281	40	19	158	17	623	62	5.24	90111	1.69	19	1	0.357	0.634	0.568	0.977746	0.996723	0.103071	23.75	12.68	1.31	71.1	88.8	68.6	171.5	23.89	20.98	31.24	5.27	High	High	High	High	High	High	High	High	High	High	High	High	1
FALSE	High	Master Protein	P08238	Heat shock protein HSP 90-beta OS=Homo sapiens OX=9606 GN=HSP90AB1 PE=1 SV=4	0	147.856	32	23	118	14	724	83.2	5.03	57986	0	23	2	0.427	0.957	3.081	0.953119	0.996723	0.997391	31.33	4.72	5.38	47.8	123.2	191.3	37.7	35.48	50.63	14.36	60.11	Peak Found	High	High	High	High	High	High	High	High	High	High	High	1
FALSE	High	Master Protein	P11142	Heat shock cognate 71 kDa protein OS=Homo sapiens OX=9606 GN=HSPA8 PE=1 SV=1	0	146.015	35	19	172	13	646	70.9	5.52	99141	5.64	19	4	0.459	0.831	1.499	0.909726	0.996723	0.841907	5.47	0.19	1.88	35.7	84.6	177.5	102.1	20.66	26.87	30.69	13.3	High	High	High	High	High	High	High	High	High	High	High	High	1
FALSE	High	Master Protein	P60709	Actin, cytoplasmic 1 OS=Homo sapiens OX=9606 GN=ACTB PE=1 SV=1	0	143.704	36	14	329	3	375	41.7	5.48	172942	9.35	14	7	0.38	1.276	3.731	0.976092	0.932178	0.9882	35.46	5.64	0.92	15.5	91.4	233.2	59.8	38.21	6.66	15.43	16.34	High	High	High	High	High	High	High	High	High	High	High	High	1
FALSE	High	Master Protein	P20029	Endoplasmic reticulum chaperone BiP OS=Mus musculus OX=10090 GN=Hspa5 PE=1 SV=3	0	136.053	35	20	156	18	655	72.4	5.16	87602	6.67	19	7	0.497	0.46	0.868	0.890986	0.967009	0.340797	13.81	8.27	5.93	113.5	48.8	105.3	132.4	48.39	26.98	26.25	44	High	High	High	High	High	High	High	High	High	High	High	High	1
FALSE	High	Master Protein	P04264	Keratin, type II cytoskeletal 1 OS=Homo sapiens OX=9606 GN=KRT1 PE=1 SV=6	0	128.75	26	21	258	15	644	66	8.12	138617	6.4	20	4	0.149	0.618	0.616	0.972905	0.996723	0.134551	67.19	16.8	14.59	62.4	89.9	106.5	141.3	65.78	26.67	56.47	41.73	High	High	High	High	High	High	High	High	High	High	High	High	1
FALSE	High	Master Protein	P35908	Keratin, type II cytoskeletal 2 epidermal OS=Homo sapiens OX=9606 GN=KRT2 PE=1 SV=2	0	122.753	32	17	153	12	639	65.4	8	77497	8.27	16	1	0.314	1.113	0.906	0.977746	0.988902	0.37528	9.14	34.6	7.32	53.8	119.2	102	125	22.37	8.94	37.44	47.07	High	High	High	High	High	High	High	High	High	High	High	High	1
FALSE	High	Master Protein	P07900	Heat shock protein HSP 90-alpha OS=Homo sapiens OX=9606 GN=HSP90AA1 PE=1 SV=5	0	104.732	20	17	111	8	732	84.6	5.02	55889	0	17	1	0.47	0.934	2.907	0.909726	0.996723	0.997391	1.93	13.91	6.39	87.5	78.2	170.3	64	32.39	15.47	8.01	32.7	High	High	High	High	High	High	High	High	High	High	High	High	1
FALSE	High	Master Protein	P10126	Elongation factor 1-alpha 1 OS=Mus musculus OX=10090 GN=Eef1a1 PE=1 SV=3	0	104.68	27	15	123	9	462	50.1	9.01	67301	5.61	15	3	0.448	0.906	2.513	0.909726	0.996723	0.990773	8.28	2.64	8.04	103.3	93.9	96.6	106.2	14.66	12.09	6.57	6.72	High	High	High	High	High	High	High	High	High	High	High	High	1
FALSE	High	Master Protein	P55265	Double-stranded RNA-specific adenosine deaminase OS=Homo sapiens OX=9606 GN=ADAR PE=1 SV=4	0	101.163	13	17	127	17	1226	136	8.65	63257	1.62	17	2	7.484	5.999	70.864	0.000124759	0.0230458	8.24676e-06	4.72	66.99	5.07	67.6	74.2	227.4	30.9	27.65	19.01	17.03	83.84	High	High	High	High	High	High	High	High	High	Peak Found	Peak Found	Peak Found	1
FALSE	High	Master Protein	Q15149	Plectin OS=Homo sapiens OX=9606 GN=PLEC PE=1 SV=3	0	99.9	5	25	109	9	4684	531.5	5.96	50244	0	24	1	0.182	0.516	1.627	0.977746	0.996723	0.905439	3.1	50.18	7.42	16	66	208.1	109.9	34.56	10.42	14.29	17.47	Peak Found	Peak Found	Peak Found	High	High	High	High	High	High	High	High	High	1
FALSE	High	Master Protein	P35579	Myosin-9 OS=Homo sapiens OX=9606 GN=MYH9 PE=1 SV=4	0	99.815	9	18	86	17	1960	226.4	5.6	39547	0	18	2	0.274	0.618	2.522	0.98529	0.996723	0.990773	10.59	19.51	0.74	19.1	60.4	228.5	92	5.26	7.57	8.33	8.36	High	High	High	High	High	High	High	High	High	High	High	High	1
FALSE	High	Master Protein	P10809	60 kDa heat shock protein, mitochondrial OS=Homo sapiens OX=9606 GN=HSPD1 PE=1 SV=2	0	99.804	24	12	72	12	573	61	5.87	37153	4.04	12	2	0.173	0.478	2.465	0.977746	0.98451	0.990773	64.19	36.32	19.51	10.2	50.7	234.4	104.7	52.19	101.67	4.7	21.18	High	High	High	High	High	High	High	High	High	High	High	High	1
FALSE	High	Master Protein	P68133	Actin, alpha skeletal muscle OS=Homo sapiens OX=9606 GN=ACTA1 PE=1 SV=1	0	94.476	28	12	296	1	377	42	5.39	153899	4.51	12	5	0.507	1.748	3.754	0.880186	0.737639	0.982602	41.32	33.22	5.87	16.4	96.3	226.8	60.5	31.83	8.25	15.71	23.71	Not Found	Not Found	Not Found	Not Found	Not Found	Not Found	Not Found	Not Found	High	Not Found	Not Found	Not Found	1
FALSE	High	Master Protein	P00761	Trypsin OS=Sus scrofa OX=9823 PE=1 SV=1	0	89.368	36	11	2379	7	231	24.4	7.18	26208	4268.62	6	5	0.928	0.885	1.027	0.376906	0.996723	0.490923	26.27	9.85	8.19	107	107.7	93.7	91.5	2.36	4.66	1.52	3.79	High	High	High	High	High	High	High	High	High	High	High	High	1
FALSE	High	Master Protein	P02545	Prelamin-A/C OS=Homo sapiens OX=9606 GN=LMNA PE=1 SV=1	0	88.588	28	17	94	16	664	74.1	7.02	44882	0	17	2	0.117	0.305	2.408	0.880186	0.737639	0.990773	71.85	2.24	22.21	19.8	50.1	221.9	108.3	45.51	26.79	20.33	8.62	High	High	High	High	High	High	High	High	High	High	High	High	1
FALSE	High	Master Protein	P21333	Filamin-A OS=Homo sapiens OX=9606 GN=FLNA PE=1 SV=4	0	88.293	9	23	84	16	2647	280.6	6.06	40093	3.74	22	3	0.303	0.59	2.998	0.977746	0.996723	0.997391	6.56	1.47	0.09	20.1	27.1	303.5	49.3	65.1	9.6	10.34	56.3	Peak Found	High	Peak Found	High	High	High	High	High	High	High	High	High	1
FALSE	High	Master Protein	P06733	Alpha-enolase OS=Homo sapiens OX=9606 GN=ENO1 PE=1 SV=2	0	86.253	35	13	124	4	434	47.1	7.39	63298	0	13	2	0.225	0.914	3.491	0.98647	0.996723	0.990773	1.88	5.07	23.75	12.4	39.9	278.3	69.5	19.32	7.38	7.81	11.93	High	Peak Found	High	High	High	High	High	High	High	High	High	High	1
FALSE	High	Master Protein	P05787	Keratin, type II cytoskeletal 8 OS=Homo sapiens OX=9606 GN=KRT8 PE=1 SV=7	0	83.581	21	13	110	7	483	53.7	5.59	62171	0	13	3	0.187	0.613	2.543	0.977746	0.996723	0.990773	50.2	40.72	27.85	4.6	12.6	188.2	194.6	35.56	18.59	111.77	119.86	Peak Found	High	High	High	High	High	High	High	High	High	High	High	1
FALSE	High	Master Protein	P30427	Plectin OS=Rattus norvegicus OX=10116 GN=Plec PE=1 SV=2	0	81.539	4	20	81	3	4687	533.2	5.91	35290	9.09	17	3	0.232	0.418	1.296	0.995228	0.929902	0.729833	0.9	76.35	12.45	27.1	69.7	187	116.2	63.21	17.55	16.01	26.07	Peak Found	Peak Found	Peak Found	High	Peak Found	Peak Found	High	High	Peak Found	High	High	High	1
FALSE	High	Master Protein	Q09666	Neuroblast differentiation-associated protein AHNAK OS=Homo sapiens OX=9606 GN=AHNAK PE=1 SV=2	0	70.998	10	20	84	20	5890	628.7	6.15	40265		20		0.184	0.755	2.87	0.977746	0.996723	0.997391	6.83	15.05	0.54	20.7	56.4	226.8	96	31.75	16.66	19.27	10.67	Peak Found	High	High	High	High	High	High	High	High	High	High	High	1
FALSE	High	Master Protein	P17182	Alpha-enolase OS=Mus musculus OX=10090 GN=Eno1 PE=1 SV=3	0	69.47	30	10	84	1	434	47.1	6.8	41518	0	10	2	0.308	0.923	7.048	0.977746	0.996723	0.701142	14.29	3.21	40.2	12.2	40.5	270	77.4	23.48	4.91	14.82	9.33	Not Found	Not Found	Not Found	Not Found	Not Found	Not Found	Not Found	Not Found	High	Not Found	Not Found	Not Found	1
FALSE	High	Master Protein	Q14315	Filamin-C OS=Homo sapiens OX=9606 GN=FLNC PE=1 SV=3	0	69.302	4	14	82	10	2725	290.8	5.97	41739		14		0.186	0.44	2.113	0.977746	0.934118	0.971496	7.59	26.9	2	16.2	45.8	226.4	111.6	19.28	9.44	12.23	22.11	High	High	Peak Found	High	High	High	High	High	High	High	High	High	1
FALSE	High	Master Protein	P12763	Alpha-2-HS-glycoprotein OS=Bos taurus OX=9913 GN=AHSG PE=1 SV=2	0	67.1	33	11	263	11	359	38.4	5.5	31610	389.33	4	8	0.226	0.533	2.893	0.98647	0.996723	0.997391	19.18	11.4	3.61	25	83.1	224.5	67.4	2.49	14.77	5.46	12.09	High	High	High	High	High	High	High	High	High	High	High	High	1
FALSE	High	Master Protein	Q64525	Histone H2B type 2-B OS=Mus musculus OX=10090 GN=Hist2h2bb PE=1 SV=3	0	67.031	45	7	125	1	126	13.9	10.32	78214	5.72	7	4	0.457	0.691	1.574	0.909726	0.996723	0.865642	0.27	26.06	5.94	54.4	85	153.9	106.7	12	11.69	25.02	15.27	Not Found	Not Found	High	Not Found	Not Found	Not Found	Peak Found	Peak Found	High	Not Found	Not Found	Peak Found	1
FALSE	High	Master Protein	P02976	Immunoglobulin G-binding protein A OS=Staphylococcus aureus (strain NCTC 8325 / PS 47) OX=93061 GN=spa PE=1 SV=3	0	66.324	41	15	321	15	516	56.4	5.72		813.74		15	6.844	2.389	0.611	0.000218833	0.443029	0.131776	5.88	44.62	2.16	177.8	141.5	30.1	50.7	31.43	11.48	32.45	26.95	High	High	High	High	High	High	High	High	High	High	High	High	1
FALSE	High	Master Protein	P04259	Keratin, type II cytoskeletal 6B OS=Homo sapiens OX=9606 GN=KRT6B PE=1 SV=5	0	65.794	12	10	107	2	564	60	8	62022		10		0.125	0.581	0.967	0.908201	0.996723	0.427768	83.39	10.09	1.01	26.2	122.4	106.3	145.2	48.51	9.1	9.19	9.61	Peak Found	Not Found	Not Found	Not Found	Not Found	Peak Found	Peak Found	Peak Found	High	Peak Found	High	High	1
FALSE	High	Master Protein	A5A6M8	Keratin, type II cytoskeletal 5 OS=Pan troglodytes OX=9598 GN=KRT5 PE=2 SV=1	0	65.36	13	11	106	5	592	62.5	7.3	58944		11		0.223	0.686	1.734	0.98647	0.996723	0.934883	39.73	2.68	2.05	26.5	127.9	125.2	120.5	16.85	10.65	1.85	12.88	Peak Found	Peak Found	High	Peak Found	Peak Found	High	High	High	High	High	High	High	1
FALSE	High	Master Protein	P08670	Vimentin OS=Homo sapiens OX=9606 GN=VIM PE=1 SV=4	0	65.051	23	13	101	11	466	53.6	5.12	53456	0	13	2	0.302	0.529	1.238	0.977746	0.996723	0.712711	19.78	24.7	4.57	30.5	69.9	177.4	122.2	25.22	3.77	78.24	126.67	High	High	High	High	High	High	High	High	High	High	High	High	1
FALSE	High	Master Protein	A6NMY6	Putative annexin A2-like protein OS=Homo sapiens OX=9606 GN=ANXA2P2 PE=5 SV=2	0	63.78	29	11	98	4	339	38.6	6.95	51144	3.37	11	2	0.228	0.61	3.543	0.989465	0.996723	0.990773	7.73	37.3	5.58	7.8	63.9	282.3	46	44.84	45.95	13.6	37.77	High	Peak Found	High	High	Peak Found	High	High	High	High	High	High	High	1
FALSE	High	Master Protein	Q64475	Histone H2B type 1-B OS=Mus musculus OX=10090 GN=H2bc3 PE=1 SV=3	0	63.435	45	7	123	1	126	13.9	10.32	76982	5.72	7	4	0.456	0.803	1.574	0.909726	0.996723	0.865642	27.11	13.43	5.94	54.4	85	153.9	106.7	9.85	11.68	25.05	15.34	Not Found	Not Found	High	Not Found	Not Found	Not Found	Not Found	Not Found	Not Found	Not Found	Not Found	Not Found	1
FALSE	High	Master Protein	A5A6J1	Tubulin alpha-1A chain OS=Pan troglodytes OX=9598 GN=TUBA1A PE=2 SV=1	0	59.499	25	9	41	9	451	50.1	5.06	22449	1.78	8	2	0.174	0.899	1.891	0.977746	0.996723	0.962737	14.8	10.71	28.5	24.5	114.2	156.1	105.3	49.03	46.91	82.98	44.91	High	High	High	High	High	High	High	High	High	High	High	High	1
FALSE	High	Master Protein	P67809	Y-box-binding protein 1 OS=Homo sapiens OX=9606 GN=YBX1 PE=1 SV=3	0	59.299	34	7	64	7	324	35.9	9.88	30866		7		0.49	2.022	1.336	0.890986	0.592031	0.744889	6.48	18.71	3.71	30.1	214.9	83.6	71.4	57.89	25.22	59.07	27.65	High	High	High	High	High	High	High	High	High	High	High	High	1
FALSE	High	Master Protein	P63104	14-3-3 protein zeta/delta OS=Homo sapiens OX=9606 GN=YWHAZ PE=1 SV=1	0	58.243	36	10	49	6	245	27.7	4.79	26340	0	10	1	0.545	0.989	5.651	0.836467	0.996723	0.856166	5.97	15.43	3.41	12	36.9	329.5	21.6	137.02	27.2	23.29	53.81	Peak Found	Peak Found	Peak Found	High	High	High	High	High	High	High	High	High	1
FALSE	High	Master Protein	P0DMV9	Heat shock 70 kDa protein 1B OS=Homo sapiens OX=9606 GN=HSPA1B PE=1 SV=1	0	56.519	14	9	82	4	641	70	5.66	48683	4.01	9	1	0.298	0.738	3.897	0.977746	0.999451	0.976104	33.34	16.02	36.54	54.2	62.7	170.7	112.5	21.76	59.03	30.84	18.66	High	High	High	High	High	High	High	High	High	High	High	High	1
FALSE	High	Master Protein	P14625	Endoplasmin OS=Homo sapiens OX=9606 GN=HSP90B1 PE=1 SV=1	0	55.507	10	10	80	9	803	92.4	4.84	38489		10		0.177	0.432	1.893	0.977746	0.934118	0.962737	2.08	1.25	4.55	15.5	69.1	190.2	125.2	36.15	18.09	46.86	18.11	Peak Found	High	High	High	High	High	High	High	High	High	High	High	1
FALSE	High	Master Protein	P13645	Keratin, type I cytoskeletal 10 OS=Homo sapiens OX=9606 GN=KRT10 PE=1 SV=6	0	55.35	22	12	85	8	584	58.8	5.21	42778	1.73	11	4	0.121	0.475	0.718	0.890986	0.98451	0.204732	64.75	63.57	1.54	65.3	98.7	100.7	135.3	51.66	40.43	29.62	22.25	High	High	High	Peak Found	High	High	High	High	High	High	High	High	1
FALSE	High	Master Protein	P14618	Pyruvate kinase PKM OS=Homo sapiens OX=9606 GN=PKM PE=1 SV=4	0	55.211	23	12	61	11	531	57.9	7.84	35660	0	12	1	0.331	0.662	1.659	0.977746	0.996723	0.907495	19.15	7.16	14.14	55.9	90.8	148.7	104.5	12.39	109.37	26.14	33.88	High	High	High	High	High	High	High	High	High	High	High	High	1
FALSE	High	Master Protein	P19338	Nucleolin OS=Homo sapiens OX=9606 GN=NCL PE=1 SV=3	0	54.026	11	9	86	9	710	76.6	4.7	45428		9		0.326	0.912	1.941	0.977746	0.996723	0.962737	35.26	5.95	23.91	22.9	88.3	200.9	87.9	18.63	8.02	13.62	32.6	High	High	High	High	High	High	High	High	High	High	High	High	1
FALSE	High	Master Protein	P52272	Heterogeneous nuclear ribonucleoprotein M OS=Homo sapiens OX=9606 GN=HNRNPM PE=1 SV=3	0	50.904	15	11	37	11	730	77.5	8.7	18817		11		0.265	0.682	3.467	0.98647	0.996723	0.990773	3.15	5.49	4.71	23	59.4	239.6	77.9	5.94	15.37	16.93	14.55	Peak Found	High	Peak Found	High	High	Peak Found	High	High	High	High	High	High	1
FALSE	High	Master Protein	P61979	Heterogeneous nuclear ribonucleoprotein K OS=Mus musculus OX=10090 GN=Hnrnpk PE=1 SV=1	0	49.508	21	8	50	8	463	50.9	5.54	24958	1.74	7	1	0.311	1.018	2.799	0.977746	0.996723	0.997391	26.39	21.88	28.1	15.7	66.8	228.6	89	88.63	18.33	19.97	22.8	High	High	High	High	High	High	High	High	High	High	High	High	1
FALSE	High	Master Protein	Q5R1W9	L-lactate dehydrogenase A chain OS=Pan troglodytes OX=9598 GN=LDHA PE=2 SV=3	0	49.397	23	9	65	6	332	36.6	8.27	33051		9		0.455	0.446	3.606	0.909726	0.9388	0.990773	30.28	65.35	1.12	31.6	71.5	237.6	59.4	38.18	15.07	16.57	20.5	High	High	High	High	High	High	High	High	High	High	High	High	1
FALSE	High	Master Protein	P36578	60S ribosomal protein L4 OS=Homo sapiens OX=9606 GN=RPL4 PE=1 SV=5	0	49.295	14	8	75	8	427	47.7	11.06	37276	1.65	8	2	0.237	0.476	0.814	0.995805	0.98451	0.29732	3.99	3.91	3.97	35.3	66.5	156.7	141.6	28.14	3.98	21.99	4.56	High	High	High	High	High	High	High	High	High	High	High	High	1
FALSE	High	Master Protein	Q15365	Poly(rC)-binding protein 1 OS=Homo sapiens OX=9606 GN=PCBP1 PE=1 SV=2	0	47.81	17	5	35	2	356	37.5	7.09	21729		5		0.024	0.443	2.348	0.0263178	0.934894	0.990773	117.74	53.46	17.39	3.1	79.9	240.6	76.4	99.27	46.36	13.48	39.22	Not Found	Peak Found	High	Peak Found	Peak Found	High	High	High	High	High	High	High	1
FALSE	High	Master Protein	P07356	Annexin A2 OS=Mus musculus OX=10090 GN=Anxa2 PE=1 SV=2	0	47.562	22	8	70	1	339	38.7	7.69	36906	1.64	7	2	0.24	0.61	2.825	0.995805	0.996723	0.997391	1.35	9.05	3.72	7.5	73.9	270.9	47.7	46.55	49.79	12.9	43.11	Not Found	Not Found	Peak Found	Peak Found	Peak Found	High	Peak Found	Peak Found	Peak Found	High	Peak Found	Peak Found	1
FALSE	High	Master Protein	P62806	Histone H4 OS=Mus musculus OX=10090 GN=H4c1 PE=1 SV=2	0	47.307	39	5	62	5	103	11.4	11.36	37840	2.28	5	1	0.717	0.694	0.92	0.589614	0.996723	0.386428	4.11	1.26	6.9	82.1	113.3	97.4	107.3	75.27	8.56	73.32	13.32	High	High	High	High	High	High	High	High	High	High	High	High	1
FALSE	High	Master Protein	P23246	Splicing factor, proline- and glutamine-rich OS=Homo sapiens OX=9606 GN=SFPQ PE=1 SV=2	0	45.888	11	8	47	7	707	76.1	9.44	22082		8		0.168	0.662	3.007	0.977746	0.996723	0.997391	35.51	50.28	21.98	19.5	62.6	223.8	94.1	19.09	21.5	12.73	26.26	High	High	Peak Found	High	High	High	High	High	High	High	High	High	1
FALSE	High	Master Protein	P22626	Heterogeneous nuclear ribonucleoproteins A2/B1 OS=Homo sapiens OX=9606 GN=HNRNPA2B1 PE=1 SV=2	0	45.577	18	5	44	5	353	37.4	8.95	19779	0	5	1	0.36	1.2	8.336	0.977746	0.944023	0.498057	39.61	18.67	77.18	7.4	60.9	309.7	22.1	69.82	84.39	28.11	32.87	High	High	High	High	High	High	High	High	High	High	High	High	1
FALSE	High	Master Protein	P62259	14-3-3 protein epsilon OS=Mus musculus OX=10090 GN=Ywhae PE=1 SV=1	0	45.531	26	7	59	5	255	29.2	4.74	29317	0	7	1	0.24	0.835	1.478	0.995805	0.996723	0.835795	60.28	18.1	17.07	10.1	32.3	273	84.6	139.63	11.95	31.99	60.97	High	High	High	High	High	High	High	High	High	High	High	High	1
FALSE	High	Master Protein	P02768	Albumin OS=Homo sapiens OX=9606 GN=ALB PE=1 SV=2	0	44.28	7	5	136	5	609	69.3	6.28	83806	0	5	3	0.358	1.209	3.662	0.977746	0.937541	0.990773	15.53	40.56	23.43	23.9	74.8	238.3	63	30.11	7.27	16.99	15.24	High	High	High	High	High	High	High	High	High	High	High	High	1
FALSE	High	Master Protein	P06654	Immunoglobulin G-binding protein G OS=Streptococcus sp. group G OX=1320 GN=spg PE=1 SV=1	0	43.82	19	5	343	5	448	47.5	4.91		936.56		5	0.964	0.979	0.596	0.352249	0.996723	0.122861	67.63	30.94	13.36	109.9	114.6	77.6	97.9	65.45	30.95	19.97	15.38	High	High	High	High	High	High	High	High	High	High	High	High	1
FALSE	High	Master Protein	P50990	T-complex protein 1 subunit theta OS=Homo sapiens OX=9606 GN=CCT8 PE=1 SV=4	0	43.803	16	8	37	8	548	59.6	5.6	17384		8		0.368	0.942	3.888	0.976894	0.996723	0.976146	1.77	17.6	3.06	21.4	75.7	238.5	64.3	16.53	11.23	18.88	11.5	High	High	Peak Found	High	High	High	High	High	High	High	High	High	1
FALSE	High	Master Protein	P01252	Prothymosin alpha OS=Bos taurus OX=9913 GN=PTMA PE=1 SV=2	0	43.71	23	5	47	5	110	12.1	3.79	23558	0	5	1	0.273	0.739	8.105	0.98529	0.999451	0.52114	101.98	32.19	2.1	13.8	42	301.9	42.4	32.45	18.8	15.84	24.41	High	High	Peak Found	High	High	High	High	High	High	High	High	High	1
FALSE	High	Master Protein	P31946	14-3-3 protein beta/alpha OS=Homo sapiens OX=9606 GN=YWHAB PE=1 SV=3	0	43.429	30	8	55	2	246	28.1	4.83	28125	0	8	1	0.398	0.771	4.083	0.973128	0.996723	0.971496	3.15	25.18	3.48	6.1	46.7	304.4	42.8	104.27	23.95	10.55	31.27	Not Found	Not Found	Peak Found	Not Found	Peak Found	Peak Found	High	High	High	High	High	High	1
FALSE	High	Master Protein	Q04695	Keratin, type I cytoskeletal 17 OS=Homo sapiens OX=9606 GN=KRT17 PE=1 SV=2	0	42.625	17	9	49	5	432	48.1	5.02	26679	0	9	1	0.148	0.405	1.566	0.972905	0.911105	0.865642	32.47	35.79	17.16	14.3	72.9	157.9	154.9	118.99	33.17	8.73	10.21	Peak Found	Peak Found	Peak Found	High	Peak Found	Peak Found	High	High	High	Peak Found	High	High	1
FALSE	High	Master Protein	P13639	Elongation factor 2 OS=Homo sapiens OX=9606 GN=EEF2 PE=1 SV=4	0	42.486	8	8	68	8	858	95.3	6.83	35255		8		0.264	0.62	2.028	0.98647	0.996723	0.966863	45.71	9.9	0.4	25.8	71.1	199.9	103.2	14.21	6.43	13.22	14.08	High	High	High	High	High	High	High	High	High	High	High	High	1
FALSE	High	Master Protein	Q05639	Elongation factor 1-alpha 2 OS=Homo sapiens OX=9606 GN=EEF1A2 PE=1 SV=1	0	41.87	14	7	73	1	463	50.4	9.03	39262	5.61	7	3	1.073	1.261	2.892	0.284857	0.934118	0.997391	18.18	20.69	8.75	103.5	93.9	96.3	106.3	14.65	12.17	6.58	6.78	Not Found	Peak Found	Peak Found	Not Found	Peak Found	Peak Found	Peak Found	High	High	Not Found	Not Found	Not Found	1
FALSE	High	Master Protein	P08727	Keratin, type I cytoskeletal 19 OS=Homo sapiens OX=9606 GN=KRT19 PE=1 SV=4	0	40.873	16	8	50	5	400	44.1	5.14	26228	0	8	1	0.386	0.435	5.19	0.974793	0.934118	0.908624	17.59	37.44	37.93	15.7	77.5	152.2	154.6	114.78	37.01	16.6	9.56	Peak Found	Peak Found	Peak Found	Peak Found	Peak Found	Peak Found	High	High	High	High	High	High	1
FALSE	High	Master Protein	P04083	Annexin A1 OS=Homo sapiens OX=9606 GN=ANXA1 PE=1 SV=2	0	40.532	25	8	41	2	346	38.7	7.02	20411		8		0.196	0.8	4.701	0.977746	0.996723	0.946485	34.6	37.47	1.11	20.3	59.4	251.1	69.2	41.42	30.2	11.45	29.24	Peak Found	Peak Found	Peak Found	High	High	High	High	High	High	High	High	High	1
FALSE	High	Master Protein	P15357	Ubiquitin-40S ribosomal protein S27a OS=Drosophila melanogaster OX=7227 GN=RpS27A PE=1 SV=2	0	40.411	31	5	157	5	156	17.9	9.77	103058	1.85	5	2	0.351	2.478	5.732	0.977746	0.404818	0.841907	2.18	8.91	12.96	18.4	113.1	228.9	39.6	57.64	43.49	7.64	26.81	High	High	High	High	High	High	High	High	High	High	High	High	1
FALSE	High	Master Protein	Q9Y490	Talin-1 OS=Homo sapiens OX=9606 GN=TLN1 PE=1 SV=3	0	40.391	4	10	34	10	2541	269.6	6.07	16047	1.62	10	1	0.212	0.785	3.287	0.978632	0.996723	0.995127	52.84	22.14	10.01	14.4	51	260.1	74.5	21.72	24.33	11.58	22.57	Peak Found	Peak Found	Peak Found	Peak Found	High	High	High	High	High	High	High	High	1
FALSE	High	Master Protein	P29966	Myristoylated alanine-rich C-kinase substrate OS=Homo sapiens OX=9606 GN=MARCKS PE=1 SV=4	0	40.022	39	7	29	7	332	31.5	4.45	12828		7		0.269	0.745	7.198	0.98647	0.996723	0.672054	8.39	15.24	9.15	4.9	38.8	331.1	25.2	98.99	38.4	17.29	130.67	Not Found	Not Found	Peak Found	High	High	High	High	High	High	High	High	High	1
FALSE	High	Master Protein	P05023	Sodium/potassium-transporting ATPase subunit alpha-1 OS=Homo sapiens OX=9606 GN=ATP1A1 PE=1 SV=1	0	39.96	7	8	28	8	1023	112.8	5.49	14209		8		0.258	0.671	6.039	0.993143	0.996723	0.817072	29	9.79	18.78	13.6	19.3	336.4	30.7	34.71	12.34	37.08	37.99	Peak Found	Peak Found	Peak Found	Peak Found	Peak Found	High	High	High	High	High	High	High	1
FALSE	High	Master Protein	P26038	Moesin OS=Homo sapiens OX=9606 GN=MSN PE=1 SV=3	0	39.591	14	10	50	8	577	67.8	6.4	21474	0	10	1	0.233	0.63	2.14	0.995262	0.996723	0.971496	52.59	17.39	17.88	34.6	150.2	148.5	66.7	43.22	34.28	14.01	8.07	High	High	Peak Found	High	High	High	High	High	High	High	High	High	1
FALSE	High	Master Protein	P06703	Protein S100-A6 OS=Homo sapiens OX=9606 GN=S100A6 PE=1 SV=1	0	39.096	27	4	75	4	90	10.2	5.48	44587	0	4	1	0.165	0.568	3.958	0.977746	0.996723	0.971496	9.75	37.33	0.79	23.7	71.8	235.7	68.8	29.54	52.99	9.24	42.05	High	High	High	High	High	High	High	High	High	High	High	High	1
FALSE	High	Master Protein	P62937	Peptidyl-prolyl cis-trans isomerase A OS=Homo sapiens OX=9606 GN=PPIA PE=1 SV=2	0	38.987	37	6	46	6	165	18	7.81	27826		6		0.296	0.373	4.361	0.977746	0.870256	0.962737	117.79	81.91	1.07	1.3	43.4	324.4	30.8	147.94	71.42	28.21	49.96	Peak Found	Peak Found	High	High	High	High	High	High	High	High	High	High	1
FALSE	High	Master Protein	P08729	Keratin, type II cytoskeletal 7 OS=Homo sapiens OX=9606 GN=KRT7 PE=1 SV=5	0	38.946	11	6	43	3	469	51.4	5.48	23588	0	6	1	0.318	0.529	3.942	0.977746	0.996723	0.971496	19.4	46.18	21.29	27.5	99	169.6	103.8	43.8	43.76	9.06	15.99	Peak Found	High	Peak Found	Peak Found	Peak Found	Peak Found	High	High	High	High	High	High	1
FALSE	High	Master Protein	P07437	Tubulin beta chain OS=Homo sapiens OX=9606 GN=TUBB PE=1 SV=2	0	38.721	16	6	46	2	444	49.6	4.89	25499	2.07	4	2	0.937	1.363	46.144	0.375199	0.902592	0.000206908	36.93	45.52	143.68	23.1	54.4	320.2	2.3	86.05	37.87	38.08	159.43	Not Found	Not Found	Not Found	Peak Found	Not Found	Peak Found	High	High	High	High	Not Found	High	1
FALSE	High	Master Protein	P07814	Bifunctional glutamate/proline--tRNA ligase OS=Homo sapiens OX=9606 GN=EPRS1 PE=1 SV=5	0	38.027	6	10	39	10	1512	170.5	7.33	18077		10		0.16	0.707	2.505	0.976894	0.996723	0.990773	26.87	16	1.03	15.9	64.4	226.1	93.7	32.08	11.92	12.76	9.01	Peak Found	High	Peak Found	High	High	High	High	High	High	High	High	High	1
FALSE	High	Master Protein	Q15233	Non-POU domain-containing octamer-binding protein OS=Homo sapiens OX=9606 GN=NONO PE=1 SV=4	0	37.892	17	10	50	9	471	54.2	8.95	24330		10		0.238	0.579	2.457	0.995805	0.996723	0.990773	27.11	13.8	0.04	82.9	125.9	103.1	88.1	29.32	30.43	27.82	35.67	Peak Found	Peak Found	High	High	High	High	High	High	High	High	High	High	1
FALSE	High	Master Protein	P06744	Glucose-6-phosphate isomerase OS=Homo sapiens OX=9606 GN=GPI PE=1 SV=4	0	37.62	14	8	32	8	558	63.1	8.32	17096	0	8	1	0.721	0.994	4.314	0.585032	0.996723	0.962737	11.77	2.23	48.07	6.5	67.9	288.5	37	32.9	48.67	13.08	24.05	Peak Found	High	High	High	High	High	High	High	High	High	High	High	1
FALSE	High	Master Protein	P78371	T-complex protein 1 subunit beta OS=Homo sapiens OX=9606 GN=CCT2 PE=1 SV=4	0	37.52	12	7	50	7	535	57.5	6.46	23321		7		0.245	0.688	2.42	0.998769	0.996723	0.990773	4.3	4	0.16	18	50.5	230.1	101.4	19.67	11.36	10.1	7.05	High	High	High	High	High	High	High	High	High	High	High	High	1
FALSE	High	Master Protein	P67936	Tropomyosin alpha-4 chain OS=Homo sapiens OX=9606 GN=TPM4 PE=1 SV=3	0	37.354	20	7	44	4	248	28.5	4.69	25451		7		0.259	0.672	1.967	0.993143	0.996723	0.962737	56.41	28.13	39.63	22.7	66.8	204.7	105.9	61.69	10.59	12.04	23.82	Peak Found	Peak Found	High	Peak Found	Peak Found	High	High	High	High	High	High	High	1
FALSE	High	Master Protein	P13667	Protein disulfide-isomerase A4 OS=Homo sapiens OX=9606 GN=PDIA4 PE=1 SV=2	0	37.116	10	7	49	7	645	72.9	5.07	24422	0	7	1	0.177	0.821	3.136	0.977746	0.996723	0.995127	17.09	29.92	4.87	16.6	65.9	236.3	81.2	34.42	7.47	11.31	13.23	High	High	High	High	High	High	High	High	High	High	High	High	1
FALSE	High	Master Protein	Q16891	MICOS complex subunit MIC60 OS=Homo sapiens OX=9606 GN=IMMT PE=1 SV=1	0	36.144	11	10	26	10	758	83.6	6.48	10874		10		0.275	0.863	3.355	0.98529	0.996723	0.990773	0.53	13.37	3.63	15.4	61	247.9	75.7	35.08	14.54	14.21	12.63	Peak Found	Peak Found	Peak Found	High	Peak Found	Peak Found	High	High	High	High	High	High	1
FALSE	High	Master Protein	Q15366	Poly(rC)-binding protein 2 OS=Homo sapiens OX=9606 GN=PCBP2 PE=1 SV=1	0	35.953	14	4	18	1	365	38.6	6.79	12035		4		0.181	0.756	2.267	0.977746	0.996723	0.982602	118	26.45	20.08	3.9	110.6	222.8	62.7	70.28	61.23	30.8	52.49	Not Found	Not Found	Not Found	Not Found	Not Found	Not Found	Peak Found	Peak Found	Peak Found	Not Found	Peak Found	High	1
FALSE	High	Master Protein	O75369	Filamin-B OS=Homo sapiens OX=9606 GN=FLNB PE=1 SV=2	0	34.896	3	9	51	4	2602	278	5.73	25391		9		0.276	0.617	2.137	0.98529	0.996723	0.971496	9.82	3.73	2.51	19.6	62.6	218.8	99	28.4	12.09	8.83	20.22	High	High	Peak Found	High	High	High	High	High	High	High	High	High	1
FALSE	High	Master Protein	P07477	Trypsin-1 OS=Homo sapiens OX=9606 GN=PRSS1 PE=1 SV=1	0	34.824	11	5	49	1	247	26.5	6.51	20425	4.12	5	1	2.423	0.83	1.71	0.0267969	0.996723	0.924056	107.89	45.95	39.44	66.5	102.4	122.2	109	117.05	14.58	35.96	19.42	High	High	High	High	High	High	High	High	High	High	High	High	1
FALSE	High	Master Protein	Q04917	14-3-3 protein eta OS=Homo sapiens OX=9606 GN=YWHAH PE=1 SV=4	0	33.672	25	7	38	3	246	28.2	4.84	20238	0	7	1	0.524	0.744	3.406	0.866242	0.996723	0.990773	18.7	23.47	21.27	6.4	47.6	303.9	42.2	102.57	23.86	12.99	31.05	Peak Found	Peak Found	Peak Found	Not Found	Peak Found	Peak Found	Peak Found	High	High	High	Peak Found	High	1
FALSE	High	Master Protein	P34932	Heat shock 70 kDa protein 4 OS=Homo sapiens OX=9606 GN=HSPA4 PE=1 SV=4	0	33.434	9	8	24	8	840	94.3	5.19	10151		8		0.415	1.153	3.097	0.958624	0.976341	0.997391	13.04	4.58	6.13	15.3	74.1	247	63.5	38.47	26.58	16.35	23.45	Peak Found	Peak Found	Peak Found	High	High	High	High	High	High	High	High	High	1
FALSE	High	Master Protein	Q08211	ATP-dependent RNA helicase A OS=Homo sapiens OX=9606 GN=DHX9 PE=1 SV=4	0	33.191	5	7	33	7	1270	140.9	6.84	16239		7		0.312	0.648	2.124	0.977746	0.996723	0.971496	3.35	4.94	3.04	20.8	50.8	226.3	102.1	25.51	14.55	10.84	23.12	Peak Found	Peak Found	High	High	High	High	High	High	High	High	High	High	1
FALSE	High	Master Protein	P80723	Brain acid soluble protein 1 OS=Homo sapiens OX=9606 GN=BASP1 PE=1 SV=2	0	33.175	34	6	25	4	227	22.7	4.63	11897		6		0.273	0.404	3.1	0.98529	0.911105	0.997391	10.56	2.22	0.66	21.8	50.7	240.7	86.7	4.76	16.85	10.92	16.1	Peak Found	Peak Found	Peak Found	High	High	High	High	High	High	High	High	Peak Found	1
FALSE	High	Master Protein	P27797	Calreticulin OS=Homo sapiens OX=9606 GN=CALR PE=1 SV=1	0	33.009	12	6	27	6	417	48.1	4.44	17900		6		0.507	0.566	2.402	0.880186	0.996723	0.990773	1.13	13.46	56.07	206.3	51	85.2	57.5	34.97	22.25	25.85	67.07	Peak Found	High	High	High	High	High	High	High	High	High	High	High	1
FALSE	High	Master Protein	P31948	Stress-induced-phosphoprotein 1 OS=Homo sapiens OX=9606 GN=STIP1 PE=1 SV=1	0	32.987	10	8	29	8	543	62.6	6.8	14470		8		0.214	0.704	3.522	0.982193	0.996723	0.990773	1.31	0.91	15.98	15.4	52.9	268.1	63.7	17.97	13.55	11.3	3.7	High	High	Peak Found	High	High	High	High	High	High	High	Peak Found	High	1
FALSE	High	Master Protein	P00939	Triosephosphate isomerase OS=Oryctolagus cuniculus OX=9986 GN=TPI1 PE=1 SV=3	0	32.899	26	6	64	6	249	26.7	7.33	29104		6		0.21	0.719	1.902	0.978632	0.996723	0.962737	23.39	6.87	19.99	21.5	66.5	201.4	110.6	10.78	10.39	7.09	16.01	High	High	High	High	High	High	High	High	High	High	High	High	1
FALSE	High	Master Protein	P06748	Nucleophosmin OS=Homo sapiens OX=9606 GN=NPM1 PE=1 SV=2	0	32.894	13	5	64	5	294	32.6	4.78	33834	0	5	1	0.211	1.047	2.85	0.978632	0.996723	0.997391	54.7	0.55	13.66	15.8	58.6	222.7	102.9	102.48	69.88	24.54	54.9	High	High	High	High	High	High	High	High	High	High	High	High	1
FALSE	High	Master Protein	P08779	Keratin, type I cytoskeletal 16 OS=Homo sapiens OX=9606 GN=KRT16 PE=1 SV=4	0	32.603	11	6	49	2	473	51.2	5.05	26677	0	6	2	0.225	0.473	1.236	0.98647	0.982566	0.712711	61.45	58.01	9.28	72.9	89.6	132.5	104.9	52.25	57.5	33.51	10.57	Peak Found	Peak Found	Peak Found	High	High	High	Peak Found	High	High	Peak Found	High	High	1
FALSE	High	Master Protein	P07237	Protein disulfide-isomerase OS=Homo sapiens OX=9606 GN=P4HB PE=1 SV=3	0	32.549	13	8	32	8	508	57.1	4.87	15268		8		0.252	0.459	2.304	0.995805	0.963986	0.985652	8.24	1.63	9.47	10.2	54.4	234.2	101.2	83.29	53.12	15.3	7.17	Peak Found	Peak Found	High	Peak Found	Peak Found	High	High	High	High	High	High	High	1
FALSE	High	Master Protein	A5A6M3	RNA-binding motif protein, X chromosome OS=Pan troglodytes OX=9598 GN=RBMX PE=2 SV=1	0	32.404	17	8	54	8	391	42.3	10.05	25578		8		0.215	0.39	2.031	0.982863	0.892724	0.966863	7.49	31.64	3.89	19.5	57.4	201.6	121.5	26.41	14.3	9.51	17.45	Peak Found	High	High	High	High	High	High	High	High	High	High	High	1
FALSE	High	Master Protein	P15121	Aldo-keto reductase family 1 member B1 OS=Homo sapiens OX=9606 GN=AKR1B1 PE=1 SV=3	0	30.881	18	7	46	7	316	35.8	6.98	24090		7		0.589	1.294	5.216	0.770834	0.924444	0.907495	32.4	33.72	7.09	8.1	53.5	307.1	31.3	19	62.19	5.06	22.54	High	High	High	High	High	High	High	High	High	High	High	High	1
FALSE	High	Master Protein	P20700	Lamin-B1 OS=Homo sapiens OX=9606 GN=LMNB1 PE=1 SV=2	0	30.521	16	10	37	7	586	66.4	5.16	16308	0	9	1	0.157	0.421	2.522	0.976092	0.932178	0.990773	39.97	35.81	32.58	17.1	53.2	217.9	111.7	28.66	16.64	11.31	18.17	Peak Found	Peak Found	High	High	Peak Found	Peak Found	High	High	High	High	High	High	1
FALSE	High	Master Protein	P41250	Glycine--tRNA ligase OS=Homo sapiens OX=9606 GN=GARS1 PE=1 SV=3	0	30.483	8	7	30	7	739	83.1	7.03	16340		7		0.131	0.622	3.016	0.909726	0.996723	0.997391	10.69	10.86	19.19	13.2	60.1	238.5	88.2	15.11	10.53	27.14	18.04	High	Peak Found	Peak Found	High	High	High	High	High	High	High	High	High	1
FALSE	High	Master Protein	P68371	Tubulin beta-4B chain OS=Homo sapiens OX=9606 GN=TUBB4B PE=1 SV=1	0	30.445	13	5	41	1	445	49.8	4.89	21590	2.07	4	1	1.051	1.34	2.277	0.300709	0.909545	0.982602	86.13	29.26	99.32	35.4	41.7	319.4	3.5	86.14	80.94	76.54	142.88	Not Found	Not Found	Not Found	Not Found	Not Found	Not Found	Not Found	Not Found	Not Found	Not Found	Not Found	High	1
FALSE	High	Master Protein	P16104	Histone H2AX OS=Homo sapiens OX=9606 GN=H2AX PE=1 SV=2	0	30.444	50	5	10	2	143	15.1	10.74	5942		5		0.954	1.066	0.994	0.361397	0.996723	0.457722	113.94	3.59	10.96	47.7	55.6	275.8	20.9	54.45	66.74	28.01	125.05	Not Found	Peak Found	High	Peak Found	Peak Found	Peak Found	Not Found	High	High	High	High	High	1
FALSE	High	Master Protein	P15311	Ezrin OS=Homo sapiens OX=9606 GN=EZR PE=1 SV=4	0	30.3	10	8	50	6	586	69.4	6.27	24770		8		0.316	0.935	3.565	0.977746	0.996723	0.990773	47.47	12.76	10.53	16.9	54	259.1	69.9	16.09	8.38	15.87	16.94	High	High	Peak Found	High	High	High	High	High	High	High	High	High	1
FALSE	High	Master Protein	Q16543	Hsp90 co-chaperone Cdc37 OS=Homo sapiens OX=9606 GN=CDC37 PE=1 SV=1	0	30.281	8	3	26	3	378	44.4	5.25	15310		3		0.217	0.863	6.874	0.98529	0.996723	0.719522	5.43	40.16	31.9	16.1	57.5	248.9	77.5	25.99	11	18.48	26.13	Peak Found	Peak Found	Peak Found	High	High	High	High	High	High	High	High	High	1
FALSE	High	Master Protein	P07737	Profilin-1 OS=Homo sapiens OX=9606 GN=PFN1 PE=1 SV=2	0	30.126	43	5	10	5	140	15	8.27	6462	0	5	1	0.31	0.838	74.371	0.977746	0.996723	5.63872e-06	43.21	63.97	25.69	0.4	1.1	396.6	2	18.92	170.28	10.96	28.76	Not Found	Peak Found	Peak Found	Peak Found	Peak Found	High	High	High	High	Peak Found	Peak Found	Peak Found	1
FALSE	High	Master Protein	P60842	Eukaryotic initiation factor 4A-I OS=Homo sapiens OX=9606 GN=EIF4A1 PE=1 SV=1	0	29.701	15	5	12	5	406	46.1	5.48	6955		5		1.397	0.892	5.094	0.156447	0.996723	0.922101	60.34	132.42	127.19	2.9	2.6	375.3	19.2	153.4	170.21	23.75	121.86	Not Found	Not Found	High	Not Found	Not Found	High	High	High	High	Not Found	Peak Found	High	1
FALSE	High	Master Protein	P27348	14-3-3 protein theta OS=Homo sapiens OX=9606 GN=YWHAQ PE=1 SV=1	0	29.65	21	6	37	2	245	27.7	4.78	18923	0	6	1	0.553	0.859	3.68	0.830857	0.996723	0.990773	57.97	15.68	2.16	7.6	47.1	300.2	45.1	92.69	21.02	8.95	25.66	Peak Found	Peak Found	Peak Found	Peak Found	Peak Found	High	High	High	High	Peak Found	Peak Found	Peak Found	1
FALSE	High	Master Protein	P05387	60S acidic ribosomal protein P2 OS=Homo sapiens OX=9606 GN=RPLP2 PE=1 SV=1	0	29.541	36	2	23	2	115	11.7	4.54	12553		2		0.063	1.22	2.746	0.361397	0.934118	0.995127	72.37	136.94	11.39	13.7	82.6	210.3	93.5	14.39	42.66	17.98	29.08	High	High	Peak Found	High	High	High	High	High	High	High	High	High	1
FALSE	High	Master Protein	P67778	Prohibitin OS=Mus musculus OX=10090 GN=Phb PE=1 SV=1	0	29.343	17	5	25	5	272	29.8	5.76	14412		5		0.067	0.266	1.782	0.404277	0.591775	0.94541	7.46	96.76	7.52	13.7	58.6	210.6	117.1	85.33	54.64	17.46	24.79	Peak Found	Peak Found	High	High	Peak Found	High	High	High	High	High	High	High	1
FALSE	High	Master Protein	P51572	B-cell receptor-associated protein 31 OS=Homo sapiens OX=9606 GN=BCAP31 PE=1 SV=3	0	29.019	20	5	22	5	246	28	8.44	10654	0	5	1	0.066	0.378	4.407	0.397833	0.876079	0.962737	12.44	9.93	4.86	5.3	26.7	297.2	70.8	65.48	10.46	13.12	17.98	Peak Found	Peak Found	High	Peak Found	Peak Found	Peak Found	High	High	High	High	High	High	1
FALSE	High	Master Protein	P04075	Fructose-bisphosphate aldolase A OS=Homo sapiens OX=9606 GN=ALDOA PE=1 SV=2	0	28.963	12	5	31	5	364	39.4	8.09	16697	1.68	5	1	0.187	0.881	2.456	0.977746	0.996723	0.990773	51.16	4.67	0.83	17.1	95.9	207.6	79.3	12.88	24.91	34.23	26.35	High	High	High	High	High	Peak Found	High	High	High	High	High	High	1
FALSE	High	Master Protein	P61981	14-3-3 protein gamma OS=Homo sapiens OX=9606 GN=YWHAG PE=1 SV=2	0	28.96	21	6	37	2	247	28.3	4.89	18611	0	6	1	0.541	0.847	4.397	0.836467	0.996723	0.962737	15.36	46.79	2.17	6.2	46.7	306.5	40.5	103.14	22.98	9.76	32.9	Peak Found	Not Found	Peak Found	Peak Found	Peak Found	Peak Found	High	High	High	Peak Found	Peak Found	High	1
FALSE	High	Master Protein	P37802	Transgelin-2 OS=Homo sapiens OX=9606 GN=TAGLN2 PE=1 SV=3	0	28.577	25	5	38	5	199	22.4	8.25	15151	4.36	5	1	0.253	0.431	4.024	0.995805	0.934118	0.971496	67.76	16.67	12.65	3.7	17.7	319.7	58.9	152.74	112.77	13.71	54.13	Not Found	High	High	Peak Found	Peak Found	High	High	High	High	High	High	High	1
FALSE	High	Master Protein	P07150	Annexin A1 OS=Rattus norvegicus OX=10116 GN=Anxa1 PE=1 SV=2	0	28.042	18	7	32	1	346	38.8	7.34	15882	0	6	1	0.143	0.763	3.486	0.958571	0.996723	0.990773	15.25	28.96	6.59	18.7	61.4	238.1	81.7	64.24	22.6	6.45	28.47	Not Found	Not Found	Peak Found	Not Found	Peak Found	Peak Found	Peak Found	Peak Found	Not Found	High	Peak Found	Peak Found	1
FALSE	High	Master Protein	Q9Y2W1	Thyroid hormone receptor-associated protein 3 OS=Homo sapiens OX=9606 GN=THRAP3 PE=1 SV=2	0	27.802	6	5	15	5	955	108.6	10.15	6031	0	5	1	0.275	0.949	3.606	0.98529	0.996723	0.990773	40.48	4.25	21.29	11.1	39	248.4	101.6	42.45	34.35	18.85	30.19	Peak Found	Peak Found	Peak Found	Peak Found	Peak Found	High	High	High	High	High	High	Peak Found	1
FALSE	High	Master Protein	Q14980	Nuclear mitotic apparatus protein 1 OS=Homo sapiens OX=9606 GN=NUMA1 PE=1 SV=2	0	27.221	5	9	18	9	2115	238.1	5.78	6440		9		0.396	0.807	2.668	0.973128	0.996723	0.995127	40.22	6.73	11.35	38.4	66.9	208.7	86	46.1	18.84	21.01	32.51	Peak Found	Peak Found	Peak Found	Peak Found	Peak Found	Peak Found	High	High	High	High	Peak Found	Peak Found	1
FALSE	High	Master Protein	P12725	Alpha-1-antiproteinase OS=Ovis aries OX=9940 PE=1 SV=1	0	26.715	17	9	169	9	416	46	6.27	24315	248.21	1	9	0.38	0.932	2.693	0.976092	0.996723	0.995127	3.39	2.85	2.78	17.8	44.2	186.3	151.7	14.57	21.5	20.76	56.03	High	High	High	High	High	High	High	High	High	High	High	High	1
FALSE	High	Master Protein	P29401	Transketolase OS=Homo sapiens OX=9606 GN=TKT PE=1 SV=3	0	26.606	9	7	37	7	623	67.8	7.66	17779		7		0.398	0.797	3.188	0.973128	0.996723	0.995127	42.08	3.8	2.3	22.7	73.4	233	70.9	13.26	10.79	14.46	4.62	High	High	High	High	High	High	High	High	High	High	High	High	1
FALSE	High	Master Protein	Q06830	Peroxiredoxin-1 OS=Homo sapiens OX=9606 GN=PRDX1 PE=1 SV=1	0	26.508	28	6	55	5	199	22.1	8.13	23836	0	6	2	0.109	0.603	2.476	0.836467	0.996723	0.990773	71	8.74	1.24	3.9	74.6	243.3	78.3	43.35	37.74	19.36	33.36	High	High	High	High	High	High	High	High	High	High	High	High	1
FALSE	High	Master Protein	P62704	40S ribosomal protein S4, X isoform OS=Mesocricetus auratus OX=10036 GN=RPS4X PE=2 SV=2	0	26.222	19	6	30	6	263	29.6	10.15	16389		6		0.313	0.573	2.299	0.977746	0.996723	0.983246	1.7	17.34	4.46	15.7	41	237.3	106	21.55	21.14	6.26	26.27	High	High	Peak Found	High	High	High	High	High	High	High	High	High	1
FALSE	High	Master Protein	Q14847	LIM and SH3 domain protein 1 OS=Homo sapiens OX=9606 GN=LASP1 PE=1 SV=2	0	25.991	18	5	38	5	261	29.7	7.05	18423		5		0.197	0.704	2.672	0.977746	0.996723	0.995127	52.3	40.31	9.6	17.3	64.2	218.7	99.9	28.93	21.66	12.55	23.71	High	High	High	High	High	High	High	High	High	High	High	High	1
FALSE	High	Master Protein	P61604	10 kDa heat shock protein, mitochondrial OS=Homo sapiens OX=9606 GN=HSPE1 PE=1 SV=2	0	25.969	48	5	26	5	102	10.9	8.92	15562		5		0.116	0.212	3.311	0.880186	0.39304	0.99291	81.52	81.41	4.32	1	10	344.2	44.8	154.09	125.76	34.34	102.69	Not Found	Not Found	High	High	High	High	High	High	High	High	High	High	1
FALSE	High	Master Protein	P0DP25	Calmodulin-3 OS=Homo sapiens OX=9606 GN=CALM3 PE=1 SV=1	0	25.935	25	4	33	4	149	16.8	4.22	17059		4		0.169	0.559	3.311	0.977746	0.996723	0.99291	2.68	75.9	22.61	15.1	48.5	249.9	86.6	60.95	10.97	16.24	29.96	High	High	High	High	High	High	High	High	High	High	High	High	1
FALSE	High	Master Protein	P61247	40S ribosomal protein S3a OS=Homo sapiens OX=9606 GN=RPS3A PE=1 SV=2	0	25.869	17	5	33	1	264	29.9	9.73	16046	0	5	1	0.384	0.58	2.886	0.974793	0.996723	0.997391	49.61	37.37	18.71	21.3	77.5	221.7	79.6	13.39	8.95	31.21	12.69	Peak Found	Peak Found	Peak Found	Peak Found	Peak Found	Peak Found	High	High	High	High	High	High	1
FALSE	High	Master Protein	P19013	Keratin, type II cytoskeletal 4 OS=Homo sapiens OX=9606 GN=KRT4 PE=1 SV=5	0	25.827	7	4	27	1	520	56.1	6.61	15299	0	4	1	0.47	0.399	1.194	0.909726	0.903921	0.66888	128.39	68.7	2.08	25.5	144.7	125.9	103.9	115.51	74.1	16.28	19.91	High	High	High	Peak Found	Peak Found	Not Found	Peak Found	Peak Found	Peak Found	Peak Found	Peak Found	Not Found	1
FALSE	High	Master Protein	O00571	ATP-dependent RNA helicase DDX3X OS=Homo sapiens OX=9606 GN=DDX3X PE=1 SV=3	0	25.812	9	6	27	6	662	73.2	7.18	12480		6		0.252	0.496	2.47	0.995805	0.996723	0.990773	47.93	80.03	2.58	30.3	84.5	194.1	91.1	46.51	15.29	11.16	7.72	Peak Found	Peak Found	Peak Found	High	High	High	High	High	High	High	High	High	1
FALSE	High	Master Protein	P04406	Glyceraldehyde-3-phosphate dehydrogenase OS=Homo sapiens OX=9606 GN=GAPDH PE=1 SV=3	0	25.66	24	8	35	2	335	36	8.46	17541		8		0.726	0.279	2.471	0.578411	0.645586	0.990773	65	6.35	10.8	32.3	84.6	243.1	40	38.76	88.92	26.47	22.7	Not Found	Not Found	Not Found	Not Found	High	High	Peak Found	Peak Found	High	Peak Found	Peak Found	Peak Found	1
FALSE	High	Master Protein	O15355	Protein phosphatase 1G OS=Homo sapiens OX=9606 GN=PPM1G PE=1 SV=1	0	25.269	11	6	13	6	546	59.2	4.36	6973		6		0.545	0.728	3.102	0.836467	0.999451	0.997391	68.37	13.7	29.51	32.5	69.6	232	65.9	26.5	13.99	21.23	35.39	Peak Found	Peak Found	Peak Found	High	Peak Found	Peak Found	High	High	High	High	Peak Found	High	1
FALSE	High	Master Protein	P27816	Microtubule-associated protein 4 OS=Homo sapiens OX=9606 GN=MAP4 PE=1 SV=3	0	25.136	6	7	24	7	1152	120.9	5.43	10467		7		0.314	0.916	3.355	0.977746	0.996723	0.990773	76.84	6.88	14.1	24	60.9	249.6	65.5	38.22	11.9	14.33	18.55	Peak Found	Peak Found	Peak Found	High	Peak Found	Peak Found	High	High	High	High	High	Peak Found	1
FALSE	High	Master Protein	Q8NC51	Plasminogen activator inhibitor 1 RNA-binding protein OS=Homo sapiens OX=9606 GN=SERBP1 PE=1 SV=2	0	24.914	11	4	34	4	408	44.9	8.65	17310		4		0.491	1.736	3.376	0.890986	0.737639	0.990773	78.52	9.75	29.07	33.6	131.3	178.6	56.5	37.93	20.57	17.27	16.04	High	High	High	High	High	High	High	High	High	High	High	High	1
FALSE	High	Master Protein	P48643	T-complex protein 1 subunit epsilon OS=Homo sapiens OX=9606 GN=CCT5 PE=1 SV=1	0	24.899	11	7	28	7	541	59.6	5.66	13614		7		0.204	0.483	2.403	0.977746	0.988668	0.990773	3.67	1.77	2.17	6.4	29.3	271.8	92.6	68.68	61.58	16.96	19.65	Peak Found	Peak Found	High	Peak Found	Peak Found	High	High	High	High	High	High	High	1
FALSE	High	Master Protein	P27824	Calnexin OS=Homo sapiens OX=9606 GN=CANX PE=1 SV=2	0	24.536	8	7	32	7	592	67.5	4.6	16377		7		0.353	0.895	3.595	0.977746	0.996723	0.990773	6.48	7	7.34	23.7	70.9	237.8	67.6	22.8	15.16	13.62	18.12	High	High	Peak Found	High	High	High	High	High	High	High	High	High	1
FALSE	High	Master Protein	P20810	Calpastatin OS=Homo sapiens OX=9606 GN=CAST PE=1 SV=4	0	24.424	5	4	20	4	708	76.5	5.07	8785	0	4	1	0.127	0.275	4.071	0.909726	0.632739	0.971496	69.74	41.65	2.17	9	22.4	297.1	71.5	59.98	12.91	19.67	11.45	Peak Found	Peak Found	Peak Found	Peak Found	Peak Found	Peak Found	High	High	High	High	High	Peak Found	1
FALSE	High	Master Protein	P04797	Glyceraldehyde-3-phosphate dehydrogenase OS=Rattus norvegicus OX=10116 GN=Gapdh PE=1 SV=3	0	23.548	23	7	39	1	333	35.8	8.03	15463	24.49	6	1	0.749	0.87	2.338	0.555392	0.996723	0.990773	6	54.23	6.26	53	162	151.5	33.5	45.49	51.06	26.04	63.49	High	Not Found	High	High	Not Found	High	Not Found	Not Found	Not Found	High	High	High	1
FALSE	High	Master Protein	P12269	Inosine-5'-monophosphate dehydrogenase 2 OS=Cricetulus griseus OX=10029 GN=IMPDH2 PE=1 SV=1	0	23.541	10	6	26	6	514	55.9	7.27	12009	0	6	1	0.223	0.688	2.355	0.98647	0.996723	0.990773	86.83	64.74	7.86	21.3	71.4	209.1	98.1	38.03	32.05	24.29	28.76	Peak Found	High	High	High	High	High	High	High	High	High	High	High	1
FALSE	High	Master Protein	P01857	Immunoglobulin heavy constant gamma 1 OS=Homo sapiens OX=9606 GN=IGHG1 PE=1 SV=1	0	23.489	5	3	277	3	330	36.1	8.19	205007	0	3	1	0.382	0.327	0.473	0.974793	0.768469	0.0489529	3.5	28.1	4.49	82.4	67.1	81.7	168.8	7.29	28.74	6.86	5.82	High	High	High	High	High	High	High	High	High	High	High	High	1
FALSE	High	Master Protein	Q9UQ80	Proliferation-associated protein 2G4 OS=Homo sapiens OX=9606 GN=PA2G4 PE=1 SV=3	0	23.394	13	5	27	5	394	43.8	6.55	10723		5		0.266	0.451	2.952	0.98647	0.952528	0.999317	22.59	9.41	13.88	21.5	81.9	217.2	79.4	31.76	19.95	20.72	15.45	Peak Found	Peak Found	Peak Found	High	High	High	High	High	High	High	High	High	1
FALSE	High	Master Protein	P23396	40S ribosomal protein S3 OS=Homo sapiens OX=9606 GN=RPS3 PE=1 SV=2	0	23.376	21	5	18	5	243	26.7	9.66	7584	11.51	4	1	0.179	0.332	2.012	0.977746	0.784201	0.966116	69.33	0.55	3.51	31.9	46.2	228.3	93.7	57.43	107.4	22.85	75.76	Peak Found	Peak Found	High	Peak Found	Peak Found	High	High	High	High	High	High	High	1
FALSE	High	Master Protein	Q14204	Cytoplasmic dynein 1 heavy chain 1 OS=Homo sapiens OX=9606 GN=DYNC1H1 PE=1 SV=5	0	23.287	1	7	16	7	4646	532.1	6.4	6963		7		0.403	0.778	1.879	0.972905	0.996723	0.962737	0.35	41.88	7.67	37.7	91.1	146.6	124.7	67.99	16.48	10.95	20.53	Peak Found	Peak Found	High	High	High	High	High	High	High	High	High	High	1
FALSE	High	Master Protein	A5A6N7	L-lactate dehydrogenase B chain OS=Pan troglodytes OX=9598 GN=LDHB PE=2 SV=1	0	23.223	13	6	29	5	334	36.6	6.05	16770		6		0.249	0.488	3.042	0.995805	0.996723	0.997391	11.41	67.22	2.96	20.8	90.7	209.3	79.1	21.71	27.97	24.34	27.49	High	High	High	High	High	High	High	High	High	High	High	High	1
FALSE	High	Master Protein	P46940	Ras GTPase-activating-like protein IQGAP1 OS=Homo sapiens OX=9606 GN=IQGAP1 PE=1 SV=1	0	23.21	3	6	20	6	1657	189.1	6.48	7898	0	6	1	0.332	0.657	2.316	0.977746	0.996723	0.989641	2.88	43.12	43.14	22.3	44.1	238.5	95.2	126.82	83.84	27.04	33.53	Peak Found	Peak Found	Peak Found	Peak Found	Peak Found	Peak Found	High	High	High	High	High	Peak Found	1
FALSE	High	Master Protein	P18206	Vinculin OS=Homo sapiens OX=9606 GN=VCL PE=1 SV=4	0	22.949	6	8	25	8	1134	123.7	5.66	10949		8		0.264	0.751	2.935	0.98647	0.996723	1	23.63	6.41	15.99	13.9	47	256.5	82.6	45	9.6	13.18	8.31	Peak Found	Peak Found	Peak Found	Peak Found	Peak Found	High	High	High	High	High	Peak Found	High	1
FALSE	High	Master Protein	P39023	60S ribosomal protein L3 OS=Homo sapiens OX=9606 GN=RPL3 PE=1 SV=2	0	22.819	10	5	32	5	403	46.1	10.18	17565	0	5	1	0.234	0.581	1.679	0.995805	0.996723	0.922101	38.68	38.67	9.7	22	82.5	176.6	119	44.61	17.51	10.21	16.08	High	High	High	High	High	High	High	High	High	High	High	High	1
FALSE	High	Master Protein	P30086	Phosphatidylethanolamine-binding protein 1 OS=Homo sapiens OX=9606 GN=PEBP1 PE=1 SV=3	0	22.74	24	4	17	4	187	21	7.53	10770		4		0.16	0.519	3.883	0.976894	0.996723	0.976146	15.07	39.07	53.71	3.6	68.4	235.4	92.6	72.61	33.8	54.96	50.37	Not Found	Peak Found	High	Peak Found	High	High	High	High	High	High	High	High	1
FALSE	High	Master Protein	Q64523	Histone H2A type 2-C OS=Mus musculus OX=10090 GN=H2ac20 PE=1 SV=3	0	22.674	54	5	6	2	129	14	10.9	3113		5		1.79	1.254	1.445	0.075358	0.934118	0.820499	48.68	19.47	10.09	36.3	53.6	309.5	0.6	53.51	85.65	24.1	22.99	Not Found	Not Found	Not Found	Not Found	Not Found	Not Found	Not Found	Not Found	High	Not Found	Not Found	Not Found	1
FALSE	High	Master Protein	A5A6K4	Phosphoglycerate kinase 1 OS=Pan troglodytes OX=9598 GN=PGK1 PE=2 SV=1	0	22.556	10	5	39	5	417	44.6	8.1	18113	0	5	1	0.253	0.773	4.064	0.995805	0.996723	0.971496	15.13	27.8	2.4	8.8	34.9	313.1	43.2	38.84	55.95	30.97	44.66	High	High	Peak Found	High	High	High	High	High	High	High	High	High	1
FALSE	High	Master Protein	P04792	Heat shock protein beta-1 OS=Homo sapiens OX=9606 GN=HSPB1 PE=1 SV=2	0	22.546	26	5	26	5	205	22.8	6.4	12859	0	4	2	0.184	0.409	5.821	0.977746	0.911105	0.839133	55.52	30.23	0.87	9.1	23	289.8	78.1	12.47	3.03	8.09	73.87	High	High	High	High	High	High	High	High	High	High	High	High	1
FALSE	High	Master Protein	P07951	Tropomyosin beta chain OS=Homo sapiens OX=9606 GN=TPM2 PE=1 SV=1	0	22.432	9	4	28	1	284	32.8	4.7	16184		4		0.112	0.477	2.267	0.842445	0.98451	0.982602	73.84	4.77	2.15	20.2	57.1	225.6	97.1	63.62	7.07	10.33	17.89	Not Found	Not Found	Not Found	Not Found	Peak Found	Peak Found	High	High	High	High	High	Peak Found	1
FALSE	High	Master Protein	O95433	Activator of 90 kDa heat shock protein ATPase homolog 1 OS=Homo sapiens OX=9606 GN=AHSA1 PE=1 SV=1	0	22.407	15	6	18	6	338	38.3	5.53	8284		6		0.151	0.55	2.037	0.973128	0.996723	0.966863	40.24	39.52	21.21	14.7	49.5	224.2	111.5	34.5	22.47	15.94	23.28	Peak Found	Peak Found	Peak Found	Peak Found	Peak Found	Peak Found	High	High	High	High	High	High	1
FALSE	High	Master Protein	O95831	Apoptosis-inducing factor 1, mitochondrial OS=Homo sapiens OX=9606 GN=AIFM1 PE=1 SV=1	0	22.404	6	4	26	4	613	66.9	8.95	12549		4		0.074	0.566	2.085	0.483227	0.996723	0.971496	70.49	15.71	0.46	20.1	61.4	191.4	127.1	19.91	15.57	24.92	30.71	High	High	Peak Found	High	High	High	High	High	High	High	High	High	1
FALSE	High	Master Protein	P15924	Desmoplakin OS=Homo sapiens OX=9606 GN=DSP PE=1 SV=3	0	22.361	2	6	26	6	2871	331.6	6.81	12131	0	6	1	0.226	1.118	3.47	0.98647	0.988587	0.990773	37.84	22.1	5.15	11.4	79.3	221.6	87.8	62.83	12.08	20.05	19.91	Peak Found	Peak Found	Peak Found	High	Peak Found	High	High	High	High	High	High	High	1
FALSE	High	Master Protein	Q00839	Heterogeneous nuclear ribonucleoprotein U OS=Homo sapiens OX=9606 GN=HNRNPU PE=1 SV=6	0	21.927	5	6	27	6	825	90.5	6	15107		6		0.299	0.663	2.205	0.977746	0.996723	0.976104	9.33	10.54	1.4	15.9	45.6	278.1	60.4	19.43	9.77	36.75	10.53	Peak Found	Peak Found	High	Peak Found	High	High	High	High	High	High	High	High	1
FALSE	High	Master Protein	P45880	Voltage-dependent anion-selective channel protein 2 OS=Homo sapiens OX=9606 GN=VDAC2 PE=1 SV=2	0	21.819	16	4	17	4	294	31.5	7.56	7672		4		0.553	1.926	5.273	0.831715	0.645586	0.907495	103.52	0.83	93.77	3.9	11.2	377.2	7.6	32.2	26.93	32.1	152.61	High	Peak Found	Peak Found	High	High	High	High	High	High	Peak Found	Peak Found	High	1
FALSE	High	Master Protein	Q13263	Transcription intermediary factor 1-beta OS=Homo sapiens OX=9606 GN=TRIM28 PE=1 SV=5	0	21.717	5	4	17	4	835	88.5	5.77	8245		4		0.208	0.893	4.893	0.978632	0.996723	0.940308	39.33	17.43	14.61	9	52.2	274.1	64.7	72.89	1.57	11.99	20.06	Not Found	Peak Found	Peak Found	High	Peak Found	Peak Found	High	High	High	Peak Found	High	High	1
FALSE	High	Master Protein	P02786	Transferrin receptor protein 1 OS=Homo sapiens OX=9606 GN=TFRC PE=1 SV=2	0	21.63	6	5	12	5	760	84.8	6.61	6108		5		0.488	0.651	2.75	0.89594	0.996723	0.995127	74.73	74.59	6.45	18.6	40.4	282.2	58.7	21.52	17.73	19.24	17.66	Peak Found	Peak Found	Peak Found	Peak Found	Peak Found	Peak Found	High	High	High	High	High	Peak Found	1
FALSE	High	Master Protein	P23528	Cofilin-1 OS=Homo sapiens OX=9606 GN=CFL1 PE=1 SV=3	0	21.612	21	5	19	4	166	18.5	8.09	11300		5		0.204	0.819	4.302	0.977746	0.996723	0.963134	36.3	14.68	9	2.5	357.2	32	8.3	170.99	93	23.6	102.86	Peak Found	Peak Found	High	Peak Found	Peak Found	High	High	High	High	Peak Found	Peak Found	High	1
FALSE	High	Master Protein	P55072	Transitional endoplasmic reticulum ATPase OS=Homo sapiens OX=9606 GN=VCP PE=1 SV=4	0	21.558	7	5	28	5	806	89.3	5.26	12382		5		0.55	0.707	2.903	0.835965	0.996723	0.997391	19.66	52.33	10.97	32.8	42.8	244.7	79.7	24.09	17.37	14.32	23.83	High	High	High	Peak Found	High	High	High	High	High	High	High	High	1
FALSE	High	Master Protein	P62820	Ras-related protein Rab-1A OS=Homo sapiens OX=9606 GN=RAB1A PE=1 SV=3	0	21.549	20	5	25	5	205	22.7	6.21	12613		5		0.331	0.587	3.255	0.977746	0.996723	0.995127	11.2	8.9	12.29	19.3	78.4	245.8	56.5	25.91	10.22	28.36	48.02	High	High	Peak Found	High	Peak Found	High	High	High	High	High	High	High	1
FALSE	High	Master Protein	P09493	Tropomyosin alpha-1 chain OS=Homo sapiens OX=9606 GN=TPM1 PE=1 SV=2	0	21.456	11	5	21	3	284	32.7	4.74	13359		5		0.417	1.325	5.851	0.958571	0.911105	0.832522	35.1	29.93	2.39	25	62.8	226.8	85.4	63.72	11.02	9.21	14.93	Peak Found	Peak Found	Peak Found	Peak Found	Peak Found	Peak Found	Peak Found	High	High	Peak Found	Peak Found	Peak Found	1
FALSE	High	Master Protein	Q00610	Clathrin heavy chain 1 OS=Homo sapiens OX=9606 GN=CLTC PE=1 SV=5	0	21.394	1	3	26	3	1675	191.5	5.69	12945		3		0.205	0.399	1.511	0.978594	0.903921	0.84484	7.05	37.41	5.53	22.3	103	167.4	107.3	30.22	13.65	15.41	24.46	High	Peak Found	Peak Found	High	High	High	High	High	High	High	High	High	1
FALSE	High	Master Protein	P18124	60S ribosomal protein L7 OS=Homo sapiens OX=9606 GN=RPL7 PE=1 SV=1	0	21.357	19	5	34	5	248	29.2	10.65	16762	2.01	5	1	0.218	0.207	0.614	0.98529	0.366232	0.133694	15.37	74.56	14.03	30.7	11.5	67.7	290.1	36.46	54.03	87.27	47.36	High	High	Peak Found	High	High	High	High	High	High	High	High	High	1
FALSE	High	Master Protein	P49189	4-trimethylaminobutyraldehyde dehydrogenase OS=Homo sapiens OX=9606 GN=ALDH9A1 PE=1 SV=3	0	21.078	9	5	16	4	494	53.8	5.87	8135		5		0.405	0.733	4.674	0.972905	0.999451	0.952904	2.79	27.51	18.16	18.2	46.5	286.3	49	6.68	20.34	5.43	37.1	Peak Found	Peak Found	Peak Found	Peak Found	Peak Found	Peak Found	High	High	High	High	High	Peak Found	1
FALSE	High	Master Protein	P26641	Elongation factor 1-gamma OS=Homo sapiens OX=9606 GN=EEF1G PE=1 SV=3	0	20.976	13	6	28	6	437	50.1	6.67	14951	0	5	1	0.302	0.957	2.583	0.977746	0.996723	0.991368	28.29	22.35	28.01	19.5	61.7	243.8	75	14.86	12.56	30.8	9.95	High	High	High	High	High	High	High	High	High	High	High	High	1
FALSE	High	Master Protein	Q9Y266	Nuclear migration protein nudC OS=Homo sapiens OX=9606 GN=NUDC PE=1 SV=1	0	20.643	11	4	40	4	331	38.2	5.38	18951		4		0.212	0.804	2.473	0.978632	0.996723	0.990773	31.67	27.1	1.8	11.2	64.8	229	95	53.47	17.48	18.1	27.09	Peak Found	High	Peak Found	High	High	High	High	High	High	High	High	High	1
FALSE	High	Master Protein	P20042	Eukaryotic translation initiation factor 2 subunit 2 OS=Homo sapiens OX=9606 GN=EIF2S2 PE=1 SV=2	0	20.597	11	4	20	4	333	38.4	5.8	9924		4		0.258	1.186	3.819	0.99397	0.954723	0.982602	12.54	57.96	17.72	15.1	83.6	245.8	55.5	26.47	17.59	12.69	25.39	Peak Found	Peak Found	Peak Found	High	High	High	High	High	High	High	High	Peak Found	1
FALSE	High	Master Protein	Q04637	Eukaryotic translation initiation factor 4 gamma 1 OS=Homo sapiens OX=9606 GN=EIF4G1 PE=1 SV=4	0	20.45	3	5	27	5	1599	175.4	5.33	13237		5		0.416	0.711	2.365	0.958571	0.996723	0.990773	9.31	74.81	17.76	24.3	88.5	202.9	84.3	15.11	18.84	13.76	29.38	High	High	High	High	High	High	High	High	High	High	High	High	1
FALSE	High	Master Protein	P40121	Macrophage-capping protein OS=Homo sapiens OX=9606 GN=CAPG PE=1 SV=2	0	20.321	11	4	21	4	348	38.5	6.19	9466		4		0.247	1.116	2.856	0.997848	0.988668	0.997391	63.27	47.67	7.91	18.3	83.3	214.8	83.6	53.46	9.67	19.94	22.96	Peak Found	Peak Found	Peak Found	High	High	Peak Found	High	High	High	High	High	High	1
FALSE	High	Master Protein	Q14247	Src substrate cortactin OS=Homo sapiens OX=9606 GN=CTTN PE=1 SV=2	0	20.098	7	5	18	5	550	61.5	5.4	9672		5		0.291	0.649	4.471	0.978389	0.996723	0.962737	23.88	4.02	45.26	12.9	56.4	275.2	55.5	46	18.08	5.83	43.43	Peak Found	Peak Found	Peak Found	Peak Found	High	Peak Found	High	High	High	High	High	High	1
FALSE	High	Master Protein	P15880	40S ribosomal protein S2 OS=Homo sapiens OX=9606 GN=RPS2 PE=1 SV=2	0	20.077	12	5	24	5	293	31.3	10.24	13484		5		0.181	0.62	2.189	0.977746	0.996723	0.971496	58.23	32.51	16.04	17.6	72.5	214.2	95.7	30.02	28.34	21.4	21.35	Peak Found	Peak Found	Peak Found	Peak Found	High	High	High	High	High	High	High	High	1
FALSE	High	Master Protein	Q9UJZ1	Stomatin-like protein 2, mitochondrial OS=Homo sapiens OX=9606 GN=STOML2 PE=1 SV=1	0	20.049	12	4	14	4	356	38.5	7.39	5843	0	4	1	0.157	0.425	3.366	0.976092	0.934118	0.990773	46.76	25.78	10.74	10.5	49	255	85.6	42.49	21.03	23.23	44.97	Peak Found	Peak Found	Peak Found	Peak Found	Peak Found	Peak Found	High	High	High	High	Peak Found	Peak Found	1
FALSE	High	Master Protein	P50552	Vasodilator-stimulated phosphoprotein OS=Homo sapiens OX=9606 GN=VASP PE=1 SV=3	0	19.668	11	4	13	4	380	39.8	8.94	6703		4		0.349	1.077	5.764	0.977746	0.996723	0.841907	27.32	0.77	5.88	19	75.3	222.3	83.4	90.06	33.77	25.65	17.54	Peak Found	Peak Found	Peak Found	High	High	Peak Found	High	High	High	Peak Found	High	Peak Found	1
FALSE	High	Master Protein	O15372	Eukaryotic translation initiation factor 3 subunit H OS=Homo sapiens OX=9606 GN=EIF3H PE=1 SV=1	0	19.623	11	3	7	3	352	39.9	6.54	4329		3		0.319	0.574	3.39	0.977746	0.996723	0.990773	45.13	38.46	17.8	19.7	79	227.5	73.8	20.55	50.34	23.92	77.32	Peak Found	Peak Found	Peak Found	Peak Found	High	High	High	High	High	Peak Found	High	Peak Found	1
FALSE	High	Master Protein	Q02790	Peptidyl-prolyl cis-trans isomerase FKBP4 OS=Homo sapiens OX=9606 GN=FKBP4 PE=1 SV=3	0	19.522	9	5	26	4	459	51.8	5.43	12709		5		0.142	0.653	2.573	0.953947	0.996723	0.990773	27.13	46.17	11.2	13	70.7	229.2	87.2	34.91	27.73	14.67	30.22	Peak Found	Peak Found	Peak Found	High	High	High	High	High	High	High	High	High	1
FALSE	High	Master Protein	P09651	Heterogeneous nuclear ribonucleoprotein A1 OS=Homo sapiens OX=9606 GN=HNRNPA1 PE=1 SV=5	0	19.52	17	3	13	3	372	38.7	9.13	5652		3		0.125	1.277	87.543	0.908201	0.932178	1.49005e-06	10.48	9.75	16.26	0.4	11	380.4	8.2	35.15	24.31	78.49	151.53	Not Found	Not Found	Not Found	High	Peak Found	High	High	High	High	High	High	Peak Found	1
FALSE	High	Master Protein	Q13200	26S proteasome non-ATPase regulatory subunit 2 OS=Homo sapiens OX=9606 GN=PSMD2 PE=1 SV=3	0	19.473	4	4	16	4	908	100.1	5.2	7830		4		0.33	0.623	1.922	0.977746	0.996723	0.962737	27.51	32.73	14.52	35.5	88.1	169.5	106.8	35.68	12.27	17.72	23.35	Peak Found	High	Peak Found	High	High	High	High	High	High	High	High	High	1
FALSE	High	Master Protein	P61026	Ras-related protein Rab-10 OS=Homo sapiens OX=9606 GN=RAB10 PE=1 SV=1	0	19.229	17	4	17	4	200	22.5	8.38	9137		4		0.248	0.914	3.26	0.995805	0.996723	0.995127	14.18	10.65	4.18	16.8	66.6	250.5	66.1	6.41	18.81	23.82	21.16	Peak Found	Peak Found	Peak Found	High	High	High	High	High	High	High	High	High	1
FALSE	High	Master Protein	A5A6M4	Eukaryotic translation initiation factor 3 subunit L OS=Pan troglodytes OX=9598 GN=EIF3L PE=2 SV=1	0	19.158	6	4	22	4	564	66.7	6.34	11454		4		0.143	0.53	2.049	0.958571	0.996723	0.966863	70.05	21.19	18.35	14.2	69.8	202.7	113.4	52.36	22.05	22.55	21.71	Peak Found	Peak Found	Peak Found	High	High	High	High	High	High	High	High	High	1
FALSE	High	Master Protein	P05455	Lupus La protein OS=Homo sapiens OX=9606 GN=SSB PE=1 SV=2	0	19.137	13	6	13	6	408	46.8	7.12	5835		6		0.768	0.944	3.906	0.5296	0.996723	0.976104	2.25	4.1	3.26	8.8	36.1	310	45.1	9.97	30.29	12.04	10.62	Peak Found	Peak Found	Peak Found	Peak Found	Peak Found	High	High	High	High	High	Peak Found	High	1
FALSE	High	Master Protein	Q8WUM4	Programmed cell death 6-interacting protein OS=Homo sapiens OX=9606 GN=PDCD6IP PE=1 SV=1	0	19.023	6	6	14	6	868	96	6.52	6450		6		0.427	0.5	3.458	0.953119	0.996723	0.990773	37.37	24.47	75.11	26.1	38.5	233.4	102	25.72	9.85	16.17	15.04	Peak Found	Peak Found	Peak Found	Peak Found	Peak Found	Peak Found	High	High	High	High	High	Peak Found	1
FALSE	High	Master Protein	O95758	Polypyrimidine tract-binding protein 3 OS=Homo sapiens OX=9606 GN=PTBP3 PE=1 SV=2	0	18.989	6	4	20	4	552	59.7	9.04	9968		4		0.871	1.528	3.66	0.423448	0.815238	0.990773	36.78	19.27	27.62	33.1	108.1	200.9	57.9	14.82	14.3	19.92	17.96	Peak Found	High	High	Peak Found	High	High	High	High	High	High	High	High	1
FALSE	High	Master Protein	P50991	T-complex protein 1 subunit delta OS=Homo sapiens OX=9606 GN=CCT4 PE=1 SV=4	0	18.851	8	6	27	6	539	57.9	7.83	14052		6		0.15	0.36	1.603	0.973128	0.834688	0.884554	50.06	2.18	6.18	14.7	43.4	213.1	128.7	76.77	35.58	3.92	13.32	Peak Found	High	Peak Found	Peak Found	High	High	High	High	High	High	High	High	1
FALSE	High	Master Protein	P31947	14-3-3 protein sigma OS=Homo sapiens OX=9606 GN=SFN PE=1 SV=1	0	18.641	17	5	11	3	248	27.8	4.74	5810	0	5	1	0.534	0.989	7.69	0.842445	0.996723	0.583309	2.63	38.12	26.81	0.9	2.2	392.7	4.2	156.47	6.05	25.16	161.66	Not Found	Peak Found	Not Found	Peak Found	Peak Found	Peak Found	High	High	High	Peak Found	Peak Found	Peak Found	1
FALSE	High	Master Protein	P00966	Argininosuccinate synthase OS=Homo sapiens OX=9606 GN=ASS1 PE=1 SV=2	0	18.602	8	4	12	4	412	46.5	8.02	7274		4		0.259	0.427	4.599	0.992571	0.934118	0.962737	74.71	32.75	16.75	15.5	30.8	297.1	56.6	44.25	4.81	11.79	14.05	Not Found	Peak Found	Peak Found	High	Peak Found	Peak Found	High	High	High	High	Peak Found	Peak Found	1
FALSE	High	Master Protein	A0A0B4J2D9	Immunoglobulin kappa variable 1D-13 OS=Homo sapiens OX=9606 GN=IGKV1D-13 PE=3 SV=1	0	18.59	20	5	17	4	117	12.6	7.84	8938		5		0.035	0.017	0.029	0.0848922	2.65671e-07	2.88023e-12	39.09	30.87	37.83	70.9	1.7	3.6	323.8	84.69	10.61	142.85	4.73	High	High	Peak Found	High	Peak Found	Peak Found	High	Peak Found	Peak Found	High	High	High	1
FALSE	High	Master Protein	P22102	Trifunctional purine biosynthetic protein adenosine-3 OS=Homo sapiens OX=9606 GN=GART PE=1 SV=1	0	18.422	4	4	15	4	1010	107.7	6.7	7173		4		0.313	0.436	2.941	0.977746	0.934118	0.999317	69.66	5.77	10.13	24.1	59.6	238.1	78.2	54.96	10.51	13.2	21.66	Peak Found	Peak Found	Peak Found	High	High	High	High	High	High	Peak Found	High	High	1
FALSE	High	Master Protein	P97351	40S ribosomal protein S3a OS=Mus musculus OX=10090 GN=Rps3a PE=1 SV=3	0	18.264	17	5	21	1	264	29.9	9.73	11116	0	4	1	0.384	0.706	2.127	0.974793	0.996723	0.971496	49.61	20.43	27.67	21.8	83.6	208.6	86	13.48	9.51	37.52	13.97	Peak Found	Not Found	Peak Found	High	Peak Found	Peak Found	Not Found	Peak Found	Not Found	Peak Found	High	Peak Found	1
FALSE	High	Master Protein	P00533	Epidermal growth factor receptor OS=Homo sapiens OX=9606 GN=EGFR PE=1 SV=2	0	18.263	3	5	17	5	1210	134.2	6.68	6197	1.89	4	2	0.372	0.609	10.006	0.976092	0.996723	0.337448	15.43	31.86	14.25	6.9	24.8	349.4	18.9	49.6	54.35	2.78	25.55	Peak Found	Not Found	Peak Found	Peak Found	Peak Found	Peak Found	High	High	High	Peak Found	Peak Found	High	1
FALSE	High	Master Protein	Q14533	Keratin, type II cuticular Hb1 OS=Homo sapiens OX=9606 GN=KRT81 PE=1 SV=3	0	18.109	6	4	15	3	505	54.9	5.47	8584		4		0.503	0.438	2.652	0.880186	0.934118	0.995127	39.66	61.3	9.2	40.6	32.8	198.5	128.1	81.47	81.68	11.24	14.73	Not Found	Not Found	Not Found	Not Found	Not Found	Not Found	High	High	High	Peak Found	Peak Found	Peak Found	1
FALSE	High	Master Protein	P84244	Histone H3.3 OS=Mus musculus OX=10090 GN=H3-3a PE=1 SV=2	0	18.059	15	3	63	3	136	15.3	11.27	33238	1.8	3	1	0.149	0.386	1.793	0.972905	0.882694	0.94541	16.79	20.78	14.48	28.6	107.5	185.6	78.2	60.17	74.65	6.68	19.73	High	High	High	High	High	High	High	High	High	High	High	High	1
FALSE	High	Master Protein	Q92900	Regulator of nonsense transcripts 1 OS=Homo sapiens OX=9606 GN=UPF1 PE=1 SV=2	0	18.037	4	5	17	5	1129	124.3	6.61	7589		5		0.19	0.686	2.49	0.977746	0.996723	0.990773	66.7	64.86	22.75	16.7	64.9	213.6	104.7	45.8	30.92	15.25	25.44	Peak Found	Peak Found	Peak Found	Peak Found	Peak Found	High	High	High	High	High	High	High	1
FALSE	High	Master Protein	P26639	Threonine--tRNA ligase 1, cytoplasmic OS=Homo sapiens OX=9606 GN=TARS1 PE=1 SV=3	0	17.992	4	4	21	4	723	83.4	6.67	9559		4		0.124	0.485	2.92	0.907085	0.994614	0.999317	19.18	28.72	16.02	15.5	40.2	253.6	90.7	23.57	3.85	22.61	27.05	High	Peak Found	Peak Found	High	High	High	High	High	High	High	High	High	1
FALSE	High	Master Protein	P08758	Annexin A5 OS=Homo sapiens OX=9606 GN=ANXA5 PE=1 SV=2	0	17.731	8	3	14	3	320	35.9	5.05	6909		3		0.199	0.627	3.685	0.977746	0.996723	0.990773	8.08	4.49	18.35	12.7	52.7	265.3	69.4	28.87	24.22	12.98	6.64	Peak Found	Peak Found	Peak Found	Peak Found	Peak Found	Peak Found	High	High	High	Peak Found	High	High	1
FALSE	High	Master Protein	Q66X93	Staphylococcal nuclease domain-containing protein 1 OS=Rattus norvegicus OX=10116 GN=Snd1 PE=1 SV=1	0	17.589	4	5	16	5	909	101.9	7.18	8486		5		0.307	0.918	2.911	0.977746	0.996723	0.997391	3.27	20.14	2.54	27.8	88.5	215.8	67.9	39.36	17.66	9.72	15.29	Peak Found	Peak Found	Peak Found	High	Peak Found	Peak Found	High	High	High	High	High	High	1
FALSE	High	Master Protein	Q9NR30	Nucleolar RNA helicase 2 OS=Homo sapiens OX=9606 GN=DDX21 PE=1 SV=5	0	17.501	7	5	12	5	783	87.3	9.28	5447		5		0.33	0.602	3.42	0.977746	0.996723	0.990773	15.13	29.77	6.97	15.7	56.1	262.3	65.8	13.24	29.82	10.2	9.77	Peak Found	Peak Found	Peak Found	Peak Found	Peak Found	Peak Found	High	High	High	High	High	High	1
FALSE	High	Master Protein	Q00341	Vigilin OS=Homo sapiens OX=9606 GN=HDLBP PE=1 SV=2	0	17.358	4	5	24	5	1268	141.4	6.87	10334		5		0.33	0.917	1.777	0.977746	0.996723	0.94541	26.49	14.23	13.88	22.5	86.8	178.1	112.6	29.3	11.97	13.82	20.41	High	Peak Found	Peak Found	High	High	High	High	High	High	High	High	High	1
FALSE	High	Master Protein	Q9HB71	Calcyclin-binding protein OS=Homo sapiens OX=9606 GN=CACYBP PE=1 SV=2	0	17.354	13	4	23	4	228	26.2	8.25	11857		4		0.22	0.88	3.663	0.98529	0.996723	0.990773	45.87	5.96	1.32	15.3	60.1	254	70.6	22.47	13.28	22.99	22.31	Peak Found	Peak Found	High	Peak Found	High	High	High	High	High	High	High	High	1
FALSE	High	Master Protein	P53396	ATP-citrate synthase OS=Homo sapiens OX=9606 GN=ACLY PE=1 SV=3	0	17.352	4	5	22	5	1101	120.8	7.33	11303		5		0.316	0.886	2.965	0.977746	0.996723	0.997391	3.97	3.28	24.36	26.4	64.1	225.3	84.2	50.03	11.32	11.21	16.15	Peak Found	High	Peak Found	High	High	High	High	High	High	High	High	High	1
FALSE	High	Master Protein	P31949	Protein S100-A11 OS=Homo sapiens OX=9606 GN=S100A11 PE=1 SV=2	0	17.345	30	3	20	3	105	11.7	7.12	11768	2.05	2	1	0.22	0.726	6.157	0.985479	0.999451	0.789638	6.87	9.14	23.01	8.1	41.8	291.9	58.3	24.56	17.56	23.29	19.19	High	High	High	High	High	High	High	High	High	High	High	High	1
FALSE	High	Master Protein	P54578	Ubiquitin carboxyl-terminal hydrolase 14 OS=Homo sapiens OX=9606 GN=USP14 PE=1 SV=3	0	17.013	9	5	19	5	494	56	5.3	8283		5		0.677	1.733	7.892	0.651837	0.737639	0.557343	16.41	9.51	31.02	15.4	71.8	229.6	83.2	23.33	14.96	14.54	39.28	High	High	Peak Found	High	High	High	High	High	High	High	High	Peak Found	1
FALSE	High	Master Protein	Q00325	Phosphate carrier protein, mitochondrial OS=Homo sapiens OX=9606 GN=SLC25A3 PE=1 SV=2	0	16.947	9	4	19	4	362	40.1	9.38	9566		4		0.187	0.551	1.507	0.977746	0.996723	0.84484	23.45	48.62	6.33	25.3	61.2	191.1	122.4	36.97	27.46	11.56	19.22	Peak Found	Peak Found	Peak Found	High	High	High	High	High	High	High	High	High	1
FALSE	High	Master Protein	P60981	Destrin OS=Homo sapiens OX=9606 GN=DSTN PE=1 SV=3	0	16.831	18	4	16	3	165	18.5	7.85	8447		4		0.199	0.696	3.346	0.977746	0.996723	0.990773	25.15	11.36	5.23	16.4	49.9	268.2	65.5	101.88	23.96	17.08	17.54	Not Found	Peak Found	Peak Found	Peak Found	Peak Found	Peak Found	High	High	High	Peak Found	Peak Found	Peak Found	1
FALSE	High	Master Protein	P05114	Non-histone chromosomal protein HMG-14 OS=Homo sapiens OX=9606 GN=HMGN1 PE=1 SV=3	0	16.673	34	3	17	3	100	10.7	9.6	8241		3		0.465	1.574	6.354	0.909726	0.811653	0.757554	49.44	25.76	0.32	24.9	78.8	255.9	40.3	34.51	25.04	46.46	48.3	Peak Found	Peak Found	High	Peak Found	High	High	High	High	High	High	High	High	1
FALSE	High	Master Protein	Q14444	Caprin-1 OS=Homo sapiens OX=9606 GN=CAPRIN1 PE=1 SV=2	0	16.514	10	4	22	4	709	78.3	5.25	10394		4		0.021	0.049	1.599	0.0145062	0.000787727	0.881191	119.4	10.59	53.8	3.3	12.7	165.7	218.3	37.2	141.47	15.74	86.91	High	High	Peak Found	Peak Found	High	High	High	High	High	High	High	High	1
FALSE	High	Master Protein	P32119	Peroxiredoxin-2 OS=Homo sapiens OX=9606 GN=PRDX2 PE=1 SV=5	0	16.323	25	5	23	4	198	21.9	5.97	9561	0	5	1	0.32	0.619	3.317	0.977746	0.996723	0.991368	26.39	39.24	9.7	5.8	24.3	330.5	39.4	15.51	14.53	49.11	14.61	Peak Found	Peak Found	Peak Found	High	High	High	High	High	High	High	High	High	1
FALSE	High	Master Protein	P61256	60S ribosomal protein L26 OS=Macaca fascicularis OX=9541 GN=RPL26 PE=2 SV=1	0	16.189	15	3	30	3	145	17.2	10.55	15973		3		0.27	1.148	2.115	0.98647	0.978302	0.971496	25.48	1.75	11.21	23.3	87.9	175	113.8	77.78	53.3	26.16	37.37	High	High	High	High	High	High	High	High	High	High	High	High	1
FALSE	High	Master Protein	P42704	Leucine-rich PPR motif-containing protein, mitochondrial OS=Homo sapiens OX=9606 GN=LRPPRC PE=1 SV=3	0	16.126	2	3	9	3	1394	157.8	6.13	4797		3		0.361	0.637	4.406	0.977746	0.996723	0.962737	29.2	41.37	3.12	17.1	37.8	272.9	72.1	32.86	27.6	16.48	25.73	Peak Found	Peak Found	Peak Found	Peak Found	Peak Found	Peak Found	High	High	High	High	Peak Found	Peak Found	1
FALSE	High	Master Protein	Q9GLP0	Integrin beta-1 OS=Sus scrofa OX=9823 GN=ITGB1 PE=2 SV=1	0	16.07	3	3	20	3	798	88.2	5.47	10479	0	3	1	0.257	0.971	1.684	0.995228	0.996723	0.922101	23.02	5.26	4.51	5.2	88	138.5	168.3	17.24	78.95	59.88	45.49	Peak Found	High	High	High	High	High	High	High	High	High	High	High	1
FALSE	High	Master Protein	Q14152	Eukaryotic translation initiation factor 3 subunit A OS=Homo sapiens OX=9606 GN=EIF3A PE=1 SV=1	0	16.006	3	5	19	5	1382	166.5	6.79	8557		5		0.188	0.512	1.498	0.977746	0.996723	0.841907	11.45	73.63	10.75	16.7	102.5	173.3	107.5	22.9	49.37	13.41	10.8	Peak Found	Peak Found	Peak Found	High	High	High	High	High	High	High	High	High	1
FALSE	High	Master Protein	Q9UBE0	SUMO-activating enzyme subunit 1 OS=Homo sapiens OX=9606 GN=SAE1 PE=1 SV=1	0	15.916	9	3	22	3	346	38.4	5.3	9969		3		0.251	1.467	3.811	0.995805	0.854089	0.982602	10.75	5.16	8.54	21.4	78.3	249	51.3	172.26	15.8	20.2	21.81	Peak Found	Peak Found	Peak Found	High	High	High	High	High	High	High	High	High	1
FALSE	High	Master Protein	P30101	Protein disulfide-isomerase A3 OS=Homo sapiens OX=9606 GN=PDIA3 PE=1 SV=4	0	15.903	10	5	16	5	505	56.7	6.35	5516	0	4	2	0.389	0.33	2.306	0.974793	0.777654	0.985652	17.06	5.48	0.25	1.7	4.2	377.8	16.2	121.52	61.79	74.28	22.52	Peak Found	Not Found	High	Peak Found	Peak Found	High	High	High	High	Peak Found	High	High	1
FALSE	High	Master Protein	P11413	Glucose-6-phosphate 1-dehydrogenase OS=Homo sapiens OX=9606 GN=G6PD PE=1 SV=4	0	15.826	10	4	8	4	515	59.2	6.84	3255		4		0.448	0.663	3.967	0.909726	0.996723	0.971496	20.99	39.23	25.21	13	32.6	283.2	71.2	39.3	62.44	61.95	11.54	Not Found	Peak Found	Peak Found	Peak Found	Peak Found	Peak Found	High	High	High	High	Peak Found	High	1
FALSE	High	Master Protein	P62899	60S ribosomal protein L31 OS=Homo sapiens OX=9606 GN=RPL31 PE=1 SV=1	0	15.775	14	2	26	2	125	14.5	10.54	13724		2		0.19	0.78	2.344	0.977746	0.996723	0.990773	11.71	19.92	4.27	23.3	84.7	198.2	93.8	22.3	18.78	10.54	8.21	High	High	High	High	High	High	High	High	High	High	High	High	1
FALSE	High	Master Protein	O60361	Putative nucleoside diphosphate kinase OS=Homo sapiens OX=9606 GN=NME2P1 PE=5 SV=1	0	15.704	16	2	17	2	137	15.5	8.57	8197		2		0.339	0.719	3.425	0.977746	0.996723	0.990773	13.92	75.73	55.53	11	39.7	286.8	62.4	164.82	44.15	25.08	44.53	Not Found	Peak Found	Peak Found	Peak Found	Peak Found	Peak Found	High	High	High	High	Peak Found	High	1
FALSE	High	Master Protein	P40925	Malate dehydrogenase, cytoplasmic OS=Homo sapiens OX=9606 GN=MDH1 PE=1 SV=4	0	15.572	8	4	17	4	334	36.4	7.36	8795		4		0.524	1.288	12.73	0.86638	0.927823	0.181847	16.98	27.55	41.81	11.3	41.6	309.8	37.2	23.42	13.7	9.06	53.54	Peak Found	Peak Found	Peak Found	High	High	High	High	High	High	Peak Found	High	High	1
FALSE	High	Master Protein	P23588	Eukaryotic translation initiation factor 4B OS=Homo sapiens OX=9606 GN=EIF4B PE=1 SV=2	0	15.559	7	4	9	4	611	69.1	5.73	4045		4		0.561	1.563	1.494	0.82039	0.812452	0.841907	31.89	34.13	5.2	60.8	114.6	147.2	77.4	38.68	27.64	15.53	39.89	Peak Found	Peak Found	Peak Found	High	High	High	High	High	High	High	High	Peak Found	1
FALSE	High	Master Protein	P06576	ATP synthase subunit beta, mitochondrial OS=Homo sapiens OX=9606 GN=ATP5F1B PE=1 SV=3	0	15.559	6	3	8	3	529	56.5	5.4	4778	2.16	2	1	0.177	0.761	2.156	0.977746	0.996723	0.971496	47.06	4.84	20.89	104.5	27.6	189.7	78.2	101.21	22.83	16.79	57.52	Peak Found	Peak Found	Peak Found	Peak Found	Peak Found	Peak Found	High	High	High	High	Peak Found	High	1
FALSE	High	Master Protein	P49368	T-complex protein 1 subunit gamma OS=Homo sapiens OX=9606 GN=CCT3 PE=1 SV=4	0	15.45	6	4	21	4	545	60.5	6.49	9285		4		0.163	0.389	3.339	0.976894	0.890578	0.991265	5.73	20.36	45.62	10.7	54.1	231.5	103.7	13.71	46.71	5.29	22.59	Peak Found	Peak Found	Peak Found	High	High	High	High	High	High	High	High	High	1
FALSE	High	Master Protein	Q9P0L0	Vesicle-associated membrane protein-associated protein A OS=Homo sapiens OX=9606 GN=VAPA PE=1 SV=3	0	15.433	16	4	19	4	249	27.9	8.62	9113		4		0.479	1.183	3.822	0.90819	0.954723	0.982602	23.22	5.57	9.38	18.6	61.3	264.8	55.2	28.93	14.28	15.48	14.75	Peak Found	Peak Found	Peak Found	High	High	High	High	High	High	High	High	High	1
FALSE	High	Master Protein	P12004	Proliferating cell nuclear antigen OS=Homo sapiens OX=9606 GN=PCNA PE=1 SV=1	0	15.407	11	4	30	4	261	28.8	4.69	13548	0	4	1	0.2	0.63	3.674	0.977746	0.996723	0.990773	41.57	23.69	3.72	14	50	264	72	42.93	21.09	9.17	12.33	Peak Found	Peak Found	High	High	High	High	High	High	High	High	High	High	1
FALSE	High	Master Protein	P53621	Coatomer subunit alpha OS=Homo sapiens OX=9606 GN=COPA PE=1 SV=2	0	15.386	2	4	15	4	1224	138.3	7.66	5453	0	4	1	0.332	0.775	2.173	0.977746	0.996723	0.971496	7.61	24.54	17.57	29.5	97.9	182.7	89.9	51.1	20.22	17.04	29.85	High	High	Peak Found	Peak Found	High	High	High	High	High	Peak Found	High	Peak Found	1
FALSE	High	Master Protein	P60953	Cell division control protein 42 homolog OS=Homo sapiens OX=9606 GN=CDC42 PE=1 SV=2	0	15.349	10	3	23	3	191	21.2	6.55	9120		3		0.303	1.26	4.136	0.977746	0.934118	0.971496	20.49	30.34	0.59	16.3	93.7	223.5	66.5	40.7	7.4	25.87	21.26	Peak Found	Peak Found	Peak Found	High	High	High	High	High	High	High	High	High	1
FALSE	High	Master Protein	P35241	Radixin OS=Homo sapiens OX=9606 GN=RDX PE=1 SV=1	0	15.328	6	5	17	2	583	68.5	6.37	7650		5		0.177	0.483	2.889	0.977746	0.988668	0.997391	3.65	34.68	3.6	20.7	24.3	260.9	94.1	20.75	18.16	12.71	39.13	Not Found	Not Found	Not Found	Peak Found	Peak Found	Peak Found	High	High	High	Peak Found	Peak Found	Peak Found	1
FALSE	High	Master Protein	O35129	Prohibitin-2 OS=Mus musculus OX=10090 GN=Phb2 PE=1 SV=1	0	15.23	9	3	23	3	299	33.3	9.83	13001		3		0.045	0.152	1.446	0.175318	0.163314	0.820499	77.55	110.25	5.8	19	59.3	189.7	131.9	5.13	27.07	12.04	16.49	High	High	High	High	High	High	High	High	High	High	High	High	1
FALSE	High	Master Protein	P01593	Immunoglobulin kappa variable 1D-33 OS=Homo sapiens OX=9606 GN=IGKV1D-33 PE=1 SV=2	0	15.224	14	3	7	3	117	12.8	4.78	4248	1.8	2	1	0.01	0.01	0.01	1.81429e-15	9.11071e-16	7.04595e-16	0	0	0	2.6	1.6	2.1	393.7	10.93	21.39	14.66	29.77	Not Found	Not Found	Not Found	Not Found	Not Found	Not Found	Not Found	Not Found	Not Found	High	High	High	1
FALSE	High	Master Protein	P34897	Serine hydroxymethyltransferase, mitochondrial OS=Homo sapiens OX=9606 GN=SHMT2 PE=1 SV=3	0	15.221	6	3	9	3	504	56	8.53	4568		3		0.715	1.636	2.961	0.592801	0.776329	0.997391	26.31	12.84	33.13	28	89	220.3	62.7	28.14	11.84	8.73	27.43	Peak Found	Peak Found	Peak Found	High	High	High	High	High	High	High	Peak Found	Peak Found	1
FALSE	High	Master Protein	P04843	Dolichyl-diphosphooligosaccharide--protein glycosyltransferase subunit 1 OS=Homo sapiens OX=9606 GN=RPN1 PE=1 SV=1	0	15.218	6	4	19	4	607	68.5	6.38	9442		4		0.342	0.786	3.621	0.977746	0.996723	0.990773	6.18	17.59	13.4	41.7	77.3	209.3	71.7	39	21.76	9.55	22.04	High	High	Peak Found	Peak Found	High	High	High	High	High	High	High	High	1
FALSE	High	Master Protein	Q01518	Adenylyl cyclase-associated protein 1 OS=Homo sapiens OX=9606 GN=CAP1 PE=1 SV=5	0	15.193	8	5	17	5	475	51.9	8.06	7606		5		0.258	1.101	3.659	0.99397	0.996723	0.990773	35.11	9.36	9.66	24.8	76.5	241.3	57.5	66.15	35.63	50.45	44.77	Peak Found	High	Peak Found	High	High	High	High	High	High	High	Peak Found	High	1
FALSE	High	Master Protein	P05783	Keratin, type I cytoskeletal 18 OS=Homo sapiens OX=9606 GN=KRT18 PE=1 SV=2	0	15.177	5	3	24	2	430	48	5.45	13080	0	3	1	0.02	0.035	1.673	0.0111316	9.31852e-05	0.920698	32.18	9.98	11.17	2.8	16	227.2	154	154.46	109.74	16.88	19.79	Not Found	Not Found	Peak Found	Not Found	Not Found	Peak Found	High	High	High	Peak Found	High	High	1
FALSE	High	Master Protein	P01023	Alpha-2-macroglobulin OS=Homo sapiens OX=9606 GN=A2M PE=1 SV=3	0	15.044	2	4	21	4	1474	163.2	6.46	10535	0	3	1	0.122	0.184	1.812	0.890986	0.273744	0.94541	70.13	31.21	10.84	25.1	64.2	191.2	119.6	24.48	9.95	17.43	22.82	High	High	High	High	High	High	High	High	High	High	High	High	1
FALSE	High	Master Protein	P48444	Coatomer subunit delta OS=Homo sapiens OX=9606 GN=ARCN1 PE=1 SV=1	0	14.78	8	4	16	4	511	57.2	6.21	5661	0	3	1	0.087	0.351	2.909	0.641543	0.815238	0.997391	84.95	91.67	19.58	10	41.8	249.7	98.5	25.54	67.42	15.18	23.47	Peak Found	Peak Found	Peak Found	Peak Found	Peak Found	Peak Found	High	High	High	High	High	Peak Found	1
FALSE	High	Master Protein	O60701	UDP-glucose 6-dehydrogenase OS=Homo sapiens OX=9606 GN=UGDH PE=1 SV=1	0	14.668	7	4	21	4	494	55	7.12	9417		4		0.172	0.71	1.881	0.977746	0.996723	0.962737	17.81	50.89	15.6	12.5	64.8	186.3	136.4	31.81	61.09	15.1	23.13	Peak Found	Peak Found	Peak Found	Peak Found	High	High	High	High	High	High	High	High	1
FALSE	High	Master Protein	Q04207	Transcription factor p65 OS=Mus musculus OX=10090 GN=Rela PE=1 SV=1	0	14.58	5	3	17	3	549	60.2	5.76	8261		3		14.701	15.429	45.612	9.87207e-07	8.68399e-05	0.000221202	20.83	9.13	32.14	68.4	98.1	230.1	3.5	43.92	26.2	23.77	34.91	Peak Found	Peak Found	High	High	Peak Found	High	High	High	High	Peak Found	Peak Found	Not Found	1
FALSE	High	Master Protein	P50395	Rab GDP dissociation inhibitor beta OS=Homo sapiens OX=9606 GN=GDI2 PE=1 SV=2	0	14.538	9	4	15	4	445	50.6	6.47	5300	1.75	3	1	0.252	0.546	5.28	0.995805	0.996723	0.907495	21.55	26.93	15.61	14.3	31.9	298.2	55.7	22.06	6.16	5.74	23.29	Peak Found	Peak Found	Peak Found	High	Peak Found	Peak Found	High	High	High	Peak Found	Peak Found	High	1
FALSE	High	Master Protein	Q9NZM1	Myoferlin OS=Homo sapiens OX=9606 GN=MYOF PE=1 SV=1	0	14.537	1	3	12	3	2061	234.6	6.18	5939		3		0.34	0.23	2.977	0.977746	0.467151	0.997391	34.87	18.36	1.41	20.5	41.7	259.4	78.5	15.37	51.17	17.77	13.4	Peak Found	Peak Found	Peak Found	Peak Found	Peak Found	High	High	High	High	High	High	Peak Found	1
FALSE	High	Master Protein	P31942	Heterogeneous nuclear ribonucleoprotein H3 OS=Homo sapiens OX=9606 GN=HNRNPH3 PE=1 SV=2	0	14.536	7	2	7	2	346	36.9	6.87	4281		2		0.313	3.295	41.196	0.977746	0.197297	0.000459117	49.52	122.18	3	3.6	33.6	335	27.8	21.56	67.08	15.33	58.26	Not Found	Peak Found	Peak Found	Peak Found	High	Peak Found	High	High	High	Peak Found	Peak Found	Peak Found	1
FALSE	High	Master Protein	Q99541	Perilipin-2 OS=Homo sapiens OX=9606 GN=PLIN2 PE=1 SV=2	0	14.351	8	4	7	4	437	48	6.8	3438		4		0.468	0.557	2.183	0.909726	0.996723	0.971496	2.78	8.45	13.56	30.2	66.4	205	98.5	32.87	32.92	20.96	18.54	High	Peak Found	Peak Found	Peak Found	Peak Found	Peak Found	High	High	High	Peak Found	Peak Found	High	1
FALSE	High	Master Protein	O14737	Programmed cell death protein 5 OS=Homo sapiens OX=9606 GN=PDCD5 PE=1 SV=3	0	14.288	22	3	20	3	125	14.3	6.04	8768		3		0.226	0.927	3.978	0.98647	0.996723	0.971496	53.86	3.02	12.99	18.7	54.3	271	55.9	69.17	34.32	19.94	22.22	Peak Found	Peak Found	Peak Found	Peak Found	Peak Found	High	High	High	High	High	High	High	1
FALSE	High	Master Protein	P50579	Methionine aminopeptidase 2 OS=Homo sapiens OX=9606 GN=METAP2 PE=1 SV=1	0	14.205	6	3	8	3	478	52.9	5.82	4053		3		0.429	0.672	6.241	0.91681	0.996723	0.782327	2.18	2.9	6.81	13.9	54.7	287.5	43.9	15.95	32.12	14.07	22.57	Not Found	Peak Found	Not Found	Peak Found	Peak Found	Peak Found	High	High	High	Peak Found	High	High	1
FALSE	High	Master Protein	O75844	CAAX prenyl protease 1 homolog OS=Homo sapiens OX=9606 GN=ZMPSTE24 PE=1 SV=2	0	14.162	6	3	12	3	475	54.8	7.49	5673		3		0.387	1.88	8.676	0.973128	0.655896	0.457576	44.96	29.81	0.95	11.8	53	309.7	25.5	30.38	12.6	16.81	23.35	Peak Found	Peak Found	Peak Found	High	High	Peak Found	High	High	High	Peak Found	Peak Found	Peak Found	1
FALSE	High	Master Protein	Q92945	Far upstream element-binding protein 2 OS=Homo sapiens OX=9606 GN=KHSRP PE=1 SV=4	0	14.137	4	2	7	2	711	73.1	7.3	2889		2		0.378	1.036	1.38	0.976675	0.996723	0.781291	145.17	32.52	51.58	48.4	85.1	201.2	65.3	170.11	17.32	129.41	168.37	Peak Found	Peak Found	Not Found	Peak Found	Peak Found	High	High	High	High	Peak Found	High	Peak Found	1
FALSE	High	Master Protein	Q96AE4	Far upstream element-binding protein 1 OS=Homo sapiens OX=9606 GN=FUBP1 PE=1 SV=3	0	14.12	7	3	9	3	644	67.5	7.61	3772		3		0.638	0.725	5.145	0.713607	0.997945	0.921344	0.64	36.14	21.96	19.4	45.8	272.8	62	35.85	14.84	5.35	7.76	Peak Found	Peak Found	Peak Found	High	Peak Found	Peak Found	High	High	High	High	Peak Found	Peak Found	1
FALSE	High	Master Protein	Q29423	CD44 antigen OS=Bos taurus OX=9913 GN=CD44 PE=2 SV=1	0	14.021	5	2	20	2	366	40	6.89	11218		2		0.406	0.874	3.766	0.971944	0.996723	0.982602	54.16	8.73	3.96	21.5	60.6	250.4	67.5	18.59	12.34	13.38	16.72	High	Peak Found	High	High	High	High	High	High	High	High	High	High	1
FALSE	High	Master Protein	Q9UQE7	Structural maintenance of chromosomes protein 3 OS=Homo sapiens OX=9606 GN=SMC3 PE=1 SV=2	0	14.018	4	5	13	5	1217	141.5	7.18	4956	0	4	1	0.318	0.9	1.865	0.977746	0.996723	0.959007	48.23	16.79	14.34	24.4	106.9	178.7	90	95.42	17.57	14.82	39.04	Peak Found	Peak Found	Peak Found	High	Peak Found	Peak Found	High	High	High	High	High	High	1
FALSE	High	Master Protein	P30419	Glycylpeptide N-tetradecanoyltransferase 1 OS=Homo sapiens OX=9606 GN=NMT1 PE=1 SV=2	0	13.987	7	3	13	3	496	56.8	7.8	5983		3		0.368	1.053	3.74	0.976894	0.996723	0.985652	24.54	9.94	6.75	21.1	69.4	235.8	73.8	39.11	20.99	19.25	19.73	Peak Found	Peak Found	Peak Found	High	Peak Found	High	High	High	High	High	High	High	1
FALSE	High	Master Protein	Q71UI9	Histone H2A.V OS=Homo sapiens OX=9606 GN=H2AZ2 PE=1 SV=3	0	13.967	30	2	2	1	128	13.5	10.58	939		2		12.203	19.222	51.321	3.62668e-06	1.80198e-05	9.35821e-05	76.05	38.21	12.07	22.5	55	322.1	0.4	36.92	86.03	24.04	30.35	Not Found	Not Found	Not Found	Not Found	Not Found	Not Found	Not Found	Not Found	High	Not Found	Not Found	Not Found	1
FALSE	High	Master Protein	P04114	Apolipoprotein B-100 OS=Homo sapiens OX=9606 GN=APOB PE=1 SV=2	0	13.956	1	3	20	2	4563	515.3	7.05	12087		3		0.215	0.72	1.853	0.983293	0.996723	0.955218	23.73	20.72	8.16	23.1	71.9	203.5	101.5	16.32	14.64	16.3	24.57	Peak Found	Peak Found	Peak Found	Peak Found	High	High	High	High	High	High	High	Peak Found	1
FALSE	High	Master Protein	P23284	Peptidyl-prolyl cis-trans isomerase B OS=Homo sapiens OX=9606 GN=PPIB PE=1 SV=2	0	13.946	11	3	12	3	216	23.7	9.41	6897		3		0.433	0.253	4.016	0.938228	0.556021	0.971496	10.47	89.69	7.17	33.7	45.5	280.9	39.9	143.46	88.18	2.86	7.4	Peak Found	Peak Found	Peak Found	Peak Found	Peak Found	High	High	High	High	High	High	Peak Found	1
FALSE	High	Master Protein	Q13283	Ras GTPase-activating protein-binding protein 1 OS=Homo sapiens OX=9606 GN=G3BP1 PE=1 SV=1	0	13.886	7	3	14	3	466	52.1	5.52	7132	1.72	2	1	0.111	0.948	3.707	0.841845	0.996723	0.990773	42.42	34.35	21.04	12	66.9	248.2	72.9	11.65	30.91	20.12	22.66	Peak Found	High	Peak Found	High	High	High	High	High	High	High	High	High	1
FALSE	High	Master Protein	P62917	60S ribosomal protein L8 OS=Homo sapiens OX=9606 GN=RPL8 PE=1 SV=2	0	13.882	10	3	15	3	257	28	11.03	7737		3		0.138	0.17	0.893	0.943311	0.222124	0.364867	2.59	17.66	19.11	34.1	49.2	142.6	174.2	52.18	51.67	10.33	5.43	Peak Found	Peak Found	High	Peak Found	Peak Found	Peak Found	High	High	High	High	High	High	1
FALSE	High	Master Protein	P22314	Ubiquitin-like modifier-activating enzyme 1 OS=Homo sapiens OX=9606 GN=UBA1 PE=1 SV=3	0	13.742	3	4	19	4	1058	117.8	5.76	8381		4		0.343	1.133	2.186	0.977746	0.98451	0.971496	57.23	8.37	16.45	24.5	68.5	230.3	76.6	26.94	11.96	21.34	37.73	Peak Found	Peak Found	Peak Found	Peak Found	Peak Found	High	High	High	High	High	High	High	1
FALSE	High	Master Protein	Q96C19	EF-hand domain-containing protein D2 OS=Homo sapiens OX=9606 GN=EFHD2 PE=1 SV=1	0	13.706	13	4	12	4	240	26.7	5.2	5796		4		0.135	0.445	2.723	0.918125	0.937541	0.995127	94.76	50.06	16.74	11.8	52.3	226.7	109.2	21.38	33.71	10.2	58.19	Peak Found	Peak Found	Peak Found	Peak Found	Peak Found	Peak Found	High	High	High	High	High	Peak Found	1
FALSE	High	Master Protein	P09622	Dihydrolipoyl dehydrogenase, mitochondrial OS=Homo sapiens OX=9606 GN=DLD PE=1 SV=2	0	13.533	7	4	10	4	509	54.1	7.85	4371		4		0.312	1.351	4.573	0.977746	0.903921	0.962737	14.96	6.15	10.91	58.2	34.5	90.3	217	34.76	16.32	15.76	22.94	Peak Found	Peak Found	Peak Found	High	Peak Found	Peak Found	High	High	High	High	Peak Found	Peak Found	1
FALSE	High	Master Protein	Q9UBT2	SUMO-activating enzyme subunit 2 OS=Homo sapiens OX=9606 GN=UBA2 PE=1 SV=2	0	13.451	4	3	12	3	640	71.2	5.29	6025		3		0.072	0.135	2.345	0.456409	0.105123	0.990773	66.35	12.99	26.31	6.2	40.3	230	123.5	90.24	21.98	12.81	12.71	Not Found	Not Found	Peak Found	Peak Found	Peak Found	Peak Found	High	High	High	High	High	High	1
FALSE	High	Master Protein	P06151	L-lactate dehydrogenase A chain OS=Mus musculus OX=10090 GN=Ldha PE=1 SV=3	0	13.272	9	4	13	1	332	36.5	7.74	5978	4.45	3	1	0.295	0.44	3.398	0.977746	0.934118	0.990773	9.11	17.03	2.5	8.7	14.5	343	33.8	172.89	67.43	52.67	31.09	Peak Found	Not Found	Peak Found	Not Found	Not Found	Not Found	Peak Found	Not Found	High	Not Found	Not Found	High	1
FALSE	High	Master Protein	O43242	26S proteasome non-ATPase regulatory subunit 3 OS=Homo sapiens OX=9606 GN=PSMD3 PE=1 SV=2	0	13.244	5	3	14	3	534	60.9	8.44	6351		3		0.356	0.994	1.829	0.977746	0.996723	0.94541	4.25	2.47	5.59	29.8	78.8	189.4	102	25	8.25	5.54	12.41	Peak Found	Peak Found	Peak Found	High	Peak Found	Peak Found	High	High	High	High	High	High	1
FALSE	High	Master Protein	Q03252	Lamin-B2 OS=Homo sapiens OX=9606 GN=LMNB2 PE=1 SV=4	0	13.127	6	4	21	1	620	69.9	5.59	10040		4		0.277	0.684	3.181	0.984087	0.996723	0.995127	7.43	0.74	16.65	20.8	54.9	212.5	111.8	18.54	16.67	10.69	16.5	Peak Found	Not Found	Not Found	Peak Found	Peak Found	Not Found	High	Peak Found	Peak Found	Peak Found	Peak Found	Not Found	1
FALSE	High	Master Protein	P13010	X-ray repair cross-complementing protein 5 OS=Homo sapiens OX=9606 GN=XRCC5 PE=1 SV=3	0	13.067	4	3	6	3	732	82.7	5.81	2938		3		0.472	0.407	3.069	0.908201	0.911105	0.997391	32.96	33.33	112.22	18.5	64.2	271.7	45.7	23.86	22.73	38.36	58.54	Peak Found	Not Found	Not Found	Peak Found	Peak Found	Peak Found	High	High	High	Peak Found	Peak Found	Peak Found	1
FALSE	High	Master Protein	P48962	ADP/ATP translocase 1 OS=Mus musculus OX=10090 GN=Slc25a4 PE=1 SV=4	0	13.053	5	2	20	2	298	32.9	9.72	10963		2		0.159	0.434	1.645	0.976675	0.934118	0.907495	10.29	37.78	1.54	17.3	69.9	184	128.9	32.59	11.7	12.72	19.23	High	Peak Found	Peak Found	High	High	High	High	High	High	High	High	High	1
FALSE	High	Master Protein	Q02878	60S ribosomal protein L6 OS=Homo sapiens OX=9606 GN=RPL6 PE=1 SV=3	0	13.031	8	3	15	3	288	32.7	10.58	7763		3		0.096	0.24	1.011	0.725768	0.522461	0.477443	17.18	34.74	9.78	10.7	45.4	198.6	145.3	55.39	17.62	0.41	15.8	Peak Found	Peak Found	High	Peak Found	Peak Found	Peak Found	High	High	High	High	High	High	1
FALSE	High	Master Protein	Q9UGI8	Testin OS=Homo sapiens OX=9606 GN=TES PE=1 SV=1	0	12.932	10	4	7	4	421	48	7.68	2547		4		0.299	0.86	3.033	0.977746	0.996723	0.997391	2.84	13.65	2.05	18.8	57.9	260.2	63.1	16.15	11.58	27.93	22.59	Peak Found	Peak Found	Not Found	Peak Found	Peak Found	Peak Found	High	High	High	Peak Found	Peak Found	Peak Found	1
FALSE	High	Master Protein	P49411	Elongation factor Tu, mitochondrial OS=Homo sapiens OX=9606 GN=TUFM PE=1 SV=2	0	12.893	6	3	16	3	452	49.5	7.61	7139		3		0.066	0.914	1.271	0.397833	0.996723	0.723404	43.11	3.13	57.93	9.1	87.4	186.7	116.7	76.05	15.49	67.49	14.27	Not Found	High	Peak Found	Peak Found	High	High	High	High	High	High	High	High	1
FALSE	High	Master Protein	P25786	Proteasome subunit alpha type-1 OS=Homo sapiens OX=9606 GN=PSMA1 PE=1 SV=1	0	12.859	11	3	17	3	263	29.5	6.61	7633		3		0.474	1.142	2.4	0.909063	0.980869	0.990773	1.97	11.95	10.78	19.2	80.2	214	86.7	51.05	32.14	20.3	25.05	High	High	Peak Found	High	High	High	High	High	High	High	High	Peak Found	1
FALSE	High	Master Protein	Q13148	TAR DNA-binding protein 43 OS=Homo sapiens OX=9606 GN=TARDBP PE=1 SV=1	0	12.851	6	3	17	3	414	44.7	6.19	6648		3		0.561	2.187	1.809	0.82039	0.54906	0.94541	46.37	12.13	4.98	35.2	132.7	171.4	60.7	17.12	13.69	8.09	25.87	Peak Found	Peak Found	High	High	Peak Found	High	High	High	High	Peak Found	High	High	1
FALSE	High	Master Protein	Q7Z2W4	Zinc finger CCCH-type antiviral protein 1 OS=Homo sapiens OX=9606 GN=ZC3HAV1 PE=1 SV=3	0	12.801	4	3	7	3	902	101.4	8.4	3228		3		0.55	1.151	7.28	0.873261	0.977677	0.658186	11.23	10.52	4.9	26.9	45.1	286.3	41.7	67.24	25.95	13.68	12.35	Peak Found	Peak Found	Peak Found	Peak Found	Peak Found	Peak Found	High	High	High	Peak Found	Peak Found	Peak Found	1
FALSE	High	Master Protein	Q13765	Nascent polypeptide-associated complex subunit alpha OS=Homo sapiens OX=9606 GN=NACA PE=1 SV=1	0	12.771	10	2	3	2	215	23.4	4.56	1307		2		0.749	1.176	0.953	0.507166			28.15	34.26	32.94	94.2	107	76.9	121.9	151.21	53.17	44.27	26.96	Not Found	Not Found	High	Not Found	Not Found	Not Found	Not Found	Not Found	High	Not Found	Not Found	High	1
FALSE	High	Master Protein	P07910	Heterogeneous nuclear ribonucleoproteins C1/C2 OS=Homo sapiens OX=9606 GN=HNRNPC PE=1 SV=4	0	12.72	8	3	9	3	306	33.7	5.08	4086		3		0.313	0.442	1.538	0.977746	0.934894	0.864133	118.61	64.69	8.36	31.2	46.1	190.9	131.8	73.11	17.4	23.83	37.84	Peak Found	Peak Found	High	Peak Found	Peak Found	Peak Found	High	High	High	Peak Found	High	Peak Found	1
FALSE	High	Master Protein	P07954	Fumarate hydratase, mitochondrial OS=Homo sapiens OX=9606 GN=FH PE=1 SV=3	0	12.628	4	3	9	3	510	54.6	8.76	4120		3		0.315	0.732	6.502	0.977746	0.999451	0.744889	17.09	56.65	30.44	7.7	50.5	281.7	60.1	57.65	27.76	13.42	25.69	Peak Found	Peak Found	Peak Found	Peak Found	Peak Found	Peak Found	High	High	High	High	Peak Found	Peak Found	1
FALSE	High	Master Protein	P49915	GMP synthase [glutamine-hydrolyzing] OS=Homo sapiens OX=9606 GN=GMPS PE=1 SV=1	0	12.607	6	4	14	4	693	76.7	6.87	4258	0	4	3	0.625	1.481	14.758	0.716376	0.84295	0.1147	8.11	3.74	57.62	4.6	14.2	371.4	9.8	141.26	162.17	29.5	159.08	Peak Found	Peak Found	Peak Found	High	Peak Found	Peak Found	High	High	High	Peak Found	High	Peak Found	1
FALSE	High	Master Protein	Q16181	Septin-7 OS=Homo sapiens OX=9606 GN=SEPTIN7 PE=1 SV=2	0	12.601	6	3	20	3	437	50.6	8.63	8942		3		0.253	0.831	2.003	0.995805	0.996723	0.963134	13.79	25.65	12.06	26.1	82.5	184.5	107	28.71	11.92	17.64	23.37	High	Peak Found	High	High	High	High	High	High	High	High	High	High	1
FALSE	High	Master Protein	O43707	Alpha-actinin-4 OS=Homo sapiens OX=9606 GN=ACTN4 PE=1 SV=2	0	12.543	4	4	9	2	911	104.8	5.44	3458	0	4	1	0.542	0.505	3.395	0.836467	0.996723	0.990773	28.61	2.03	2.5	14.7	37.8	271.5	76	24.77	27.96	5.31	12.87	Peak Found	Peak Found	Peak Found	Peak Found	Peak Found	High	High	High	High	High	Peak Found	Peak Found	1
FALSE	High	Master Protein	Q9NYF8	Bcl-2-associated transcription factor 1 OS=Homo sapiens OX=9606 GN=BCLAF1 PE=1 SV=2	0	12.532	2	2	8	2	920	106.1	9.98	4230		2		1.094	0.785	9.027	0.397833	0.996723	0.419281	20.43	55.64	87.17	15.3	12.9	350	21.8	29.16	15.48	42.78	27.36	Not Found	Peak Found	Not Found	Not Found	Not Found	Not Found	High	High	High	Peak Found	Peak Found	Peak Found	1
FALSE	High	Master Protein	P21796	Voltage-dependent anion-selective channel protein 1 OS=Homo sapiens OX=9606 GN=VDAC1 PE=1 SV=2	0	12.491	10	2	4	2	283	30.8	8.54	1940		2		1.099	2.182	15.788	0.273533	0.551562	0.0912901	102.57	116.63	107.66	51.7	84.7	261.4	2.2	95.55	103.16	16.28	171.66	Not Found	Peak Found	High	Peak Found	Peak Found	Peak Found	High	High	High	Not Found	Peak Found	Not Found	1
FALSE	High	Master Protein	P80349	Fuctinin-3 (Fragment) OS=Rattus norvegicus OX=10116 PE=1 SV=1	0	12.487	38	1	12	1	39	4.5	4.22	5317		1		0.062	0.804	2.448	0.349073	0.996723	0.990773	66.53	2.39	11.91	8	74.1	225.7	92.2	89.51	24.6	15.99	26.63	Peak Found	Peak Found	Not Found	High	Peak Found	High	High	High	High	High	Peak Found	High	1
FALSE	High	Master Protein	Q14019	Coactosin-like protein OS=Homo sapiens OX=9606 GN=COTL1 PE=1 SV=3	0	12.447	18	3	12	3	142	15.9	5.67	5949		3		0.575	1.486	8.896	0.794559	0.83902	0.427768	1.7	3.81	27.06	9.5	32.2	318.9	39.5	25.66	37.18	14.06	11.96	Peak Found	Peak Found	Peak Found	High	High	High	High	High	High	High	High	Peak Found	1
FALSE	High	Master Protein	Q15084	Protein disulfide-isomerase A6 OS=Homo sapiens OX=9606 GN=PDIA6 PE=1 SV=1	0	12.421	4	2	7	2	440	48.1	5.08	4334		2		0.073	0.101	3.756	0.462785	0.0348106	0.982602	46.5	83.01	4.05	4.2	7.3	322.5	66.1	64.95	104.95	27.55	21.6	Peak Found	Not Found	Peak Found	Peak Found	Peak Found	Peak Found	High	High	High	High	Peak Found	Peak Found	1
FALSE	High	Master Protein	P62280	40S ribosomal protein S11 OS=Homo sapiens OX=9606 GN=RPS11 PE=1 SV=3	0	12.406	15	3	26	3	158	18.4	10.3	12521		3		0.118	0.21	1.769	0.880186	0.384217	0.942703	66.77	14.11	0.05	14.4	31.9	218.2	135.5	77.28	59.29	19.43	19.1	Peak Found	High	High	Peak Found	High	High	High	High	High	High	High	High	1
FALSE	High	Master Protein	Q08J23	RNA cytosine C(5)-methyltransferase NSUN2 OS=Homo sapiens OX=9606 GN=NSUN2 PE=1 SV=2	0	12.349	4	3	12	3	767	86.4	6.77	5456		3		0.14	0.506	1.887	0.953119	0.996723	0.962737	38.93	26.9	9.52	10.9	35	253.8	100.3	22.26	33.7	13.85	15.05	Not Found	Peak Found	Peak Found	High	Peak Found	Peak Found	High	High	High	High	Peak Found	Peak Found	1
FALSE	High	Master Protein	P35637	RNA-binding protein FUS OS=Homo sapiens OX=9606 GN=FUS PE=1 SV=1	0	12.341	4	2	4	2	526	53.4	9.36	2365		2		0.896	1.426	0.825	0.40049	0.876079	0.307195	20.56	4.49	3.91	93.9	141.4	74.4	90.2	41.43	37.66	35.43	39.15	Peak Found	Peak Found	Peak Found	Peak Found	Peak Found	Peak Found	Peak Found	High	High	Peak Found	Peak Found	High	1
FALSE	High	Master Protein	P18077	60S ribosomal protein L35a OS=Homo sapiens OX=9606 GN=RPL35A PE=1 SV=2	0	12.335	18	3	9	3	110	12.5	11.06	5076		3		0.149	0.302	1.165	0.972905	0.725402	0.632632	7.92	36.29	3	20.6	48.6	184.3	146.5	65.31	6.23	3.98	10.64	Peak Found	Not Found	Peak Found	High	Peak Found	High	Peak Found	High	High	High	High	Peak Found	1
FALSE	High	Master Protein	P43243	Matrin-3 OS=Homo sapiens OX=9606 GN=MATR3 PE=1 SV=2	0	12.27	3	3	19	3	847	94.6	6.25	8908		3		0.172	0.475	3.328	0.977746	0.98451	0.991368	15.68	15.08	8.92	10.1	45.6	264.2	80.1	33.89	17.75	13.14	26.7	Peak Found	Peak Found	Peak Found	Peak Found	High	High	High	High	High	High	High	High	1
FALSE	High	Master Protein	P25787	Proteasome subunit alpha type-2 OS=Homo sapiens OX=9606 GN=PSMA2 PE=1 SV=2	0	12.197	11	3	18	3	234	25.9	7.43	7860		3		0.17	0.229	2.205	0.977746	0.457546	0.976104	18.41	25.12	10.81	19.6	53.8	230.2	96.4	22.6	26.07	9.94	15.93	Peak Found	Peak Found	Peak Found	High	High	High	High	High	High	High	High	High	1
FALSE	High	Master Protein	P40926	Malate dehydrogenase, mitochondrial OS=Homo sapiens OX=9606 GN=MDH2 PE=1 SV=3	0	12.169	11	3	19	3	338	35.5	8.68	8781	0	2	1	0.059	0.353	3.712	0.319887	0.815238	0.990773	12.94	84.55	16.05	7.6	29.1	275.8	87.4	62.88	58.9	14.09	19.41	Peak Found	Peak Found	Peak Found	Peak Found	High	High	High	High	High	High	High	High	1
FALSE	High	Master Protein	Q9ULV4	Coronin-1C OS=Homo sapiens OX=9606 GN=CORO1C PE=1 SV=1	0	12.057	7	4	13	4	474	53.2	7.08	4156	0	3	1	0.233	1.271	1.646	0.995262	0.934118	0.907495	32.89	26.43	9.39	44.8	69.4	98.7	187.1	35.07	9.77	25.56	25.62	Peak Found	Peak Found	Peak Found	High	Peak Found	Peak Found	High	High	High	High	High	High	1
FALSE	High	Master Protein	P54577	Tyrosine--tRNA ligase, cytoplasmic OS=Homo sapiens OX=9606 GN=YARS1 PE=1 SV=4	0	12.036	4	3	14	3	528	59.1	7.05	6923		3		0.183	0.995	4.915	0.977746	0.996723	0.936879	48.2	28.78	37.01	16.3	55.5	271.3	56.9	43.63	16.39	8.48	19.1	Peak Found	Peak Found	Peak Found	High	High	Peak Found	High	High	High	High	Peak Found	High	1
FALSE	High	Master Protein	P35998	26S proteasome regulatory subunit 7 OS=Homo sapiens OX=9606 GN=PSMC2 PE=1 SV=3	0	12.028	7	3	17	3	433	48.6	5.95	6550	0	3	1	0.282	1.12	2.18	0.978632	0.98641	0.971496	4.7	1.23	0.65	16.5	74.9	206.6	102	39.12	23.24	9.4	11.5	Peak Found	Peak Found	Peak Found	High	Peak Found	High	High	High	High	High	High	High	1
FALSE	High	Master Protein	P01008	Antithrombin-III OS=Homo sapiens OX=9606 GN=SERPINC1 PE=1 SV=1	0	11.936	4	3	20	3	464	52.6	6.71	12077		3		0.316	0.523	2.502	0.977746	0.996723	0.990773	30.39	6.02	11.83	20.1	58.8	229.2	91.9	18	10.63	9.44	23.44	Peak Found	Peak Found	High	High	High	High	High	High	High	High	High	High	1
FALSE	High	Master Protein	O75347	Tubulin-specific chaperone A OS=Homo sapiens OX=9606 GN=TBCA PE=1 SV=3	0	11.911	31	4	13	4	108	12.8	5.29	5875		4		0.16	0.434	2.371	0.976894	0.934118	0.990773	2.32	17.88	10.28	8	44.4	235.6	112	27.29	64.91	33.88	11.54	Peak Found	Peak Found	Not Found	Peak Found	Peak Found	High	High	High	High	High	High	High	1
FALSE	High	Master Protein	Q9NTK5	Obg-like ATPase 1 OS=Homo sapiens OX=9606 GN=OLA1 PE=1 SV=2	0	11.909	6	3	16	3	396	44.7	7.81	7011		3		0.063	0.405	3.221	0.370139	0.911105	0.995127	8.72	78.79	5.99	5.2	29.8	285.5	79.5	41.88	87.03	9.03	8.57	Not Found	Not Found	Peak Found	Not Found	Peak Found	High	High	High	High	High	High	High	1
FALSE	High	Master Protein	Q01813	ATP-dependent 6-phosphofructokinase, platelet type OS=Homo sapiens OX=9606 GN=PFKP PE=1 SV=2	0	11.856	3	3	8	2	784	85.5	7.55	4395		3		0.15	0.392	2.781	0.972905	0.89845	0.997391	1.61	37.65	11.63	19.6	44.4	243	93	26.69	22.65	16.58	21.17	Peak Found	Peak Found	Peak Found	Peak Found	Peak Found	Peak Found	High	High	High	Peak Found	Peak Found	Peak Found	1
FALSE	High	Master Protein	O00541	Pescadillo homolog OS=Homo sapiens OX=9606 GN=PES1 PE=1 SV=1	0	11.849	5	3	8	3	588	68	7.33	3663		3		0.514	0.582	2.98	0.880186	0.996723	0.997391	8.74	6.87	25.85	39.9	93.3	190.3	76.5	46.52	17.99	18.63	28.24	Peak Found	Peak Found	Not Found	High	Peak Found	Peak Found	High	High	High	High	Peak Found	Peak Found	1
FALSE	High	Master Protein	Q709C8	Vacuolar protein sorting-associated protein 13C OS=Homo sapiens OX=9606 GN=VPS13C PE=1 SV=1	0	11.833	1	4	15	4	3753	422.1	6.83	5446		4		0.196	0.416	1.138	0.977746	0.924444	0.603674	16.41	35.17	7.6	41.2	61.4	132.3	165	38.98	23.07	19.96	23.25	Peak Found	Peak Found	Peak Found	Peak Found	Peak Found	High	High	High	High	High	High	High	1
FALSE	High	Master Protein	Q16531	DNA damage-binding protein 1 OS=Homo sapiens OX=9606 GN=DDB1 PE=1 SV=1	0	11.825	3	4	10	4	1140	126.9	5.26	4597		4		0.314	0.32	2.695	0.977746	0.761592	0.995127	63.41	7.82	14.67	13.2	48.6	257.3	81	10.57	35.5	12.87	28.44	Not Found	Peak Found	Peak Found	Peak Found	Peak Found	Peak Found	High	High	High	High	High	Peak Found	1
FALSE	High	Master Protein	Q13151	Heterogeneous nuclear ribonucleoprotein A0 OS=Homo sapiens OX=9606 GN=HNRNPA0 PE=1 SV=1	0	11.77	7	2	19	2	305	30.8	9.29	11123		2		0.204	0.7	3.297	0.977746	0.996723	0.995127	2.65	1.18	14.23	21.6	66.4	228.6	83.4	23.87	9.81	18.96	17.99	High	High	Peak Found	High	High	High	High	High	High	High	High	High	1
FALSE	High	Master Protein	Q15370	Elongin-B OS=Homo sapiens OX=9606 GN=ELOB PE=1 SV=1	0	11.74	14	2	18	2	118	13.1	4.88	9262		2		0.084	0.516	2.029	0.595085	0.996723	0.966863	10.87	74.51	17.64	14.1	68.5	204.3	113.1	34.66	32.79	16.74	22.99	Peak Found	Peak Found	Peak Found	High	High	Peak Found	High	High	High	High	High	High	1
FALSE	High	Master Protein	P49588	Alanine--tRNA ligase, cytoplasmic OS=Homo sapiens OX=9606 GN=AARS1 PE=1 SV=2	0	11.652	4	4	11	1	968	106.7	5.53	4591		4		0.171	0.341	1.546	0.977746	0.809119	0.864133	41.28	52.9	20.41	19.1	48.5	222.5	109.8	32.6	8.98	8.59	13.04	Peak Found	Peak Found	Not Found	Not Found	Not Found	Not Found	Peak Found	High	High	Peak Found	Peak Found	Peak Found	1
FALSE	High	Master Protein	P39019	40S ribosomal protein S19 OS=Homo sapiens OX=9606 GN=RPS19 PE=1 SV=2	0	11.611	13	2	13	2	145	16.1	10.32	6083		2		0.424	0.813	2.286	0.953162	0.996723	0.982602	31.52	15.31	5.74	26.9	47	255.7	70.4	21.37	12.39	20.21	25.01	Peak Found	High	High	High	High	High	High	High	High	High	High	High	1
FALSE	High	Master Protein	Q08257	Quinone oxidoreductase OS=Homo sapiens OX=9606 GN=CRYZ PE=1 SV=1	0	11.593	8	3	7	3	329	35.2	8.44	3073		3		0.703	0.78	10.641	0.713607	0.996723	0.2957	13.24	57.32	26.63	20.7	28.9	314.6	35.8	17.36	22.47	2.43	10.96	Not Found	Not Found	Not Found	Peak Found	Peak Found	Peak Found	High	High	High	Peak Found	Peak Found	Peak Found	1
FALSE	High	Master Protein	P46779	60S ribosomal protein L28 OS=Homo sapiens OX=9606 GN=RPL28 PE=1 SV=3	0	11.587	21	3	20	3	137	15.7	12.02	8969		3		0.276	0.748	0.827	0.98529	0.996723	0.307195	4.82	33.88	13.04	34.9	130.3	117.8	117	7.89	9.84	9.07	8.9	Peak Found	High	High	High	High	High	High	High	High	High	High	High	1
FALSE	High	Master Protein	O75643	U5 small nuclear ribonucleoprotein 200 kDa helicase OS=Homo sapiens OX=9606 GN=SNRNP200 PE=1 SV=2	0	11.581	1	3	9	3	2136	244.4	6.06	3211		3		0.425	1.357	2.51	0.953162	0.903803	0.990773	5.03	4.4	12.15	52.9	110.1	156.1	80.9	89.57	50.75	21.11	46.27	Not Found	Peak Found	Peak Found	High	Peak Found	Peak Found	High	High	High	High	Peak Found	Peak Found	1
FALSE	High	Master Protein	Q8BGQ7	Alanine--tRNA ligase, cytoplasmic OS=Mus musculus OX=10090 GN=Aars1 PE=1 SV=1	0	11.492	4	4	14	1	968	106.8	5.67	3809	5.62	3	1	0.276	0.757	1.488	0.98529	0.996723	0.841907	41.14	17.69	5.61	29.3	115.2	118.6	136.9	30.31	6.23	3.1	16.39	Peak Found	Peak Found	Peak Found	High	High	High	Not Found	Not Found	Not Found	High	High	Peak Found	1
FALSE	High	Master Protein	P14866	Heterogeneous nuclear ribonucleoprotein L OS=Homo sapiens OX=9606 GN=HNRNPL PE=1 SV=2	0	11.463	5	3	18	3	589	64.1	8.22	8587		3		0.361	0.6	2.405	0.977746	0.996723	0.990773	0.02	89.06	18.29	22.7	55.5	232.9	88.8	35.85	28.29	22.33	27.75	Peak Found	High	Peak Found	Peak Found	High	High	High	High	High	High	High	High	1
FALSE	High	Master Protein	P20073	Annexin A7 OS=Homo sapiens OX=9606 GN=ANXA7 PE=1 SV=3	0	11.44	6	3	7	3	488	52.7	5.68	3346		3		0.231	0.267	3.527	0.993143	0.594346	0.990773	15.14	59.73	12.21	14.6	17.2	277.8	90.4	34.75	28.5	17.91	21.92	Peak Found	Peak Found	Peak Found	Peak Found	Peak Found	Peak Found	High	High	High	Peak Found	Peak Found	Peak Found	1
FALSE	High	Master Protein	Q14978	Nucleolar and coiled-body phosphoprotein 1 OS=Homo sapiens OX=9606 GN=NOLC1 PE=1 SV=2	0	11.435	6	5	15	5	699	73.6	9.47	5909		5		0.286	1.124	6.433	0.978632	0.984653	0.744889	66.56	12.22	0.81	13.3	31.1	298.6	57	14.39	10.35	17.16	37.49	Peak Found	Peak Found	Peak Found	High	Peak Found	Peak Found	High	High	High	High	High	Peak Found	1
FALSE	High	Master Protein	Q9UII2	ATPase inhibitor, mitochondrial OS=Homo sapiens OX=9606 GN=ATP5IF1 PE=1 SV=1	0	11.397	17	2	5	2	106	12.2	9.35	2855		2		0.177	0.346	3.839	0.977746	0.815238	0.980991	42.25	0.01	5.75	14.3	62.8	234.5	88.5	39.61	35.96	10.25	25.19	Peak Found	Peak Found	Peak Found	Peak Found	Peak Found	Peak Found	High	High	High	Peak Found	Peak Found	Peak Found	1
FALSE	High	Master Protein	P30520	Adenylosuccinate synthetase isozyme 2 OS=Homo sapiens OX=9606 GN=ADSS2 PE=1 SV=3	0	11.388	6	4	9	4	456	50.1	6.55	4147		4		0.455	0.633	4.225	0.909726	0.996723	0.966863	9.05	2.92	18.98	50.6	50.9	187.6	110.9	114.63	31.96	18.15	39.55	High	Peak Found	Peak Found	Peak Found	Peak Found	Peak Found	High	High	High	High	Peak Found	Peak Found	1
FALSE	High	Master Protein	P13797	Plastin-3 OS=Homo sapiens OX=9606 GN=PLS3 PE=1 SV=4	0	11.364	4	3	8	3	630	70.8	5.6	4259		3		0.33	0.856	3.9	0.977746	0.996723	0.976104	40.09	62.83	3.78	14.4	64	246.5	75.1	13.47	23.88	16.43	29.33	Peak Found	Peak Found	Peak Found	Peak Found	Peak Found	Peak Found	High	High	High	High	Peak Found	Peak Found	1
FALSE	High	Master Protein	O43175	D-3-phosphoglycerate dehydrogenase OS=Homo sapiens OX=9606 GN=PHGDH PE=1 SV=4	0	11.344	5	3	10	3	533	56.6	6.71	4420		3		0.123	0.556	4.875	0.898969	0.996723	0.942517	45.78	74.14	4.83	6.1	35.1	300.7	58.2	22.7	16.38	28.2	13.95	Peak Found	Peak Found	Peak Found	Peak Found	Peak Found	High	High	High	High	Peak Found	High	Peak Found	1
FALSE	High	Master Protein	P08621	U1 small nuclear ribonucleoprotein 70 kDa OS=Homo sapiens OX=9606 GN=SNRNP70 PE=1 SV=2	0	11.305	6	3	11	3	437	51.5	9.94	4950		3		0.869	0.884	2.009	0.376906	0.996723	0.966116	61.32	66.06	101.64	26.6	116.2	202.4	54.8	35.29	17.36	5.43	9.87	Peak Found	Peak Found	Not Found	High	High	High	High	High	High	High	Peak Found	Peak Found	1
FALSE	High	Master Protein	P00352	Aldehyde dehydrogenase 1A1 OS=Homo sapiens OX=9606 GN=ALDH1A1 PE=1 SV=2	0	11.255	5	3	4	2	501	54.8	6.73	2116		3		1.035	0.491	2.577	0.311334	0.996723	0.990773	91.36	113.05	1.19	45.5	30.3	279.4	44.7	10.19	34.22	101.64	124.97	Not Found	Not Found	Not Found	Not Found	Not Found	Not Found	Peak Found	Peak Found	High	Not Found	Not Found	High	1
FALSE	High	Master Protein	P06396	Gelsolin OS=Homo sapiens OX=9606 GN=GSN PE=1 SV=1	0	11.255	5	4	7	2	782	85.6	6.28	3142		4		0.266	0.662	3.236	0.98647	0.996723	0.995127	48.22	42.89	20.68	19.2	47.2	254.7	78.9	37.9	60.09	39.94	12.08	Not Found	Not Found	Peak Found	Peak Found	Peak Found	Peak Found	Peak Found	Peak Found	High	High	Peak Found	Peak Found	1
FALSE	High	Master Protein	P26640	Valine--tRNA ligase OS=Homo sapiens OX=9606 GN=VARS1 PE=1 SV=4	0	11.254	2	3	10	3	1264	140.4	7.59	4541		3		0.125	0.435	3.899	0.908201	0.934118	0.976104	78.11	60.11	37.76	10.4	39	263.1	87.4	46.52	36.98	7.92	17.98	Not Found	Peak Found	Peak Found	Peak Found	Peak Found	Peak Found	High	High	High	High	High	Peak Found	1
FALSE	High	Master Protein	A5A6H5	ATP synthase subunit alpha, mitochondrial OS=Pan troglodytes OX=9598 GN=ATP5F1A PE=2 SV=1	0	11.249	4	3	6	3	553	59.7	9.13	3982		3		0.283	0.28	6.926	0.978632	0.645586	0.712711	57.87	35.78	109.91	12.1	13.7	277.7	96.6	106.97	103.94	69.19	45.27	Peak Found	Not Found	Peak Found	Peak Found	Not Found	Not Found	High	High	High	Peak Found	Peak Found	High	1
FALSE	High	Master Protein	P40227	T-complex protein 1 subunit zeta OS=Homo sapiens OX=9606 GN=CCT6A PE=1 SV=3	0	11.225	5	3	16	3	531	58	6.68	7980		3		0.236	0.304	2.685	0.995805	0.735831	0.995127	11.43	25.57	0.87	3.7	11.5	281	103.8	125.53	97	41.3	35.18	Not Found	Not Found	High	Not Found	Peak Found	High	High	High	High	High	High	High	1
FALSE	High	Master Protein	P80724	Brain acid soluble protein 1 OS=Bos taurus OX=9913 GN=BASP1 PE=1 SV=3	0	11.222	18	3	8	1	227	23	4.6	2707	1.82	2	1	0.283	0.466	2.956	0.978632	0.976341	0.998842	41	25.95	5.9	32.4	133.1	157.1	77.3	34.92	15.98	32.98	10.53	Peak Found	Peak Found	Not Found	High	Peak Found	High	Peak Found	Peak Found	Peak Found	Peak Found	Peak Found	Peak Found	1
FALSE	High	Master Protein	Q7L1Q6	Basic leucine zipper and W2 domain-containing protein 1 OS=Homo sapiens OX=9606 GN=BZW1 PE=1 SV=1	0	11.153	5	3	6	3	419	48	5.92	2717		3		0.227	0.784	3.619	0.98647	0.996723	0.990773	1.12	21.1	10.4	12.5	64.3	248.5	74.8	29.44	42.92	15.05	14.15	Peak Found	Peak Found	Not Found	Peak Found	Peak Found	Peak Found	High	Peak Found	High	Peak Found	Peak Found	Peak Found	1
FALSE	High	Master Protein	P09874	Poly [ADP-ribose] polymerase 1 OS=Homo sapiens OX=9606 GN=PARP1 PE=1 SV=4	0	11.131	2	3	7	3	1014	113	8.88	3260		3		0.543	1.332	3.639	0.836467	0.911105	0.990773	68.2	25.67	1.42	50.8	72.3	229.3	47.6	50.74	16.99	22.77	42	Peak Found	Peak Found	Peak Found	Peak Found	Peak Found	Peak Found	High	High	High	Peak Found	Peak Found	Peak Found	1
FALSE	High	Master Protein	Q9Y383	Putative RNA-binding protein Luc7-like 2 OS=Homo sapiens OX=9606 GN=LUC7L2 PE=1 SV=2	0	11.128	7	3	10	3	392	46.5	10.01	4577		3		0.248	0.843	3.569	0.995805	0.996723	0.990773	45.18	49.23	9.95	20.9	62.7	245.2	71.2	97	31.93	10.79	25.55	Peak Found	Peak Found	Peak Found	Peak Found	Peak Found	Peak Found	High	High	High	High	Peak Found	Peak Found	1
FALSE	High	Master Protein	Q2TB90	Hexokinase HKDC1 OS=Homo sapiens OX=9606 GN=HKDC1 PE=1 SV=3	0	11.089	3	3	12	3	917	102.5	7.12	5587		3		0.081	0.258	2.967	0.572053	0.573733	0.997391	51.2	67.65	23.53	17.5	50.1	240.1	92.3	18.5	29.22	16.51	31.86	Peak Found	Peak Found	Peak Found	High	Peak Found	Peak Found	High	High	High	High	High	Peak Found	1
FALSE	High	Master Protein	Q9BX68	Adenosine 5'-monophosphoramidase HINT2 OS=Homo sapiens OX=9606 GN=HINT2 PE=1 SV=1	0	11.08	17	3	8	3	163	17.2	9.16	3902		3		0.518	1.351	21.987	0.874673	0.903921	0.019227	51.81	8.56	5.84	10.5	34.5	330.6	24.4	18.04	10.67	19.7	32.8	Peak Found	Peak Found	Not Found	Peak Found	Peak Found	Peak Found	High	High	High	Peak Found	Peak Found	Peak Found	1
FALSE	High	Master Protein	Q92841	Probable ATP-dependent RNA helicase DDX17 OS=Homo sapiens OX=9606 GN=DDX17 PE=1 SV=2	0	11.011	3	2	8	1	729	80.2	8.27	3929		2		0.092	0.224	2.777	0.693015	0.436447	0.997391	46.93	35.8	18.43	7.5	20.1	281.3	91.1	104.03	73.91	36.43	44.05	Peak Found	Not Found	Not Found	Peak Found	Not Found	Peak Found	High	Peak Found	Peak Found	High	High	High	1
FALSE	High	Master Protein	Q8TCT9	Minor histocompatibility antigen H13 OS=Homo sapiens OX=9606 GN=HM13 PE=1 SV=1	0	10.903	7	3	10	3	377	41.5	6.43	3871	0	3	1	0.159	0.344	3.685	0.976675	0.812452	0.990773	54.13	4.83	11.28	25.7	81	233.4	59.8	41.93	22.64	35.86	32.22	Not Found	Peak Found	Peak Found	High	High	High	High	High	High	Peak Found	Peak Found	High	1
FALSE	High	Master Protein	Q9Y5B9	FACT complex subunit SPT16 OS=Homo sapiens OX=9606 GN=SUPT16H PE=1 SV=1	0	10.864	2	3	8	3	1047	119.8	5.66	4064		3		0.275	0.822	2.063	0.98529	0.996723	0.967977	24.64	24.92	17.88	34.8	99.6	173.5	92.1	37.64	24.05	57.12	21.75	Peak Found	Peak Found	Peak Found	Peak Found	Peak Found	Peak Found	Peak Found	High	High	Peak Found	High	High	1
FALSE	High	Master Protein	P16949	Stathmin OS=Homo sapiens OX=9606 GN=STMN1 PE=1 SV=3	0	10.857	12	2	12	2	149	17.3	5.97	5827		2		0.191	0.872	8.465	0.977746	0.996723	0.482447	47.75	64.22	28.39	8.3	44.1	297	50.6	46.68	40.06	22.77	31.64	Peak Found	Peak Found	Peak Found	Peak Found	High	High	High	High	High	High	High	High	1
FALSE	High	Master Protein	P51991	Heterogeneous nuclear ribonucleoprotein A3 OS=Homo sapiens OX=9606 GN=HNRNPA3 PE=1 SV=2	0	10.844	8	2	4	2	378	39.6	9.01	2125		2		0.061	0.068	2.281	0.341859	0.00564788	0.982602	39.92	109.29	11.92	5.6	8	268.6	117.8	114.78	121.55	23.48	32.61	Not Found	Not Found	Peak Found	Not Found	Not Found	Peak Found	Peak Found	High	High	Peak Found	Peak Found	High	1
FALSE	High	Master Protein	P46777	60S ribosomal protein L5 OS=Homo sapiens OX=9606 GN=RPL5 PE=1 SV=3	0	10.825	9	3	22	3	297	34.3	9.72	10815		3		0.226	1.075	1.805	0.98647	0.996723	0.94541	43.36	6.45	22.37	28	104.4	169.5	98.1	43.49	11.41	21.33	11.9	High	High	Peak Found	High	High	High	High	High	High	High	High	High	1
FALSE	High	Master Protein	A5A6L7	Annexin A8 OS=Pan troglodytes OX=9598 GN=ANXA8 PE=2 SV=1	0	10.751	6	3	4	3	327	36.9	5.91	2143		3		0.765	1.065	15.742	0.71371	0.996723	0.0912901	32.2	14.49	4.21	9.3	25.9	355.7	9.1	18.22	39.17	19.59	32.64	Peak Found	Peak Found	Not Found	Peak Found	Peak Found	Peak Found	High	High	Peak Found	Peak Found	Peak Found	Not Found	1
FALSE	High	Master Protein	O15156	Zinc finger and BTB domain-containing protein 7B OS=Homo sapiens OX=9606 GN=ZBTB7B PE=1 SV=2	0	10.736	4	3	6	3	539	58	5.86	3206		3		1.283	1.635	11.218	0.266087	0.776329	0.248723	28.16	32.32	8.88	21.7	44.1	319.4	14.7	51.29	12.58	20.13	40.92	Not Found	Peak Found	Not Found	Peak Found	Peak Found	Peak Found	High	High	High	Not Found	Peak Found	Peak Found	1
FALSE	High	Master Protein	O15143	Actin-related protein 2/3 complex subunit 1B OS=Homo sapiens OX=9606 GN=ARPC1B PE=1 SV=3	0	10.697	5	3	14	2	372	40.9	8.35	7645		3		0.124	0.604	2.278	0.90819	0.996723	0.982602	76.97	10.25	1	12.1	41.3	265.1	81.5	83.42	50.66	14.55	22.17	Not Found	Peak Found	Peak Found	Peak Found	Peak Found	Peak Found	High	High	High	Peak Found	Peak Found	High	1
FALSE	High	Master Protein	P11586	C-1-tetrahydrofolate synthase, cytoplasmic OS=Homo sapiens OX=9606 GN=MTHFD1 PE=1 SV=4	0	10.634	3	3	13	3	935	101.5	7.3	6138		3		0.144	0.652	1.595	0.958624	0.996723	0.879135	13.26	16.06	17.83	20.4	81.9	177.5	120.1	23.43	28.82	25.43	23.79	Peak Found	Peak Found	Peak Found	Peak Found	High	High	High	High	High	High	High	High	1
FALSE	High	Master Protein	P31944	Caspase-14 OS=Homo sapiens OX=9606 GN=CASP14 PE=1 SV=2	0	10.526	8	2	4	2	242	27.7	5.58	2108		2		0.247	1.038	11.435	0.995805	0.996723	0.23515	0.74	30.71	15.06	7.6	30.5	317.5	44.4	46.97	9.66	18.6	36.4	Peak Found	Not Found	Peak Found	Peak Found	Peak Found	Peak Found	High	High	High	Peak Found	Peak Found	Peak Found	1
FALSE	High	Master Protein	P55060	Exportin-2 OS=Homo sapiens OX=9606 GN=CSE1L PE=1 SV=3	0	10.477	3	3	16	3	971	110.3	5.77	7222		3		0.198	0.192	2.071	0.977746	0.301973	0.971003	19.85	50.22	1.21	29	96.6	185.5	89	13.92	10.43	9.96	7.94	High	High	Peak Found	Peak Found	High	High	High	High	High	Peak Found	High	High	1
FALSE	High	Master Protein	Q99436	Proteasome subunit beta type-7 OS=Homo sapiens OX=9606 GN=PSMB7 PE=1 SV=1	0	10.418	7	2	8	2	277	29.9	7.68	4082		2		0.221	0.829	2.226	0.98647	0.996723	0.976833	34.39	32.2	0.42	22.6	85.6	196.6	95.2	17.71	5.33	18.69	27.78	Peak Found	Peak Found	Peak Found	High	Peak Found	Peak Found	High	High	High	High	Peak Found	Peak Found	1
FALSE	High	Master Protein	Q96G03	Phosphoglucomutase-2 OS=Homo sapiens OX=9606 GN=PGM2 PE=1 SV=4	0	10.392	4	3	8	3	612	68.2	6.73	4414		3		0.176	0.828	3.143	0.977746	0.996723	0.995127	119.81	39.34	1.52	15	35	261.4	88.6	111.32	22.03	12.27	42.17	Not Found	Peak Found	Peak Found	Peak Found	Peak Found	Peak Found	High	High	High	High	High	Peak Found	1
FALSE	High	Master Protein	P62081	40S ribosomal protein S7 OS=Homo sapiens OX=9606 GN=RPS7 PE=1 SV=1	0	10.371	8	2	12	2	194	22.1	10.1	7505		2		0.041	0.282	2.267	0.145109	0.650974	0.982602	75.61	39.64	6.02	7	34.1	243.8	115.1	88.27	46.1	9.46	15.92	Not Found	Peak Found	Peak Found	Peak Found	Peak Found	Peak Found	High	High	High	High	High	High	1
FALSE	High	Master Protein	A6NEC2	Puromycin-sensitive aminopeptidase-like protein OS=Homo sapiens OX=9606 GN=NPEPPSL1 PE=2 SV=3	0	10.342	5	3	16	3	478	53.7	5.34	6740		3		0.2	0.669	2.593	0.977746	0.996723	0.991368	0.42	8.63	7.5	21.2	60.7	226.6	91.4	16.76	19.39	11.3	21.78	Peak Found	Peak Found	Peak Found	Peak Found	Peak Found	Peak Found	High	High	High	High	High	High	1
FALSE	High	Master Protein	O15498	Synaptobrevin homolog YKT6 OS=Homo sapiens OX=9606 GN=YKT6 PE=1 SV=1	0	10.312	13	3	8	3	198	22.4	6.92	3388		3		0.257	1.465	3.323	0.995262	0.854232	0.991368	31.98	1.85	13.11	14.7	90.5	218.6	76.2	21.62	18.2	29.84	18.01	Peak Found	Peak Found	Peak Found	High	Peak Found	Peak Found	High	High	Peak Found	High	Peak Found	Peak Found	1
FALSE	High	Master Protein	Q07065	Cytoskeleton-associated protein 4 OS=Homo sapiens OX=9606 GN=CKAP4 PE=1 SV=2	0	10.295	6	4	9	4	602	66	5.92	3542		4		0.672	0.871	1.646	0.658728	0.996723	0.907495	15.15	7.42	42.36	39	84.6	172.3	104.1	16.86	25.8	17.6	29.72	Peak Found	Peak Found	Peak Found	Peak Found	High	Peak Found	High	High	High	High	High	High	1
FALSE	High	Master Protein	P62266	40S ribosomal protein S23 OS=Homo sapiens OX=9606 GN=RPS23 PE=1 SV=3	0	10.289	13	2	29	2	143	15.8	10.49	13904		2		0.373	1.052	1.106	0.976894	0.996723	0.574252	15.04	22.34	14.43	47.9	98.1	126.3	127.7	41.57	36.03	14.54	25.72	High	High	High	High	High	High	High	High	High	High	High	High	1
FALSE	High	Master Protein	P63241	Eukaryotic translation initiation factor 5A-1 OS=Homo sapiens OX=9606 GN=EIF5A PE=1 SV=2	0	10.253	10	2	10	2	154	16.8	5.24	4932		2		0.315	1.028	2.269	0.977746	0.996723	0.982602	2.7	21.77	29.64	27.7	75.8	199.8	96.7	94.32	7.17	17.79	22.96	Peak Found	Peak Found	High	Peak Found	Peak Found	Peak Found	High	High	High	High	High	High	1
FALSE	High	Master Protein	P30153	Serine/threonine-protein phosphatase 2A 65 kDa regulatory subunit A alpha isoform OS=Homo sapiens OX=9606 GN=PPP2R1A PE=1 SV=4	0	10.233	4	3	11	1	589	65.3	5.11	4592		3		0.309	0.532	2.669	0.977746	0.996723	0.995127	4.56	33.16	18.4	25.6	61.3	181.3	131.8	37.77	48.33	15.49	23.25	Not Found	Peak Found	Peak Found	Peak Found	High	High	High	High	High	Peak Found	High	High	1
FALSE	High	Master Protein	Q9NPH2	Inositol-3-phosphate synthase 1 OS=Homo sapiens OX=9606 GN=ISYNA1 PE=1 SV=1	0	10.23	5	3	5	3	558	61	5.76	2135		3		0.561	0.955	6.098	0.818781	0.996723	0.805386	24.63	18.31	87.91	28.1	31.2	295.1	45.6	87.8	6.63	78.12	22.91	Peak Found	Not Found	Not Found	Not Found	Not Found	Not Found	High	High	High	Peak Found	Peak Found	Peak Found	1
FALSE	High	Master Protein	P22061	Protein-L-isoaspartate(D-aspartate) O-methyltransferase OS=Homo sapiens OX=9606 GN=PCMT1 PE=1 SV=4	0	10.198	8	2	4	2	227	24.6	7.21	2310		2		0.732	0.577	1.954	0.572053	0.996723	0.962737	71.72	70.06	27.3	83.7	61.9	181.8	72.6	72.62	48.49	142.79	145.79	Not Found	Not Found	Peak Found	Not Found	Not Found	Not Found	Peak Found	Peak Found	High	Not Found	Not Found	High	1
FALSE	High	Master Protein	Q92598	Heat shock protein 105 kDa OS=Homo sapiens OX=9606 GN=HSPH1 PE=1 SV=1	0	10.192	2	2	4	2	858	96.8	5.39	2280		2		0.574	0.391	3.001	0.831655	0.896009	0.997391	108.47	121.88	21	45.3	39.5	236.5	78.8	21.4	22.17	113.77	130.52	Not Found	Not Found	Peak Found	Not Found	Not Found	Not Found	High	High	High	Not Found	Peak Found	Peak Found	1
FALSE	High	Master Protein	Q6P2Q9	Pre-mRNA-processing-splicing factor 8 OS=Homo sapiens OX=9606 GN=PRPF8 PE=1 SV=2	0	10.158	1	2	14	2	2335	273.4	8.84	6653		2		0.267	0.786	1.741	0.98647	0.996723	0.934883	37.71	36.89	7.77	34.1	98.3	183.8	83.7	34.51	11.2	13.69	14.78	Peak Found	High	Peak Found	High	High	High	High	High	High	High	High	High	1
FALSE	High	Master Protein	P29692	Elongation factor 1-delta OS=Homo sapiens OX=9606 GN=EEF1D PE=1 SV=5	0	10.155	15	4	4	4	281	31.1	5.01	1565		4		0.219	0.755	2.184	0.98529	0.996723	0.971496	17.66	29.08	15.58	4.3	52.9	268.1	74.7	9.89	37.65	12.59	20.39	Not Found	Peak Found	Not Found	Peak Found	Peak Found	Peak Found	High	High	High	Peak Found	Peak Found	Peak Found	1
FALSE	High	Master Protein	P00505	Aspartate aminotransferase, mitochondrial OS=Homo sapiens OX=9606 GN=GOT2 PE=1 SV=3	0	10.118	5	3	9	3	430	47.5	9.01	4083		3		0.205	0.342	2.962	0.977746	0.811941	0.997391	9.21	20.84	0.99	10.9	29.1	309.2	50.8	10.82	8.61	6.7	14.82	Peak Found	Peak Found	Peak Found	Peak Found	Peak Found	Peak Found	High	High	High	High	Peak Found	Peak Found	1
FALSE	High	Master Protein	Q16186	Proteasomal ubiquitin receptor ADRM1 OS=Homo sapiens OX=9606 GN=ADRM1 PE=1 SV=2	0	10.104	6	2	7	2	407	42.1	5.07	3698		2		0.219	1.059	5.564	0.98529	0.996723	0.864133	38.14	13.32	7.71	8.8	55.4	244.1	91.8	29.45	27.09	16.79	12.47	Not Found	Not Found	Not Found	Peak Found	Peak Found	Peak Found	High	High	High	High	High	Peak Found	1
FALSE	High	Master Protein	Q7Z739	YTH domain-containing family protein 3 OS=Homo sapiens OX=9606 GN=YTHDF3 PE=1 SV=1	0	10.067	4	3	12	3	585	63.8	9.04	6130		3		0.307	0.853	2.479	0.977746	0.996723	0.990773	3.74	9.13	11.52	13.5	68.2	238.6	79.7	25.36	26.27	7.34	15.12	Peak Found	Peak Found	Peak Found	Peak Found	High	High	High	High	High	High	High	Peak Found	1
FALSE	High	Master Protein	P37837	Transaldolase OS=Homo sapiens OX=9606 GN=TALDO1 PE=1 SV=2	0	10.064	7	3	16	3	337	37.5	6.81	7946		3		0.203	1.003	3.585	0.977746	0.996723	0.990773	38.27	28.41	22	21.4	60.9	244.6	73.1	13.85	10.58	18.68	27.89	High	High	Peak Found	High	High	High	High	High	High	High	High	High	1
FALSE	High	Master Protein	P62269	40S ribosomal protein S18 OS=Homo sapiens OX=9606 GN=RPS18 PE=1 SV=3	0	10.048	11	3	10	3	152	17.7	10.99	6251		3		0.29	0.656	2.437	0.978464	0.996723	0.990773	8.97	18.53	2.41	60.2	79	158.8	102	16.39	11.63	15.42	26.01	Peak Found	Peak Found	Peak Found	Peak Found	High	Peak Found	High	High	High	High	High	High	1
FALSE	High	Master Protein	P54727	UV excision repair protein RAD23 homolog B OS=Homo sapiens OX=9606 GN=RAD23B PE=1 SV=1	0	10.032	6	3	11	3	409	43.1	4.84	4397		3		0.161	0.683	1.741	0.976894	0.996723	0.934883	46.63	18.04	8.5	14.5	60.4	229.1	96	43.46	28.77	9.33	15.27	Peak Found	High	High	High	High	Peak Found	High	High	High	Peak Found	High	High	1
FALSE	High	Master Protein	Q24186	40S ribosomal protein S5a OS=Drosophila melanogaster OX=7227 GN=RpS5a PE=1 SV=1	0	9.945	11	3	21	3	228	25.4	8.63	8279	5.65	2	2	1.259	1.74	1.463	0.203654	0.737639	0.828523	58.87	33.95	121.27	89.6	159.8	82	68.6	31.34	87.12	97.76	53.16	High	High	High	High	High	High	High	High	High	High	Peak Found	High	1
FALSE	High	Master Protein	P30085	UMP-CMP kinase OS=Homo sapiens OX=9606 GN=CMPK1 PE=1 SV=3	0	9.918	11	2	3	2	196	22.2	5.57	1275		2		0.366	0.892	6.366	0.977746	0.996723	0.757554	0.61	1.88	57.21	16.9	42.8	294.6	45.8	36.96	35.16	46.06	29.83	Peak Found	Peak Found	Not Found	Peak Found	Peak Found	Peak Found	High	Peak Found	High	Peak Found	Peak Found	Peak Found	1
FALSE	High	Master Protein	P17844	Probable ATP-dependent RNA helicase DDX5 OS=Homo sapiens OX=9606 GN=DDX5 PE=1 SV=1	0	9.909	3	2	7	1	614	69.1	8.92	3734		2		0.095	0.172	3.376	0.715312	0.22959	0.990773	6.27	21.35	5.52	7.1	13.4	282.6	97	119.91	79.86	55.5	65.31	Not Found	Not Found	Not Found	Not Found	Peak Found	Peak Found	High	High	High	Peak Found	Peak Found	Peak Found	1
FALSE	High	Master Protein	Q13813	Spectrin alpha chain, non-erythrocytic 1 OS=Homo sapiens OX=9606 GN=SPTAN1 PE=1 SV=3	0	9.901	1	3	9	3	2472	284.4	5.35	3979		3		0.523	1.023	2.936	0.866627	0.996723	1	26.54	29.71	2.44	286.8	20.9	68	24.3	72	13.14	22.74	24.57	Peak Found	Peak Found	Peak Found	High	Peak Found	Peak Found	High	High	High	High	High	Peak Found	1
FALSE	High	Master Protein	Q02543	60S ribosomal protein L18a OS=Homo sapiens OX=9606 GN=RPL18A PE=1 SV=2	0	9.855	9	2	16	2	176	20.7	10.71	9370		2		0.295	0.961	1.997	0.977746	0.996723	0.962737	8.75	20.94	4.58	29.9	105.1	178.4	86.5	33.68	14.34	10.58	24.91	High	High	Peak Found	High	High	High	High	High	High	High	High	High	1
FALSE	High	Master Protein	Q9NZ01	Very-long-chain enoyl-CoA reductase OS=Homo sapiens OX=9606 GN=TECR PE=1 SV=1	0	9.85	6	3	10	3	308	36	9.45	5068		3		0.207	0.63	3.376	0.978632	0.996723	0.990773	25.06	0.65	14.26	14	68	231.5	86.5	33.1	9.99	22.18	24.54	Peak Found	Peak Found	Peak Found	High	Peak Found	Peak Found	High	High	High	High	High	Peak Found	1
FALSE	High	Master Protein	P56192	Methionine--tRNA ligase, cytoplasmic OS=Homo sapiens OX=9606 GN=MARS1 PE=1 SV=2	0	9.798	3	3	7	3	900	101.1	6.16	3227		3		0.376	1.711	5.047	0.976675	0.75294	0.923918	49.53	11.83	8.77	21.5	85	237.2	56.3	47.93	20.8	41.23	25.15	Peak Found	Peak Found	Not Found	High	Peak Found	Peak Found	High	High	High	Peak Found	High	Peak Found	1
FALSE	High	Master Protein	Q99460	26S proteasome non-ATPase regulatory subunit 1 OS=Homo sapiens OX=9606 GN=PSMD1 PE=1 SV=2	0	9.764	2	2	10	2	953	105.8	5.39	5202		2		0.398	1.466	3.566	0.958624	0.854103	0.990773	49.87	9.63	1.07	29.7	115.8	205.7	48.8	26.6	21.45	18	25.13	Peak Found	Peak Found	Peak Found	High	High	High	High	High	High	High	Peak Found	Peak Found	1
FALSE	High	Master Protein	Q16643	Drebrin OS=Homo sapiens OX=9606 GN=DBN1 PE=1 SV=4	0	9.73	3	2	9	2	649	71.4	4.45	4249		2		0.336	1.616	2.495	0.977746	0.784201	0.990773	15.82	5.33	6.23	22	124.5	177.6	75.9	40.15	12.01	36.7	27.44	Peak Found	Peak Found	Peak Found	High	High	Peak Found	High	High	High	High	Peak Found	High	1
FALSE	High	Master Protein	Q7YR26	DNA topoisomerase 1 OS=Chlorocebus aethiops OX=9534 GN=TOP1 PE=2 SV=1	0	9.661	3	3	12	3	767	90.9	9.31	5229		3		0.394	0.906	1.46	0.974097	0.996723	0.82815	20.05	10.27	13.02	48	80.3	174.9	96.8	32.56	20.83	12.24	23.21	Peak Found	Peak Found	Peak Found	Peak Found	High	Peak Found	High	High	Peak Found	High	High	High	1
FALSE	High	Master Protein	Q99832	T-complex protein 1 subunit eta OS=Homo sapiens OX=9606 GN=CCT7 PE=1 SV=2	0	9.656	3	2	4	2	543	59.3	7.65	2331		2		0.321	0.256	1.649	0.977746	0.565565	0.907495	44.18	5.68	57.63	32.5	19.6	254.5	93.4	25.9	61.66	83.89	92.05	Not Found	Not Found	Not Found	Not Found	Not Found	Peak Found	High	High	High	Peak Found	Peak Found	High	1
FALSE	High	Master Protein	P10599	Thioredoxin OS=Homo sapiens OX=9606 GN=TXN PE=1 SV=3	0	9.648	21	2	34	2	105	11.7	4.92	19112		2		0.281	0.957	2.09	0.979814	0.996723	0.971496	15.79	39.2	0.72	26.2	86.4	194.1	93.3	39.19	20.06	18.81	21.61	High	High	High	High	High	High	High	High	High	High	High	High	1
FALSE	High	Master Protein	Q9NY33	Dipeptidyl peptidase 3 OS=Homo sapiens OX=9606 GN=DPP3 PE=1 SV=2	0	9.643	3	3	8	3	737	82.5	5.1	3829		3		0.247	0.677	5.271	0.995805	0.996723	0.907495	1.44	0.58	7.21	15.4	44.6	271.6	68.4	10.38	35.73	11.54	20.67	Not Found	Peak Found	Peak Found	Peak Found	Peak Found	Peak Found	High	High	High	High	High	Peak Found	1
FALSE	High	Master Protein	P10644	cAMP-dependent protein kinase type I-alpha regulatory subunit OS=Homo sapiens OX=9606 GN=PRKAR1A PE=1 SV=1	0	9.639	3	2	4	2	381	43	5.35	2420		2		0.243	0.556	2.883	0.998769	0.996723	0.997391	31.23	29.78	2.67	23.3	48.7	241.5	86.5	29.04	46.68	9.74	25.03	Peak Found	Peak Found	Peak Found	Peak Found	Peak Found	Peak Found	High	Peak Found	High	Peak Found	High	Peak Found	1
FALSE	High	Master Protein	Q96CT7	Coiled-coil domain-containing protein 124 OS=Homo sapiens OX=9606 GN=CCDC124 PE=1 SV=1	0	9.62	12	3	7	3	223	25.8	9.54	3382		3		0.169	0.671	5.686	0.977746	0.996723	0.850038	3.76	2.56	3.7	16.7	33.5	250.4	99.4	26.19	11	11.39	29.05	Peak Found	Peak Found	Not Found	Peak Found	Peak Found	Peak Found	High	High	High	Peak Found	Peak Found	Peak Found	1
FALSE	High	Master Protein	Q9BQ04	RNA-binding protein 4B OS=Homo sapiens OX=9606 GN=RBM4B PE=1 SV=1	0	9.619	7	3	6	3	359	40.1	6.74	2820		3		1.284	1.139	15.928	0.266087	0.981885	0.0891254	13.77	3.97	21.07	15.1	45.3	314.5	25.2	11.01	25.84	27.07	21.98	Not Found	Peak Found	Not Found	Peak Found	Peak Found	Peak Found	High	High	High	Peak Found	Peak Found	Peak Found	1
FALSE	High	Master Protein	P16989	Y-box-binding protein 3 OS=Homo sapiens OX=9606 GN=YBX3 PE=1 SV=4	0	9.615	7	2	5	2	372	40.1	9.77	2265		2		0.571	0.699	6.673	0.844762	0.996723	0.729833	64.22	13.41	26.6	24.1	34.8	286	55.2	55.26	11.42	12.61	10.44	Not Found	Peak Found	Not Found	Not Found	Peak Found	Peak Found	High	High	High	Peak Found	Peak Found	Peak Found	1
FALSE	High	Master Protein	P12270	Nucleoprotein TPR OS=Homo sapiens OX=9606 GN=TPR PE=1 SV=3	0	9.61	1	3	5	3	2363	267.1	5.02	2086		3		0.261	0.343	1.842	0.990509	0.812452	0.951289	0.82	66.72	13.18	28.4	56.5	214.9	100.2	31.84	16.22	14.02	42.41	Peak Found	Peak Found	Not Found	Peak Found	Peak Found	Peak Found	High	High	High	Peak Found	High	Peak Found	1
FALSE	High	Master Protein	P49327	Fatty acid synthase OS=Homo sapiens OX=9606 GN=FASN PE=1 SV=3	0	9.586	1	4	5	4	2511	273.3	6.44	2024		4		0.711	1.318	5.409	0.752368	0.911105	0.879135	42.51	23.83	10.75	30.1	33.8	295.4	40.7	4.49	16.25	35.01	57.77	Not Found	Not Found	Not Found	Not Found	Not Found	Peak Found	High	High	High	Peak Found	Peak Found	High	1
FALSE	High	Master Protein	Q99798	Aconitate hydratase, mitochondrial OS=Homo sapiens OX=9606 GN=ACO2 PE=1 SV=2	0	9.552	2	2	4	2	780	85.4	7.61	1510		2		0.207	0.41	1.7	0.978632	0.916259	0.922101	23.13	113.23	125.32	31.9	112.5	152.3	103.3	77.75	26.03	66.22	39.9	Peak Found	Peak Found	Peak Found	High	Peak Found	Peak Found	Peak Found	High	High	Peak Found	High	Peak Found	1
FALSE	High	Master Protein	Q86UE4	Protein LYRIC OS=Homo sapiens OX=9606 GN=MTDH PE=1 SV=2	0	9.532	5	3	7	3	582	63.8	9.32	2919		3		0.215	0.585	2.994	0.983293	0.996723	0.997391	43.52	1.41	1.35	14.5	38.9	268	78.6	40.07	8.42	20.96	18.63	Peak Found	Not Found	Peak Found	Peak Found	Peak Found	Peak Found	High	High	High	High	High	Peak Found	1
FALSE	High	Master Protein	P58107	Epiplakin OS=Homo sapiens OX=9606 GN=EPPK1 PE=1 SV=3	0	9.388	1	2	17	1	5088	555.3	5.62	8201		2		0.133	0.468	1.46	0.909726	0.978302	0.82815	7.34	78.79	2.07	28.2	83.8	171.3	116.7	19	13.77	11.12	23.26	Not Found	Not Found	Peak Found	Not Found	Peak Found	Peak Found	High	High	High	High	High	High	1
FALSE	High	Master Protein	B5ME19	Eukaryotic translation initiation factor 3 subunit C-like protein OS=Homo sapiens OX=9606 GN=EIF3CL PE=1 SV=1	0	9.368	3	3	7	3	914	105.4	5.64	3062		3		0.362	0.938	2.182	0.977746	0.996723	0.971496	85.96	24.2	13.26	21.8	71.7	210	96.5	27.28	45.32	4.52	32.57	Peak Found	Peak Found	Peak Found	Peak Found	Peak Found	High	High	High	High	Peak Found	High	High	1
FALSE	High	Master Protein	O94979	Protein transport protein Sec31A OS=Homo sapiens OX=9606 GN=SEC31A PE=1 SV=3	0	9.315	2	3	8	3	1220	132.9	6.89	3705		3		0.328	0.991	2.708	0.977746	0.996723	0.995127	2.08	25.3	10.89	22.9	69.4	232.3	75.4	27.09	13.33	10.71	18.89	Peak Found	Peak Found	Peak Found	Peak Found	Peak Found	Peak Found	High	High	High	High	High	Peak Found	1
FALSE	High	Master Protein	Q9P2E9	Ribosome-binding protein 1 OS=Homo sapiens OX=9606 GN=RRBP1 PE=1 SV=5	0	9.284	1	2	6	2	1410	152.4	8.6	2582		2		0.048	0.427	1.269	0.208086	0.934118	0.723404	5.46	45.86	41.84	8.3	84.8	174.2	132.8	47.3	7.42	3.71	20.9	Peak Found	Peak Found	Peak Found	Peak Found	Peak Found	Peak Found	High	High	High	Peak Found	High	High	1
FALSE	High	Master Protein	Q14566	DNA replication licensing factor MCM6 OS=Homo sapiens OX=9606 GN=MCM6 PE=1 SV=1	0	9.255	2	2	10	2	821	92.8	5.41	4525		2		0.605	1.82	2.562	0.744546	0.697473	0.990773	30.37	46.39	117.61	30.8	124.3	162.1	82.8	51.2	11.99	40.49	34.83	Peak Found	Peak Found	Peak Found	High	Peak Found	Peak Found	High	High	High	High	High	High	1
FALSE	High	Master Protein	P08579	U2 small nuclear ribonucleoprotein B'' OS=Homo sapiens OX=9606 GN=SNRPB2 PE=1 SV=1	0	9.198	8	2	5	2	225	25.5	9.72	2376		2		0.338	2.076	4.121	0.977746	0.573733	0.971496	32.8	25.93	29.93	13.9	113.7	209.1	63.3	63.93	32.21	38.72	34.72	Peak Found	Peak Found	Not Found	Peak Found	Peak Found	Peak Found	High	High	High	Peak Found	Peak Found	High	1
FALSE	High	Master Protein	O75396	Vesicle-trafficking protein SEC22b OS=Homo sapiens OX=9606 GN=SEC22B PE=1 SV=5	0	9.191	13	3	5	3	215	24.7	8.51	2137		3		0.484	0.529	2.808	0.898927	0.996723	0.997391	55.45	82.36	2.05	29.4	72.5	216	82.2	87.12	14.84	33.27	7.8	Peak Found	Peak Found	Peak Found	Peak Found	Peak Found	Peak Found	Peak Found	High	High	Peak Found	Peak Found	Peak Found	1
FALSE	High	Master Protein	P61221	ATP-binding cassette sub-family E member 1 OS=Homo sapiens OX=9606 GN=ABCE1 PE=1 SV=1	0	9.155	3	2	11	2	599	67.3	8.34	4734		2		0.547	1.065	2.153	0.836467	0.996723	0.971496	83.83	70.53	14.97	40.3	140.1	152.1	67.5	63.98	20.82	8.49	11.02	Peak Found	High	Not Found	High	High	High	High	Peak Found	High	High	High	High	1
FALSE	High	Master Protein	P54819	Adenylate kinase 2, mitochondrial OS=Homo sapiens OX=9606 GN=AK2 PE=1 SV=2	0	9.151	8	2	7	2	239	26.5	7.81	3472		2		0.349	1.049	3.081	0.977746	0.996723	0.997391	76.81	14.52	84.74	11.3	59.7	259.5	69.6	61.33	15.12	33.65	26.23	Not Found	Peak Found	Peak Found	High	Peak Found	Peak Found	High	High	High	High	High	Peak Found	1
FALSE	High	Master Protein	P30084	Enoyl-CoA hydratase, mitochondrial OS=Homo sapiens OX=9606 GN=ECHS1 PE=1 SV=4	0	9.143	6	2	6	2	290	31.4	8.07	2708		2		0.189	0.27	4.273	0.977746	0.612768	0.966863	11.4	83.41	5.63	11.1	26.2	294.3	68.4	44.27	43.16	4.57	11.4	Peak Found	Not Found	Peak Found	Peak Found	Peak Found	Peak Found	High	High	High	Peak Found	Peak Found	Peak Found	1
FALSE	High	Master Protein	P84085	ADP-ribosylation factor 5 OS=Homo sapiens OX=9606 GN=ARF5 PE=1 SV=2	0	9.138	9	2	6	2	180	20.5	6.79	3813		2		0.244	1.105	2.547	0.998769	0.996031	0.990773	21.7	15.18	10.78	22.5	81	210.7	85.9	31.7	10.35	12.18	16.28	Peak Found	Peak Found	Peak Found	High	Peak Found	Peak Found	High	High	High	Peak Found	Peak Found	Peak Found	1
FALSE	High	Master Protein	P16401	Histone H1.5 OS=Homo sapiens OX=9606 GN=H1-5 PE=1 SV=3	0	9.08	9	2	2	1	226	22.6	10.92	1160		2		1.648	0.776	1.076	0.121198	0.996723	0.533618	82.27	59	44.6	129.3	83.9	81.9	104.9	162.56	6.88	112.66	86.33	Peak Found	Peak Found	Peak Found	Peak Found	Peak Found	Peak Found	Not Found	Not Found	High	Not Found	Peak Found	Peak Found	1
FALSE	High	Master Protein	Q9BR76	Coronin-1B OS=Homo sapiens OX=9606 GN=CORO1B PE=1 SV=1	0	9.074	3	2	6	2	489	54.2	5.88	3495		2		0.384	0.744	22.162	0.974793	0.996723	0.0188725	91.13	26.45	1.62	13.1	44.3	316.5	26.2	26.25	72.64	17.41	85.88	Peak Found	Not Found	Peak Found	Peak Found	Peak Found	Peak Found	High	High	High	Peak Found	Peak Found	Peak Found	1
FALSE	High	Master Protein	P46821	Microtubule-associated protein 1B OS=Homo sapiens OX=9606 GN=MAP1B PE=1 SV=2	0	9.069	1	3	5	3	2468	270.5	4.81	2046		3		0.145	0.432	1.704	0.958624	0.934118	0.922101	0.05	29.18	19.66	15.5	60.5	178.3	145.6	46.65	20.7	26.42	13.24	Peak Found	Peak Found	Not Found	Peak Found	Peak Found	Peak Found	High	High	High	Peak Found	High	High	1
FALSE	High	Master Protein	P49748	Very long-chain specific acyl-CoA dehydrogenase, mitochondrial OS=Homo sapiens OX=9606 GN=ACADVL PE=1 SV=1	0	9.061	2	1	1	1	655	70.3	8.75	737		1		0.323	0.76	4.403	0.977746	0.996723	0.962737	1.51	17.39	40.74	61	44.6	235.6	58.7	55.22	12.58	93.55	83.8	Not Found	Not Found	Peak Found	Not Found	Not Found	Not Found	Peak Found	Peak Found	High	Not Found	Not Found	Peak Found	1
FALSE	High	Master Protein	P45974	Ubiquitin carboxyl-terminal hydrolase 5 OS=Homo sapiens OX=9606 GN=USP5 PE=1 SV=2	0	9.051	2	2	10	2	858	95.7	5.03	5361		2		0.195	0.525	1.878	0.977746	0.996723	0.962737	37.05	58.99	5.27	22	83.3	191.6	103.1	48.56	31.15	20.26	25.2	Not Found	Peak Found	Peak Found	High	Peak Found	Peak Found	High	High	High	High	High	Peak Found	1
FALSE	High	Master Protein	P12814	Alpha-actinin-1 OS=Homo sapiens OX=9606 GN=ACTN1 PE=1 SV=2	0	9.041	3	3	8	1	892	103	5.41	3620		3		0.403	0.491	3.117	0.972905	0.996723	0.997285	5.73	98.98	23.57	26.2	97.8	195.4	80.6	34.07	20.36	11.57	15.46	Peak Found	Peak Found	Peak Found	High	Peak Found	Peak Found	High	Peak Found	Peak Found	Peak Found	High	High	1
FALSE	High	Master Protein	Q9NS69	Mitochondrial import receptor subunit TOM22 homolog OS=Homo sapiens OX=9606 GN=TOMM22 PE=1 SV=3	0	9.04	8	1	6	1	142	15.5	4.34	2474		1		0.146	0.225	18.725	0.974097	0.444237	0.0430879	31.75	116.84	49.58	2.8	7.1	364.4	25.7	86.73	172.23	37.6	58.03	Not Found	Not Found	Peak Found	Not Found	Peak Found	Peak Found	High	High	Peak Found	Peak Found	Peak Found	High	1
FALSE	High	Master Protein	Q15459	Splicing factor 3A subunit 1 OS=Homo sapiens OX=9606 GN=SF3A1 PE=1 SV=1	0	9.028	3	3	9	3	793	88.8	5.22	3731		3		0.163	0.608	2.284	0.976894	0.996723	0.982602	6.67	13.69	20.06	18.4	71.2	242.3	68	39.95	3.31	13.61	38.28	Peak Found	Peak Found	Peak Found	High	High	High	High	High	High	High	High	Peak Found	1
FALSE	High	Master Protein	O00483	Cytochrome c oxidase subunit NDUFA4 OS=Homo sapiens OX=9606 GN=NDUFA4 PE=1 SV=1	0	8.981	20	2	5	2	81	9.4	9.38	3012		2		0.642	0.913	12.433	0.709291	0.996723	0.194866	5.2	0.83	20.92	15.1	42.9	296.6	45.4	26.53	8.44	46.29	21.26	Peak Found	Peak Found	Peak Found	Peak Found	Peak Found	High	High	High	High	Peak Found	Peak Found	Peak Found	1
FALSE	High	Master Protein	P18669	Phosphoglycerate mutase 1 OS=Homo sapiens OX=9606 GN=PGAM1 PE=1 SV=2	0	8.978	4	1	12	1	254	28.8	7.18	5504		1		0.474	1.262	3.267	0.909063	0.934118	0.995127	18.04	31.61	0.64	27.4	92.3	209.2	71.1	92.36	9.38	18.91	21.64	High	High	High	High	High	High	High	Peak Found	Peak Found	High	High	High	1
FALSE	High	Master Protein	P30048	Thioredoxin-dependent peroxide reductase, mitochondrial OS=Homo sapiens OX=9606 GN=PRDX3 PE=1 SV=3	0	8.966	7	2	8	2	256	27.7	7.78	4215		2		0.111	0.285	2.937	0.836467	0.650974	1	59.83	55.52	5.89	10	44.8	252.5	92.6	63.69	19.82	2.38	16.24	Peak Found	Peak Found	Peak Found	Peak Found	Peak Found	Peak Found	High	High	High	High	Peak Found	High	1
FALSE	High	Master Protein	Q99733	Nucleosome assembly protein 1-like 4 OS=Homo sapiens OX=9606 GN=NAP1L4 PE=1 SV=1	0	8.945	6	2	4	2	375	42.8	4.69	1663		2		0.245	0.682	4.969	0.995262	0.996723	0.934883	90.68	11.2	54.27	17.1	57.9	263.8	61.3	41.52	20.89	10.36	43.78	Peak Found	Peak Found	Peak Found	Peak Found	Peak Found	Peak Found	High	High	High	Peak Found	Peak Found	Peak Found	1
FALSE	High	Master Protein	P30040	Endoplasmic reticulum resident protein 29 OS=Homo sapiens OX=9606 GN=ERP29 PE=1 SV=4	0	8.884	7	2	11	2	261	29	7.31	4830		2		0.135	1.372	4.992	0.918125	0.89845	0.931254	26.12	20.24	6.34	7.4	72.7	269.8	50.2	9.99	19.39	19.08	22.4	Peak Found	Peak Found	Peak Found	Peak Found	High	High	High	High	High	Peak Found	Peak Found	Peak Found	1
FALSE	High	Master Protein	Q13347	Eukaryotic translation initiation factor 3 subunit I OS=Homo sapiens OX=9606 GN=EIF3I PE=1 SV=1	0	8.872	6	2	10	2	325	36.5	5.64	4662		2		0.175	0.243	3.763	0.977746	0.535596	0.982602	68.9	10.13	23.97	10.9	17.2	276	95.9	39.8	76.62	65.03	66.82	Not Found	Peak Found	Peak Found	Not Found	Peak Found	Peak Found	High	High	High	High	High	High	1
FALSE	High	Master Protein	P16402	Histone H1.3 OS=Homo sapiens OX=9606 GN=H1-3 PE=1 SV=2	0	8.826	10	2	4	1	221	22.3	11.02	1380	0	2	1	0.657	1.454	1.245	0.681628	0.862146	0.712711	140.66	58.77	49.39	0.8	173.1	225.1	1	166.28	120.31	86.46	171.2	Not Found	Not Found	Not Found	Peak Found	High	Not Found	High	Peak Found	High	Not Found	Peak Found	Not Found	1
FALSE	High	Master Protein	P08559	Pyruvate dehydrogenase E1 component subunit alpha, somatic form, mitochondrial OS=Homo sapiens OX=9606 GN=PDHA1 PE=1 SV=3	0	8.819	4	2	4	2	390	43.3	8.06	2170		2		0.229	1.023	3.474	0.990719	0.996723	0.990773	34.04	37.53	12.73	19.2	79.4	228.2	73.2	16.28	6.01	10.36	13.76	Peak Found	Peak Found	Peak Found	Peak Found	Peak Found	Peak Found	Peak Found	High	High	Peak Found	High	Peak Found	1
FALSE	High	Master Protein	O00264	Membrane-associated progesterone receptor component 1 OS=Homo sapiens OX=9606 GN=PGRMC1 PE=1 SV=3	0	8.815	7	2	6	2	195	21.7	4.7	3613		2		0.13	0.513	5.566	0.909726	0.996723	0.864133	47.34	50.68	30.82	3.7	45.4	287.9	62.9	33.62	19.74	14.47	13.72	Not Found	Not Found	Peak Found	Peak Found	Peak Found	Peak Found	High	High	High	Peak Found	Peak Found	Peak Found	1
FALSE	High	Master Protein	P25205	DNA replication licensing factor MCM3 OS=Homo sapiens OX=9606 GN=MCM3 PE=1 SV=3	0	8.807	3	3	14	3	808	90.9	5.77	6925		3		0.383	0.568	2.756	0.974793	0.996723	0.99599	10.25	26.33	1.68	23	48.9	237.2	90.9	13.05	23.39	8.78	12.2	Peak Found	Peak Found	Peak Found	Peak Found	Peak Found	Peak Found	High	High	High	High	High	High	1
FALSE	High	Master Protein	P46783	40S ribosomal protein S10 OS=Homo sapiens OX=9606 GN=RPS10 PE=1 SV=1	0	8.802	10	2	5	1	165	18.9	10.15	2580		2		0.272	0.136	3.94	0.980599	0.107023	0.971496	35.92	29.97	33.7	16.6	11.2	289	83.2	50.64	20.5	34.22	29.51	Not Found	Not Found	Not Found	Not Found	Not Found	Not Found	Peak Found	Peak Found	High	Not Found	Not Found	Peak Found	1
FALSE	High	Master Protein	P49006	MARCKS-related protein OS=Homo sapiens OX=9606 GN=MARCKSL1 PE=1 SV=2	0	8.754	14	2	7	2	195	19.5	4.67	2727		2		0.601	3.478	14.607	0.823338	0.17145	0.118728	44.64	5.48	8.47	12.8	71.6	294.2	21.4	74.51	26.41	24.97	37.02	Peak Found	Peak Found	Not Found	High	High	Peak Found	High	High	High	Peak Found	Peak Found	Peak Found	1
FALSE	High	Master Protein	P47895	Aldehyde dehydrogenase family 1 member A3 OS=Homo sapiens OX=9606 GN=ALDH1A3 PE=1 SV=2	0	8.749	5	3	14	2	512	56.1	7.25	6116		3		0.397	1.225	1.752	0.973128	0.934118	0.936879	23.38	67.08	17.43	10.5	55.3	288.9	45.3	29.19	43.65	13.47	24.49	Peak Found	Peak Found	Peak Found	High	High	Peak Found	High	High	High	High	High	High	1
FALSE	High	Master Protein	Q86VP6	Cullin-associated NEDD8-dissociated protein 1 OS=Homo sapiens OX=9606 GN=CAND1 PE=1 SV=2	0	8.742	2	3	8	3	1230	136.3	5.78	3610		3		0.271	0.856	1.552	0.985594	0.996723	0.864133	8.89	14.97	7.37	24.1	98.8	169.3	107.7	45.58	17.35	10.85	6.66	Peak Found	High	Peak Found	High	Peak Found	Peak Found	High	High	High	High	Peak Found	Peak Found	1
FALSE	High	Master Protein	Q16851	UTP--glucose-1-phosphate uridylyltransferase OS=Homo sapiens OX=9606 GN=UGP2 PE=1 SV=5	0	8.716	4	2	7	2	508	56.9	8.15	3291		2		0.207	0.699	3.317	0.978632	0.996723	0.991368	12.14	41.36	15.94	14.6	56.9	241.8	86.7	18.37	38.08	12.45	23.19	Not Found	Peak Found	Not Found	Peak Found	Peak Found	High	High	High	High	Peak Found	High	Peak Found	1
FALSE	High	Master Protein	O60506	Heterogeneous nuclear ribonucleoprotein Q OS=Homo sapiens OX=9606 GN=SYNCRIP PE=1 SV=2	0	8.715	4	2	6	2	623	69.6	8.59	1869	0	1	1	0.026	0.042	2.505	0.031703	0.000304265	0.990773	32.74	4.56	63.31	1.8	5.5	228	164.7	98.44	20.02	105.14	59.8	Peak Found	Peak Found	Peak Found	High	Peak Found	High	High	High	Peak Found	High	Peak Found	Peak Found	1
FALSE	High	Master Protein	Q9EQH3	Vacuolar protein sorting-associated protein 35 OS=Mus musculus OX=10090 GN=Vps35 PE=1 SV=1	0	8.706	2	1	3	1	796	91.7	5.44	1996		1		0.742	2.782	3.209	0.567535	0.30944	0.995127	0.82	21.33	10.87	45	137.7	157.1	60.3	34.7	20.97	23.89	28.95	Peak Found	Peak Found	Peak Found	Peak Found	Peak Found	Peak Found	High	High	High	Peak Found	Peak Found	Peak Found	1
FALSE	High	Master Protein	O00299	Chloride intracellular channel protein 1 OS=Homo sapiens OX=9606 GN=CLIC1 PE=1 SV=4	0	8.687	7	2	9	1	241	26.9	5.17	4897		2		0.16	0.258	2.421	0.976894	0.573733	0.990773	20.3	61.14	9.46	1.5	4.6	372.2	21.7	116.34	111.15	67.3	136.01	Not Found	Not Found	Peak Found	Not Found	Not Found	Not Found	Not Found	Peak Found	High	Not Found	Not Found	High	1
FALSE	High	Master Protein	P19823	Inter-alpha-trypsin inhibitor heavy chain H2 OS=Homo sapiens OX=9606 GN=ITIH2 PE=1 SV=2	0	8.685	2	2	9	2	946	106.4	6.86	4984		2		0.672	1.63	3.656	0.658728	0.777654	0.990773	17.8	15.23	7.97	44.6	94.7	202.6	58.1	14.22	14.89	26.73	5.45	Peak Found	Peak Found	Peak Found	High	High	Peak Found	High	High	High	High	High	Peak Found	1
FALSE	High	Master Protein	P62942	Peptidyl-prolyl cis-trans isomerase FKBP1A OS=Homo sapiens OX=9606 GN=FKBP1A PE=1 SV=2	0	8.682	12	1	2	1	108	11.9	8.16	1137		1																			Not Found	Not Found	Not Found	Not Found	Not Found	Not Found	Not Found	Not Found	High	Not Found	Not Found	High	1
FALSE	High	Master Protein	P11388	DNA topoisomerase 2-alpha OS=Homo sapiens OX=9606 GN=TOP2A PE=1 SV=3	0	8.669	2	3	7	3	1531	174.3	8.72	3400		3		0.193	0.566	2.022	0.977746	0.996723	0.966863	36.79	54.3	5.2	16.3	49.4	246.8	87.5	34.64	7.5	16.16	45.36	Peak Found	Peak Found	Peak Found	High	Peak Found	Peak Found	High	High	High	Peak Found	Peak Found	Peak Found	1
FALSE	High	Master Protein	P21283	V-type proton ATPase subunit C 1 OS=Homo sapiens OX=9606 GN=ATP6V1C1 PE=1 SV=4	0	8.642	4	2	4	2	382	43.9	7.46	1851		2		0.289	1.018	4.39	0.978464	0.996723	0.962737	44.89	25.1	19.35	18.5	61.8	270.7	49	15.99	9.44	13.51	26.88	Peak Found	Peak Found	Not Found	Peak Found	Peak Found	Peak Found	High	High	High	Peak Found	Peak Found	Peak Found	1
FALSE	High	Master Protein	Q1KMD3	Heterogeneous nuclear ribonucleoprotein U-like protein 2 OS=Homo sapiens OX=9606 GN=HNRNPUL2 PE=1 SV=1	0	8.578	4	3	12	3	747	85.1	4.91	4750		3		0.454	1.432	6.956	0.909726	0.876079	0.712711	73.91	0.32	20.14	11.3	47.8	302.4	38.5	29.32	8.93	15.61	40.63	Peak Found	Peak Found	Peak Found	High	Peak Found	High	High	High	High	High	High	High	1
FALSE	High	Master Protein	F1QGH7	Catenin beta-1 OS=Danio rerio OX=7955 GN=ctnnb1 PE=1 SV=1	0	8.52	2	1	2	1	780	85.5	5.86	1020		1		0.389	1.315	3.773	0.976675	0.911105	0.982602	3.05	3.92	0.2	23.4	79.7	234.7	62.2	23.97	19.82	17.95	22.9	Peak Found	Peak Found	Not Found	Peak Found	Peak Found	Peak Found	High	High	Peak Found	Peak Found	Peak Found	Peak Found	1
FALSE	High	Master Protein	P31040	Succinate dehydrogenase [ubiquinone] flavoprotein subunit, mitochondrial OS=Homo sapiens OX=9606 GN=SDHA PE=1 SV=2	0	8.5	4	3	3	3	664	72.6	7.39	1396		3		0.303	0.399	1.803	0.977746	0.903921	0.94541	17.81	7.27	52.52	20.9	47.4	193.8	137.9	66.16	9.98	10.58	23.59	Peak Found	Not Found	Peak Found	Peak Found	Peak Found	Peak Found	High	High	High	Peak Found	Peak Found	Peak Found	1
FALSE	High	Master Protein	O43852	Calumenin OS=Homo sapiens OX=9606 GN=CALU PE=1 SV=2	0	8.472	6	2	12	2	315	37.1	4.64	5409		2		0.216	0.85	1.454	0.983852	0.996723	0.826873	32.68	0.49	25.33	28.4	106.8	163.5	101.4	67.26	21.58	13.84	21.43	Not Found	Peak Found	High	High	High	Peak Found	High	High	High	High	High	Peak Found	1
FALSE	High	Master Protein	P22234	Multifunctional protein ADE2 OS=Homo sapiens OX=9606 GN=PAICS PE=1 SV=3	0	8.462	4	2	24	2	425	47	7.23	11768		2		0.302	1.231	2.324	0.977746	0.934118	0.990773	15.97	12.95	2.48	28.6	109.8	170.9	90.7	21.35	11.88	17.41	19.97	High	High	High	High	High	High	High	High	High	High	High	High	1
FALSE	High	Master Protein	Q8TF72	Protein Shroom3 OS=Homo sapiens OX=9606 GN=SHROOM3 PE=1 SV=2	0	8.437	0	2	66	2	1996	216.7	7.8	47739		2		1.225	1.328	0.989	0.21534	0.911105	0.450636	25.84	4.79	26.32	103	125.9	77.1	94	26.91	17.13	25.83	42.25	High	High	High	High	High	High	High	High	High	High	High	High	1
FALSE	High	Master Protein	Q00688	Peptidyl-prolyl cis-trans isomerase FKBP3 OS=Homo sapiens OX=9606 GN=FKBP3 PE=1 SV=1	0	8.426	5	1	2	1	224	25.2	9.28	1158		1		0.181	0.223	1.698	0.977746	0.431616	0.922101	32.41	0.14	2.28	25.7	31.6	200.8	141.9	34.47	69.24	62.51	57.78	Peak Found	Peak Found	Peak Found	Not Found	Peak Found	Peak Found	Peak Found	High	High	Peak Found	Peak Found	Peak Found	1
FALSE	High	Master Protein	P62851	40S ribosomal protein S25 OS=Homo sapiens OX=9606 GN=RPS25 PE=1 SV=1	0	8.397	13	2	15	2	125	13.7	10.11	7866		2		0.069	1.484	3.46	0.429418	0.841092	0.990773	7.06	13.14	0.67	5.2	101.5	227	66.3	38.62	14.77	36.62	7.76	Peak Found	Not Found	Peak Found	High	High	High	High	High	High	High	High	High	1
FALSE	High	Master Protein	P63208	S-phase kinase-associated protein 1 OS=Homo sapiens OX=9606 GN=SKP1 PE=1 SV=2	0	8.394	12	2	2	2	163	18.6	4.54	1062		2		0.467	1.006	3.947	0.902484	0.996723	0.971496	35.91	38.71	10.21	17.6	59.1	259.6	63.7	19.35	13.15	12.84	21.78	Peak Found	Peak Found	Peak Found	Peak Found	Peak Found	Peak Found	High	High	Peak Found	Peak Found	Peak Found	Peak Found	1
FALSE	High	Master Protein	Q5RKI0	WD repeat-containing protein 1 OS=Rattus norvegicus OX=10116 GN=Wdr1 PE=1 SV=3	0	8.374	4	3	11	3	606	66.1	6.62	4613		3		0.248	0.683	3.766	0.995805	0.996723	0.982602	17.99	36.65	60.54	16	46.5	280.6	56.9	27.6	8.93	15.44	21.97	Peak Found	High	Peak Found	High	High	High	High	High	High	High	Peak Found	Peak Found	1
FALSE	High	Master Protein	P62263	40S ribosomal protein S14 OS=Homo sapiens OX=9606 GN=RPS14 PE=1 SV=3	0	8.339	16	2	6	2	151	16.3	10.05	2625	1.76	1	1	0.119	0.112	2.539	0.880186	0.0566659	0.990773	100.27	40.33	1.27	10.2	9.8	280.1	99.9	92.84	70.57	24.63	12.54	Not Found	Not Found	Peak Found	Not Found	Not Found	Peak Found	High	High	High	Peak Found	Peak Found	High	1
FALSE	High	Master Protein	P62191	26S proteasome regulatory subunit 4 OS=Homo sapiens OX=9606 GN=PSMC1 PE=1 SV=1	0	8.322	5	3	10	3	440	49.2	6.21	4695		3		0.209	0.646	1.857	0.978632	0.996723	0.95748	17.78	19.12	0.56	19.3	57.5	223.7	99.5	21.62	5.42	16.6	29.66	Peak Found	Peak Found	Peak Found	Peak Found	Peak Found	Peak Found	High	High	High	High	High	Peak Found	1
FALSE	High	Master Protein	Q92616	eIF-2-alpha kinase activator GCN1 OS=Homo sapiens OX=9606 GN=GCN1 PE=1 SV=6	0	8.322	1	2	4	2	2671	292.6	7.47	1881		2		0.18	0.26	2.747	0.977746	0.573733	0.995127	45.77	88.83	35.77	18.8	21.8	275.3	84.1	15.3	39.18	14.87	64.09	Not Found	Not Found	Not Found	Not Found	Not Found	Not Found	High	High	Peak Found	Peak Found	High	Peak Found	1
FALSE	High	Master Protein	Q8WWM7	Ataxin-2-like protein OS=Homo sapiens OX=9606 GN=ATXN2L PE=1 SV=2	0	8.28	3	3	13	3	1075	113.3	8.59	5445		3		1.581	3.907	8.643	0.0963174	0.113599	0.460744	6.66	40.77	9.47	18.4	82.1	229.3	70.1	40.36	10.47	11.07	29.99	Peak Found	Peak Found	Peak Found	Peak Found	Peak Found	High	High	High	High	High	High	Peak Found	1
FALSE	High	Master Protein	Q12906	Interleukin enhancer-binding factor 3 OS=Homo sapiens OX=9606 GN=ILF3 PE=1 SV=3	0	8.259	3	3	8	3	894	95.3	8.76	3088		3		0.138	0.359	2.741	0.942929	0.832147	0.995127	0.91	84.89	7.64	11.5	29.7	265.4	93.5	12.65	45.27	5.23	22.65	Peak Found	Peak Found	Peak Found	Peak Found	Peak Found	Peak Found	High	High	High	Peak Found	Peak Found	Peak Found	1
FALSE	High	Master Protein	Q15738	Sterol-4-alpha-carboxylate 3-dehydrogenase, decarboxylating OS=Homo sapiens OX=9606 GN=NSDHL PE=1 SV=2	0	8.257	7	3	10	3	373	41.9	8.06	4318		3		0.344	1.044	2.09	0.977746	0.996723	0.971496	3.07	78.9	32.67	22.6	60	226.5	90.9	22.43	13.32	4.86	19.53	Peak Found	Peak Found	Peak Found	Peak Found	High	High	High	High	High	High	High	High	1
FALSE	High	Master Protein	Q969H8	Myeloid-derived growth factor OS=Homo sapiens OX=9606 GN=MYDGF PE=1 SV=1	0	8.255	9	2	7	1	173	18.8	6.68	3025	0	2	1	0.069	0.47	1.215	0.426517	0.980865	0.696993	38.66	84.3	106.07	6	99.6	178.1	116.2	40.13	62.44	29.76	46.27	Not Found	Not Found	Not Found	Not Found	Peak Found	Peak Found	High	High	High	Not Found	Peak Found	Peak Found	1
FALSE	High	Master Protein	Q99KP6	Pre-mRNA-processing factor 19 OS=Mus musculus OX=10090 GN=Prpf19 PE=1 SV=1	0	8.246	5	3	13	3	504	55.2	6.61	5844		3		0.234	0.753	2.131	0.995805	0.996723	0.971496	57.18	38.46	16.27	21	97	184.9	97.1	51.98	37.6	20.4	8.05	Peak Found	Peak Found	Peak Found	Peak Found	Peak Found	Peak Found	High	High	High	High	High	High	1
FALSE	High	Master Protein	P48159	60S ribosomal protein L23 OS=Drosophila melanogaster OX=7227 GN=RpL23 PE=1 SV=2	0	8.17	7	1	14	1	140	14.9	10.83	7942		1		0.292	1.001	1.991	0.977746	0.996723	0.962737	11.84	20.92	4.69	28.4	93.2	185.3	93.1	25.44	6.23	24.49	30.49	High	High	High	High	High	High	High	High	High	High	High	High	1
FALSE	High	Master Protein	P29373	Cellular retinoic acid-binding protein 2 OS=Homo sapiens OX=9606 GN=CRABP2 PE=1 SV=2	0	8.08	11	2	10	2	138	15.7	5.4	5507		2		0.334	7.056	62.81	0.977746	0.0102867	2.07898e-05	10.67	72.4	19.25	2	41.8	343.1	13	1.08	27.18	23.33	15.95	Peak Found	Peak Found	Not Found	Peak Found	Peak Found	High	High	High	High	High	High	High	1
FALSE	High	Master Protein	P11532	Dystrophin OS=Homo sapiens OX=9606 GN=DMD PE=1 SV=3	0	8.045	0	2	87	2	3685	426.5	5.88	55834		2		0.447	0.844	1.621	0.909726	0.996723	0.900969	0.87	0.41	7.08	133.9	98.4	60.4	107.3	5.63	5.36	0.53	17.56	High	High	High	High	High	High	High	High	High	High	High	High	1
FALSE	High	Master Protein	O00422	Histone deacetylase complex subunit SAP18 OS=Homo sapiens OX=9606 GN=SAP18 PE=1 SV=1	0	8.011	12	2	3	2	153	17.6	9.35	1273		2		0.211	1.401	2.049	0.978632	0.880494	0.966863	65.74	3.88	6.42	19.9	118.2	171.6	90.2	65.65	10.36	18.8	22.86	Peak Found	Peak Found	Not Found	High	Peak Found	Peak Found	High	High	Peak Found	Peak Found	Peak Found	Peak Found	1
FALSE	High	Master Protein	Q32MZ4	Leucine-rich repeat flightless-interacting protein 1 OS=Homo sapiens OX=9606 GN=LRRFIP1 PE=1 SV=2	0	8	4	3	5	3	808	89.2	4.65	1875		3		0.19	0.542	0.833	0.977746	0.996723	0.31177	26.32	31.41	14.25	28.6	76.7	149.3	145.4	20.17	13.83	14.16	16.23	Peak Found	Peak Found	Peak Found	High	Peak Found	Peak Found	High	Peak Found	Peak Found	High	High	Peak Found	1
FALSE	High	Master Protein	Q45VK7	Cytoplasmic dynein 2 heavy chain 1 OS=Mus musculus OX=10090 GN=Dync2h1 PE=1 SV=1	0	7.995	0	2	14	2	4306	492	6.6	6392		2		0.191	0.428	5.395	0.977746	0.934118	0.881046	60.51	93.86	35.77	5.5	45.4	285.8	63.3	73.7	54.35	11.26	15.11	Peak Found	High	High	High	High	High	High	High	High	High	High	High	1
FALSE	High	Master Protein	Q8N163	Cell cycle and apoptosis regulator protein 2 OS=Homo sapiens OX=9606 GN=CCAR2 PE=1 SV=2	0	7.988	2	3	7	3	923	102.8	5.22	3639		3		0.948	0.247	4.307	0.365448	0.551748	0.962798	28.29	95.8	23.75	27.2	7.3	327.1	38.5	27.42	79.28	14.74	83.18	Peak Found	Peak Found	Peak Found	Not Found	Peak Found	Not Found	High	High	High	High	High	Peak Found	1
FALSE	High	Master Protein	Q07666	KH domain-containing, RNA-binding, signal transduction-associated protein 1 OS=Homo sapiens OX=9606 GN=KHDRBS1 PE=1 SV=1	0	7.962	3	1	8	1	443	48.2	8.66	2787		1		0.12	0.584	4.878	0.909726	0.996723	0.942517	21.71	15.21	0.06	7.5	27.5	302.9	62.1	4.44	24.64	15.45	19.81	Not Found	Peak Found	Not Found	Peak Found	Peak Found	Peak Found	High	High	High	High	High	Peak Found	1
FALSE	High	Master Protein	P62825	GTP-binding nuclear protein Ran OS=Canis lupus familiaris OX=9615 GN=RAN PE=1 SV=3	0	7.96	8	2	6	2	216	24.4	7.49	2896		2		0.016	0.351	1.059	0.00480809	0.815238	0.520394	59.86	30.86	93.13	0.6	88.4	131.9	179.1	53.08	94.06	72.24	54.11	Peak Found	Not Found	Not Found	Peak Found	Peak Found	Peak Found	High	High	High	Peak Found	High	High	1
FALSE	High	Master Protein	P16615	Sarcoplasmic/endoplasmic reticulum calcium ATPase 2 OS=Homo sapiens OX=9606 GN=ATP2A2 PE=1 SV=1	0	7.956	2	3	6	3	1042	114.7	5.34	2492		3		0.351	0.932	4.159	0.977746	0.996723	0.971496	61.35	2.44	53.17	12	61.9	241.2	84.9	38.56	58.2	32.43	54.44	Not Found	Peak Found	Peak Found	Peak Found	Peak Found	Peak Found	High	High	High	Peak Found	Peak Found	Peak Found	1
FALSE	High	Master Protein	P63218	Guanine nucleotide-binding protein G(I)/G(S)/G(O) subunit gamma-5 OS=Homo sapiens OX=9606 GN=GNG5 PE=1 SV=3	0	7.937	24	2	12	2	68	7.3	9.85	5582		2		0.114	0.486	3.154	0.866242	0.994614	0.995127	12.02	34.94	12.57	4.7	72.4	250.7	72.1	29.68	11.89	18.6	25.83	Peak Found	Not Found	Peak Found	High	High	High	High	High	High	High	High	High	1
FALSE	High	Master Protein	P62241	40S ribosomal protein S8 OS=Homo sapiens OX=9606 GN=RPS8 PE=1 SV=2	0	7.926	11	2	14	2	208	24.2	10.32	5935	0	1	1	0.083	0.34	1.317	0.586368	0.80227	0.744889	100.69	80.35	35.37	13.2	54.1	173.6	159.2	65.78	63.33	13.93	28.18	Peak Found	Peak Found	High	High	High	High	High	High	High	High	High	High	1
FALSE	High	Master Protein	P81795	Eukaryotic translation initiation factor 2 subunit 3, X-linked OS=Rattus norvegicus OX=10116 GN=Eif2s3 PE=1 SV=2	0	7.91	5	3	5	3	472	51	8.4	2259		3		0.4	1.018	1.342	0.972905	0.996723	0.744889	1	3.13	37.28	33.1	76.5	181.9	108.5	29.6	30.47	17.87	8.58	Peak Found	Peak Found	Peak Found	Peak Found	Peak Found	Peak Found	High	High	High	Peak Found	Peak Found	Peak Found	1
FALSE	High	Master Protein	P36957	Dihydrolipoyllysine-residue succinyltransferase component of 2-oxoglutarate dehydrogenase complex, mitochondrial OS=Homo sapiens OX=9606 GN=DLST PE=1 SV=4	0	7.905	4	2	5	2	453	48.7	8.95	2561		2		0.312	0.806	2.388	0.977746	0.996723	0.990773	28.92	6.81	36.07	25.3	59.3	237	78.3	15.27	44.03	53.97	47.07	Peak Found	Peak Found	Peak Found	Peak Found	Peak Found	Peak Found	Peak Found	High	High	Peak Found	Peak Found	Peak Found	1
FALSE	High	Master Protein	Q16555	Dihydropyrimidinase-related protein 2 OS=Homo sapiens OX=9606 GN=DPYSL2 PE=1 SV=1	0	7.878	3	2	4	2	572	62.3	6.38	2346		2		0.36	0.888	6.32	0.977746	0.996723	0.763501	37.03	86.21	39.72	10	37.4	308	44.7	19.48	35.99	11.47	53.13	Not Found	Peak Found	Not Found	Peak Found	Peak Found	Peak Found	High	High	High	Peak Found	Peak Found	Peak Found	1
FALSE	High	Master Protein	O35864	COP9 signalosome complex subunit 5 OS=Mus musculus OX=10090 GN=Cops5 PE=1 SV=3	0	7.859	6	2	4	2	334	37.5	6.54	2113		2		0.16	0.303	2.512	0.976894	0.733481	0.990773	4.31	124.86	3.94	18.5	27.9	254	99.6	21.98	76	20.19	36.59	Not Found	Not Found	Not Found	Peak Found	Not Found	Peak Found	High	High	High	Peak Found	Peak Found	Peak Found	1
FALSE	High	Master Protein	P62424	60S ribosomal protein L7a OS=Homo sapiens OX=9606 GN=RPL7A PE=1 SV=2	0	7.85	6	2	19	2	266	30	10.61	9073		2		0.091	0.355	1.592	0.682475	0.820005	0.877358	95.87	84.92	30.49	9.1	64.5	194.3	132.1	83.59	71.54	27.19	33.8	Not Found	Peak Found	High	Peak Found	High	High	High	High	High	High	High	High	1
FALSE	High	Master Protein	P09012	U1 small nuclear ribonucleoprotein A OS=Homo sapiens OX=9606 GN=SNRPA PE=1 SV=3	0	7.839	6	2	8	2	282	31.3	9.83	3469		2		0.108	0.555	2.518	0.829902	0.996723	0.990773	52.09	56.43	2.28	12.2	61.1	234	92.8	26.01	37.61	17.6	21.87	Peak Found	Peak Found	Peak Found	Peak Found	Peak Found	High	High	High	High	High	High	High	1
FALSE	High	Master Protein	Q6FI81	Anamorsin OS=Homo sapiens OX=9606 GN=CIAPIN1 PE=1 SV=2	0	7.756	7	2	6	2	312	33.6	5.62	2649		2		0.41	0.77	6.43	0.958624	0.996723	0.744889	29.08	31.3	16.07	15.5	56.2	279.7	48.5	28.78	3.1	20.2	21.59	Peak Found	Peak Found	Not Found	Peak Found	Peak Found	Peak Found	High	High	High	Peak Found	Peak Found	Peak Found	1
FALSE	High	Master Protein	Q12802	A-kinase anchor protein 13 OS=Homo sapiens OX=9606 GN=AKAP13 PE=1 SV=2	0	7.743	0	1	31	1	2813	307.4	5.24	20204		1		1.089	0.816	0.971	0.27997	0.996723	0.427768	1.18	17.95	18.13	106	95.8	100.8	97.3	23.98	17.83	3.92	16.2	High	High	High	High	High	High	High	High	High	High	High	High	1
FALSE	High	Master Protein	P46459	Vesicle-fusing ATPase OS=Homo sapiens OX=9606 GN=NSF PE=1 SV=3	0	7.719	3	3	6	3	744	82.5	6.95	2402		3		0.25	0.351	0.118	0.995805	0.815238	6.28474e-06	9.92	39.65	38.1	35.3	115	50.7	199	39.79	38.43	13.58	24.46	Peak Found	Peak Found	Peak Found	Peak Found	High	Peak Found	Peak Found	High	High	High	High	Peak Found	1
FALSE	High	Master Protein	O43399	Tumor protein D54 OS=Homo sapiens OX=9606 GN=TPD52L2 PE=1 SV=2	0	7.715	9	2	18	2	206	22.2	5.36	7142		2		0.273	1.178	2.383	0.98529	0.958886	0.990773	55.98	19.3	12.81	25.3	108.8	185.1	80.9	11.12	11.68	21.33	26.61	Peak Found	High	High	High	High	High	High	High	High	High	High	High	1
FALSE	High	Master Protein	P12429	Annexin A3 OS=Homo sapiens OX=9606 GN=ANXA3 PE=1 SV=3	0	7.69	2	1	3	1	323	36.4	5.92	2490		1		0.166	1.473	8.649	0.977746	0.852286	0.460589	50.09	11.59	6.3	6.3	47.5	311.5	34.7	49.22	11.06	18.99	10.73	Not Found	Peak Found	Not Found	Peak Found	Peak Found	Peak Found	High	High	High	Peak Found	Peak Found	Peak Found	1
FALSE	High	Master Protein	P17987	T-complex protein 1 subunit alpha OS=Homo sapiens OX=9606 GN=TCP1 PE=1 SV=1	0	7.686	3	2	10	2	556	60.3	6.11	4951		2		0.232	0.538	2.139	0.995228	0.996723	0.971496	40.81	3.96	21.64	31.8	83.7	193.4	91.1	21.67	17.21	26.12	12.36	High	Peak Found	High	High	High	High	High	High	High	Peak Found	High	High	1
FALSE	High	Master Protein	Q9UKM9	RNA-binding protein Raly OS=Homo sapiens OX=9606 GN=RALY PE=1 SV=1	0	7.682	8	3	9	3	306	32.4	9.17	3263		3		0.477	0.873	2.287	0.908201	0.996723	0.982602	82.57	6.4	0.04	24.4	52.8	276.5	46.3	21.78	12.2	32.92	41.47	Peak Found	Peak Found	Peak Found	High	High	Peak Found	High	High	High	High	High	Peak Found	1
FALSE	High	Master Protein	O95292	Vesicle-associated membrane protein-associated protein B/C OS=Homo sapiens OX=9606 GN=VAPB PE=1 SV=3	0	7.681	8	2	8	2	243	27.2	7.3	2876		2		0.246	0.348	4.771	0.998769	0.815238	0.94541	65.44	33.92	30.17	12	35.8	273.4	78.9	91.56	40.94	8.08	12.64	Peak Found	Peak Found	Peak Found	Peak Found	Peak Found	Peak Found	High	High	High	Peak Found	Peak Found	Peak Found	1
FALSE	High	Master Protein	Q9UKV3	Apoptotic chromatin condensation inducer in the nucleus OS=Homo sapiens OX=9606 GN=ACIN1 PE=1 SV=2	0	7.648	1	2	6	2	1341	151.8	6.43	2400		2		0.183	0.242	1.888	0.977746	0.52847	0.962737	37.75	23.9	17.52	21.2	25.2	220.1	133.4	3.63	35.62	7.61	48.62	Not Found	Peak Found	Not Found	Not Found	Not Found	Not Found	High	High	High	High	Peak Found	Peak Found	1
FALSE	High	Master Protein	Q5TZA2	Rootletin OS=Homo sapiens OX=9606 GN=CROCC PE=1 SV=1	0	7.614	1	3	12	3	2017	228.4	5.5	5492		3		0.096	0.509	0.062	0.728849	0.996723	1.67935e-08	80.9	55.19	18.82	13.5	55	214.7	116.8	30.49	40.34	11.31	23.24	Peak Found	Peak Found	Peak Found	Peak Found	High	High	High	Peak Found	High	High	High	High	1
FALSE	High	Master Protein	P01624	Immunoglobulin kappa variable 3-15 OS=Homo sapiens OX=9606 GN=IGKV3-15 PE=1 SV=2	0	7.608	7	2	14	1	115	12.5	5.19	8714		2		0.829	0.023	0.579	0.456409	4.84063e-06	0.111038	145.72	38.11	93.75	129.3	67.6	92.1	111	9.76	28.29	13.03	53.28	High	Peak Found	High	High	Peak Found	Peak Found	High	Peak Found	High	Not Found	Peak Found	High	1
FALSE	High	Master Protein	P22307	Sterol carrier protein 2 OS=Homo sapiens OX=9606 GN=SCP2 PE=1 SV=2	0	7.6	3	2	8	2	547	59	6.89	3400		2		0.3	1.189	2.849	0.977746	0.954723	0.997391	30.95	71.38	43.44	21.7	109.7	191.7	76.8	33.21	14.52	18.53	10.6	Peak Found	Peak Found	Peak Found	High	High	High	Peak Found	High	High	Peak Found	Peak Found	High	1
FALSE	High	Master Protein	Q98TF8	60S ribosomal protein L22 OS=Gallus gallus OX=9031 GN=RPL22 PE=2 SV=1	0	7.571	15	2	13	2	128	14.7	9.19	6603		2		0.156	0.692	1.763	0.974866	0.996723	0.940308	25.26	41.69	11.1	17.3	74.8	196.5	111.4	14.69	20.49	11.28	24.23	High	Peak Found	Peak Found	High	High	High	High	High	High	High	High	High	1
FALSE	High	Master Protein	Q13451	Peptidyl-prolyl cis-trans isomerase FKBP5 OS=Homo sapiens OX=9606 GN=FKBP5 PE=1 SV=2	0	7.548	5	3	3	2	457	51.2	5.9	1367		3		0.155	0.397	4.34	0.976092	0.903803	0.962737	9.55	61.91	20.92	11.5	33.8	286.7	67.9	2.15	31.54	37.09	19.23	Not Found	Not Found	Not Found	Not Found	Not Found	Peak Found	High	High	Peak Found	Peak Found	Peak Found	Peak Found	1
FALSE	High	Master Protein	P98179	RNA-binding protein 3 OS=Homo sapiens OX=9606 GN=RBM3 PE=1 SV=1	0	7.547	6	1	14	1	157	17.2	8.91	5674		1		0.429	1.134	2.279	0.952182	0.98451	0.982602	12.94	55.81	2.26	24.8	94.6	190.2	90.5	47.66	18.22	17.04	23.34	Peak Found	Peak Found	Peak Found	High	High	High	High	High	High	Peak Found	High	Peak Found	1
FALSE	High	Master Protein	Q91VW3	SH3 domain-binding glutamic acid-rich-like protein 3 OS=Mus musculus OX=10090 GN=Sh3bgrl3 PE=1 SV=1	0	7.528	11	1	8	1	93	10.5	5.14	4921		1		0.29	0.769	4.099	0.978632	0.996723	0.971496	55.48	39.36	2.28	21.1	49.3	264.2	65.4	50.42	20.44	16.2	21.4	Peak Found	High	Peak Found	Peak Found	High	High	High	High	High	Peak Found	High	High	1
FALSE	High	Master Protein	P25789	Proteasome subunit alpha type-4 OS=Homo sapiens OX=9606 GN=PSMA4 PE=1 SV=1	0	7.51	6	2	3	2	261	29.5	7.72	1469		2		0.211	0.36	2.781	0.983809	0.834688	0.997391	65.15	5.98	5.17	11.9	20.7	262	105.4	31.31	100.86	53.96	47.8	Not Found	Not Found	Not Found	Not Found	Peak Found	Peak Found	Peak Found	Peak Found	High	Peak Found	Peak Found	Peak Found	1
FALSE	High	Master Protein	P11766	Alcohol dehydrogenase class-3 OS=Homo sapiens OX=9606 GN=ADH5 PE=1 SV=4	0	7.508	5	2	10	2	374	39.7	7.49	4674		2		0.116	0.794	2.181	0.880186	0.996723	0.971496	0.19	50.43	6.91	19.3	96.6	187.1	97	14.32	4.6	15.54	16.26	Peak Found	Peak Found	Peak Found	High	Peak Found	High	High	High	High	High	High	Peak Found	1
FALSE	High	Master Protein	P07339	Cathepsin D OS=Homo sapiens OX=9606 GN=CTSD PE=1 SV=1	0	7.5	4	2	10	2	412	44.5	6.54	4154		2		0.183	0.571	4.958	0.977746	0.996723	0.934883	17.91	34.84	1.01	13.6	43.3	287.3	55.8	21.63	23.11	10.85	18.02	Not Found	Peak Found	Peak Found	Peak Found	Peak Found	High	High	High	High	High	High	High	1
FALSE	High	Master Protein	Q00577	Transcriptional activator protein Pur-alpha OS=Homo sapiens OX=9606 GN=PURA PE=1 SV=2	0	7.495	3	1	3	1	322	34.9	6.44	2020		1		0.36	1.523	2.832	0.976894	0.815238	0.997391	67.56	19.89	22.19	39.6	112.6	178.4	69.5	53.02	11.28	31.61	31.44	Peak Found	Peak Found	Not Found	High	Peak Found	Peak Found	Peak Found	High	High	Peak Found	Peak Found	Peak Found	1
FALSE	High	Master Protein	Q06787	Synaptic functional regulator FMR1 OS=Homo sapiens OX=9606 GN=FMR1 PE=1 SV=1	0	7.493	1	1	2	1	632	71.1	7.42	1270		1		0.639	1.41	6.843	0.745509	0.877022	0.722593	40.05	75.56	19.56	15.8	23.9	314.3	45.9	40.54	111.14	29.18	65.89	Peak Found	Peak Found	Not Found	Peak Found	Not Found	Not Found	High	High	Peak Found	Peak Found	Peak Found	Peak Found	1
FALSE	High	Master Protein	Q13247	Serine/arginine-rich splicing factor 6 OS=Homo sapiens OX=9606 GN=SRSF6 PE=1 SV=2	0	7.486	4	2	8	2	344	39.6	11.43	2874	0	2	1	1.107	0.734	4.434	0.26832	0.999451	0.962737	124.23	134.3	59.22	17.7	74	300.2	8.2	19.13	77.29	72.67	161.67	Peak Found	Peak Found	Peak Found	Peak Found	High	High	Peak Found	High	High	Not Found	Peak Found	Not Found	1
FALSE	High	Master Protein	P55884	Eukaryotic translation initiation factor 3 subunit B OS=Homo sapiens OX=9606 GN=EIF3B PE=1 SV=3	0	7.485	2	1	9	1	814	92.4	5	4383		1		0.453	1.662	8.472	0.909063	0.761592	0.482109	39.77	7.44	5.73	18	66.4	276.1	39.6	68.84	16.98	20.16	16.67	Peak Found	Peak Found	Not Found	High	Peak Found	High	High	High	High	High	High	High	1
FALSE	High	Master Protein	P61081	NEDD8-conjugating enzyme Ubc12 OS=Homo sapiens OX=9606 GN=UBE2M PE=1 SV=1	0	7.484	11	2	4	2	183	20.9	7.69	1595		2		0.958	0.524	5.879	0.375199	0.996723	0.828523	13.67	28.03	23.01	46	29.5	268.7	55.9	38.25	32.67	8.95	21.14	Peak Found	Not Found	Peak Found	Not Found	Peak Found	Peak Found	High	High	High	Peak Found	Peak Found	Peak Found	1
FALSE	High	Master Protein	P09382	Galectin-1 OS=Homo sapiens OX=9606 GN=LGALS1 PE=1 SV=2	0	7.479	7	1	26	1	135	14.7	5.5	11406	0	1	1	0.153	0.352	1.912	0.974793	0.815238	0.962737	40.4	38.35	0.22	19	42.7	222.1	116.2	25.94	24.44	17.46	25.65	High	High	High	High	High	High	High	High	High	High	High	High	1
FALSE	High	Master Protein	O60832	H/ACA ribonucleoprotein complex subunit DKC1 OS=Homo sapiens OX=9606 GN=DKC1 PE=1 SV=3	0	7.461	4	2	7	2	514	57.6	9.42	3034		2		0.786	0.851	8.254	0.730547	0.996723	0.499255	22.46	2.07	14.61	18.4	29.4	321	31.3	20.41	26.05	9.27	25.26	Not Found	Not Found	Not Found	Peak Found	Peak Found	Peak Found	High	High	High	Peak Found	Peak Found	Peak Found	1
FALSE	High	Master Protein	O75534	Cold shock domain-containing protein E1 OS=Homo sapiens OX=9606 GN=CSDE1 PE=1 SV=2	0	7.451	2	2	10	2	798	88.8	6.25	4331		2		0.219	0.6	2.707	0.98529	0.996723	0.995127	45.25	71.25	22.26	19.6	63.3	218.4	98.8	53.03	34.3	19.85	25.79	Peak Found	Peak Found	Peak Found	Peak Found	High	High	High	High	High	High	High	Peak Found	1
FALSE	High	Master Protein	Q96E11	Ribosome-recycling factor, mitochondrial OS=Homo sapiens OX=9606 GN=MRRF PE=1 SV=1	0	7.424	7	2	2	2	262	29.3	9.79	1068		2		0.621	0.657	12.538	0.794559	0.996723	0.189816	41.01	6.74	7.7	15.1	16.5	346	22.4	28.89	17.08	14.74	59.84	Not Found	Not Found	Not Found	Not Found	Not Found	Not Found	High	Peak Found	Peak Found	Peak Found	Not Found	Not Found	1
FALSE	High	Master Protein	P55036	26S proteasome non-ATPase regulatory subunit 4 OS=Homo sapiens OX=9606 GN=PSMD4 PE=1 SV=1	0	7.368	5	2	6	2	377	40.7	4.79	2593		2		0.822	1.593	3.052	0.462785	0.797002	0.997391	24.59	36.29	12.03	45.1	74.2	210.1	70.7	57.03	12.8	12.81	19.02	Peak Found	Peak Found	Not Found	Peak Found	Peak Found	High	High	High	High	Peak Found	High	Peak Found	1
FALSE	High	Master Protein	P33993	DNA replication licensing factor MCM7 OS=Homo sapiens OX=9606 GN=MCM7 PE=1 SV=4	0	7.362	2	2	7	2	719	81.3	6.46	3431		2		0.525	0.764	5.998	0.866242	0.996723	0.820499	6.62	3.68	31.71	25.4	84.3	192	98.4	22.72	14.54	32.34	24.02	Peak Found	Peak Found	Peak Found	Peak Found	High	High	High	High	High	High	Peak Found	Peak Found	1
FALSE	High	Master Protein	P19367	Hexokinase-1 OS=Homo sapiens OX=9606 GN=HK1 PE=1 SV=3	0	7.348	2	2	5	2	917	102.4	6.8	2307		2		0.075	0.429	2.587	0.501879	0.934118	0.991368	7.27	74.49	12.71	7.7	38.3	273.7	80.3	18.91	74.79	34.76	28.21	Not Found	Not Found	Not Found	Peak Found	Peak Found	Peak Found	High	High	High	Peak Found	Peak Found	Peak Found	1
FALSE	High	Master Protein	P58546	Myotrophin OS=Homo sapiens OX=9606 GN=MTPN PE=1 SV=2	0	7.304	8	1	11	1	118	12.9	5.52	6393		1		0.403	2.077	3.217	0.972905	0.573733	0.995127	19.38	8.68	0.15	19.6	118.1	200.1	62.2	31.2	17.05	19.19	22.35	High	High	Peak Found	High	High	High	High	High	High	High	High	High	1
FALSE	High	Master Protein	Q9NSD9	Phenylalanine--tRNA ligase beta subunit OS=Homo sapiens OX=9606 GN=FARSB PE=1 SV=3	0	7.301	3	2	4	2	589	66.1	6.84	2010		2		0.355	1.339	4.725	0.977746	0.910533	0.94541	3.18	28.37	1.36	21.1	78.5	214.3	86.1	36.92	5.31	15.71	36.96	Peak Found	Peak Found	Peak Found	Peak Found	Peak Found	Peak Found	High	High	High	Peak Found	Peak Found	Peak Found	1
FALSE	High	Master Protein	O75821	Eukaryotic translation initiation factor 3 subunit G OS=Homo sapiens OX=9606 GN=EIF3G PE=1 SV=2	0	7.298	3	1	4	1	320	35.6	6.13	2414		1		0.245	0.555	3.355	0.998769	0.996723	0.990773	12.26	6.12	0.02	16.3	48.1	258.5	77.1	22.54	10.45	11.15	24.46	Peak Found	Peak Found	Peak Found	Peak Found	Peak Found	Peak Found	High	High	High	Peak Found	Peak Found	High	1
FALSE	High	Master Protein	P63220	40S ribosomal protein S21 OS=Homo sapiens OX=9606 GN=RPS21 PE=1 SV=1	0	7.284	12	1	5	1	83	9.1	8.5	2824		1		0.044	0.113	2.459	0.162454	0.0581728	0.990773	116.91	113.32	3.01	3.8	12.4	274.4	109.4	124.05	115.79	21.7	15.32	Not Found	Not Found	Peak Found	Not Found	Peak Found	High	Peak Found	High	High	High	Peak Found	High	1
FALSE	High	Master Protein	B9A064	Immunoglobulin lambda-like polypeptide 5 OS=Homo sapiens OX=9606 GN=IGLL5 PE=2 SV=2	0	7.28	4	1	29	1	214	23	8.84	19656		1		0.011	0.038	0.38	0.000908764	0.000152049	0.0165477	21.94	103.71	16.16	3.7	12.4	105.7	278.2	152.92	111.32	20.42	38.7	High	High	High	Not Found	High	High	High	High	High	High	High	High	1
FALSE	High	Master Protein	P42766	60S ribosomal protein L35 OS=Homo sapiens OX=9606 GN=RPL35 PE=1 SV=2	0	7.277	13	2	5	2	123	14.5	11.05	1664	0	2	1	1.086	0.817	1.43	0.27997	0.996723	0.818599	2.88	77.62	45.14	85.5	105.9	119.5	89	149.4	24.78	118.44	159.15	Not Found	Not Found	High	Not Found	Not Found	Not Found	Not Found	Not Found	High	Not Found	Not Found	High	1
FALSE	High	Master Protein	P81605	Dermcidin OS=Homo sapiens OX=9606 GN=DCD PE=1 SV=2	0	7.266	10	1	12	1	110	11.3	6.54	8548		1		0.626	1.125	0.966	0.717915	0.98451	0.427768	30.24	27.26	1.4	62.9	118.3	104.3	114.6	26.82	12.72	19.72	20.84	High	High	High	High	High	High	High	High	High	High	High	High	1
FALSE	High	Master Protein	P62857	40S ribosomal protein S28 OS=Homo sapiens OX=9606 GN=RPS28 PE=1 SV=1	0	7.242	13	1	16	1	69	7.8	10.7	9444		1		0.018	0.333	2.35	0.00706047	0.785504	0.990773	116.8	87.86	13.46	2.1	39.6	244	114.2	129.63	76.69	8.43	26.85	Peak Found	Peak Found	High	Peak Found	High	High	High	High	High	High	High	High	1
FALSE	High	Master Protein	P43487	Ran-specific GTPase-activating protein OS=Homo sapiens OX=9606 GN=RANBP1 PE=1 SV=1	0	7.232	8	2	8	2	201	23.3	5.29	4353		2		0.018	0.168	1.562	0.00758018	0.215989	0.865642	79.75	94.65	7.21	2.3	34.2	217.5	146	104.89	81.3	5.48	12.55	Not Found	Not Found	Peak Found	Peak Found	Peak Found	High	High	High	High	High	High	High	1
FALSE	High	Master Protein	P09525	Annexin A4 OS=Homo sapiens OX=9606 GN=ANXA4 PE=1 SV=4	0	7.22	4	2	7	2	319	35.9	6.13	3774		2		0.153	0.825	3.7	0.974793	0.996723	0.990773	38.56	8.84	14.19	8.4	52.2	267.9	71.4	31.08	56.39	15.84	50.53	Peak Found	Peak Found	Peak Found	Peak Found	Peak Found	Peak Found	High	High	High	High	High	Peak Found	1
FALSE	High	Master Protein	Q8N4H5	Mitochondrial import receptor subunit TOM5 homolog OS=Homo sapiens OX=9606 GN=TOMM5 PE=1 SV=1	0	7.203	27	2	5	2	51	6	9.7	2513		2		0.698	1.489	8.902	0.652176	0.837241	0.427768	53.09	14.27	87.52	14.7	57	293	35.2	40.65	8.13	19.86	83.52	Peak Found	Peak Found	Peak Found	Peak Found	Peak Found	Peak Found	High	High	High	Peak Found	Not Found	Peak Found	1
FALSE	High	Master Protein	P52597	Heterogeneous nuclear ribonucleoprotein F OS=Homo sapiens OX=9606 GN=HNRNPF PE=1 SV=3	0	7.198	4	2	10	2	415	45.6	5.58	4832		2		0.185	0.672	1.694	0.977746	0.996723	0.922101	136.34	53.39	10.76	6.3	51.7	233.3	108.6	147.87	79.67	22.69	22.25	Not Found	Peak Found	High	Peak Found	High	High	Peak Found	High	High	High	High	High	1
FALSE	High	Master Protein	P15170	Eukaryotic peptide chain release factor GTP-binding subunit ERF3A OS=Homo sapiens OX=9606 GN=GSPT1 PE=1 SV=1	0	7.191	6	3	6	3	499	55.7	5.62	2441		3		0.098	0.165	1.538	0.742755	0.202545	0.864133	8.55	87.18	21.76	12.5	64.6	209.5	113.4	35.96	63.49	13.46	31	Not Found	Not Found	Peak Found	Not Found	Peak Found	Peak Found	High	Peak Found	High	High	High	High	1
FALSE	High	Master Protein	P84098	60S ribosomal protein L19 OS=Homo sapiens OX=9606 GN=RPL19 PE=1 SV=1	0	7.177	5	1	11	1	196	23.5	11.47	6644		1		0.035	0.212	0.64	0.0882356	0.389996	0.151704	125.34	87.3	25.92	7.7	46.1	128.5	217.8	111.44	77.01	12.96	27.01	Peak Found	Peak Found	High	High	Peak Found	High	High	High	High	High	High	High	1
FALSE	High	Master Protein	Q9C075	Keratin, type I cytoskeletal 23 OS=Homo sapiens OX=9606 GN=KRT23 PE=1 SV=2	0	7.156	2	1	18	1	422	48.1	6.54	13253		1		0.702	2.633	1.525	0.6115	0.353772	0.856166	72.99	92.02	99.61	103.2	179.5	75.6	41.7	67.57	27.75	17.28	99.85	High	High	High	High	Peak Found	High	High	High	High	High	High	High	1
FALSE	High	Master Protein	O60841	Eukaryotic translation initiation factor 5B OS=Homo sapiens OX=9606 GN=EIF5B PE=1 SV=4	0	7.113	2	2	3	2	1220	138.7	5.49	1268		2		0.181	0.525	3.216	0.977746	0.996723	0.995127	54.69	30.39	3.19	15	37.7	259.4	88	3.57	10.35	37.03	44.18	Peak Found	Peak Found	Not Found	Peak Found	Peak Found	Peak Found	High	High	Peak Found	Peak Found	Peak Found	Peak Found	1
FALSE	High	Master Protein	O95757	Heat shock 70 kDa protein 4L OS=Homo sapiens OX=9606 GN=HSPA4L PE=1 SV=3	0	7.108	2	2	8	2	839	94.5	5.88	4185		2		0.144	0.4	4.617	0.958624	0.90837	0.959143	93.31	35.91	61.25	6.8	16.5	234.3	142.4	47.65	52.21	8.68	18.39	Peak Found	Peak Found	Peak Found	Peak Found	Peak Found	Peak Found	High	High	High	Peak Found	High	High	1
FALSE	High	Master Protein	P51148	Ras-related protein Rab-5C OS=Homo sapiens OX=9606 GN=RAB5C PE=1 SV=2	0	7.102	6	1	13	1	216	23.5	8.41	6672		1		0.375	1.526	3.42	0.976675	0.815238	0.990773	28.1	82.13	69.69	22	80.6	235.2	62.2	34.44	49.56	46.92	62.73	Peak Found	Peak Found	Peak Found	High	High	High	High	High	High	High	High	High	1
FALSE	High	Master Protein	Q921I1	Serotransferrin OS=Mus musculus OX=10090 GN=Tf PE=1 SV=1	0	7.086	3	2	17	2	697	76.7	7.18	10249	0	1	1	0.37	0.728	1.855	0.976894	0.999451	0.956067	53.23	51.47	29.6	10.3	39.8	279	70.9	20.85	8.72	40.25	20.44	Peak Found	Peak Found	High	High	High	High	High	High	High	High	High	High	1
FALSE	High	Master Protein	O43795	Unconventional myosin-Ib OS=Homo sapiens OX=9606 GN=MYO1B PE=1 SV=3	0	7.063	1	2	49	2	1136	131.9	9.38	26480		2		0.448	0.181	2.905	0.909726	0.263918	0.997391	71.5	37.23	19	15.2	7.4	258.1	119.3	142.23	22.04	86.04	116.38	High	High	High	High	High	High	High	High	High	High	High	High	1
FALSE	High	Master Protein	P28838	Cytosol aminopeptidase OS=Homo sapiens OX=9606 GN=LAP3 PE=1 SV=3	0	7.053	2	1	5	1	519	56.1	7.93	2864		1		0.145	0.139	1.948	0.973128	0.11744	0.962737	41.08	18.38	9.41	17.7	17.2	241.3	123.8	54.64	73.96	24.5	49.31	Not Found	Not Found	Peak Found	Not Found	Not Found	Peak Found	Peak Found	High	High	Peak Found	High	High	1
FALSE	High	Master Protein	Q9BRP8	Partner of Y14 and mago OS=Homo sapiens OX=9606 GN=PYM1 PE=1 SV=1	0	7.01	9	2	6	2	204	22.6	9.45	2592		2		0.645	0.557	6.499	0.829902	0.996723	0.744889	24.62	1.89	27.2	20.2	35.6	304.9	39.4	26.77	38.25	14.02	34.72	Not Found	Not Found	Not Found	Not Found	Peak Found	Peak Found	High	High	High	Peak Found	Peak Found	Peak Found	1
FALSE	High	Master Protein	Q9WUK2	Eukaryotic translation initiation factor 4H OS=Mus musculus OX=10090 GN=Eif4h PE=1 SV=3	0	6.994	3	1	4	1	248	27.3	7.23	2752		1		0.105	0.344	2.984	0.82039	0.812452	0.997391	6.98	12.04	8.58	10.2	23.6	273.5	92.7	41.94	35.71	13.24	19.48	Not Found	Peak Found	Not Found	Peak Found	Peak Found	Peak Found	High	High	High	High	Peak Found	Peak Found	1
FALSE	High	Master Protein	Q9Y696	Chloride intracellular channel protein 4 OS=Homo sapiens OX=9606 GN=CLIC4 PE=1 SV=4	0	6.992	5	2	7	1	253	28.8	5.59	4066		2		0.037	0.373	1.033	0.100542	0.870256	0.498057	95.19	54.13	3.04	3.6	42.8	254.6	99	120.28	85.03	36.78	24.33	Not Found	Not Found	Not Found	Not Found	Peak Found	Peak Found	Peak Found	Peak Found	High	Peak Found	Peak Found	Peak Found	1
FALSE	High	Master Protein	Q86UP2	Kinectin OS=Homo sapiens OX=9606 GN=KTN1 PE=1 SV=1	0	6.984	2	3	6	3	1357	156.2	5.64	2172		3		0.469	0.848	1.701	0.907297	0.996723	0.922101	94.58	50.7	51.78	37.7	53.5	183.1	125.7	1.85	38.52	71.65	53.27	Not Found	Peak Found	Not Found	Peak Found	Peak Found	Peak Found	Peak Found	High	High	Peak Found	Peak Found	Peak Found	1
FALSE	High	Master Protein	Q53GQ0	Very-long-chain 3-oxoacyl-CoA reductase OS=Homo sapiens OX=9606 GN=HSD17B12 PE=1 SV=2	0	6.966	5	2	6	2	312	34.3	9.32	2614		2		0.111	0.192	2.743	0.844762	0.301987	0.995127	33.84	47.31	6.38	9	15.5	269.7	105.8	40.97	76.03	20.84	27.16	Not Found	Not Found	Not Found	Not Found	Peak Found	Peak Found	High	High	High	Peak Found	Peak Found	Peak Found	1
FALSE	High	Master Protein	O75487	Glypican-4 OS=Homo sapiens OX=9606 GN=GPC4 PE=1 SV=4	0	6.957	5	2	2	2	556	62.4	6.68	468	2.49	1	1	0.05	0.089	1.188	0.223966	0.0228692	0.660557	29.08	43.77	118.05	9.9	33	162.7	194.4	34.19	78.16	43.63	83.17	Peak Found	Peak Found	Not Found	Peak Found	Peak Found	Peak Found	High	Peak Found	Peak Found	Peak Found	Peak Found	Not Found	1
FALSE	High	Master Protein	Q9UBI6	Guanine nucleotide-binding protein G(I)/G(S)/G(O) subunit gamma-12 OS=Homo sapiens OX=9606 GN=GNG12 PE=1 SV=3	0	6.953	15	1	3	1	72	8	8.97	1534		1		0.59	1.337	6.106	0.768295	0.911105	0.804038	4.7	4.48	0.99	24.9	72.8	260	42.3	75.59	23.12	12.22	25.09	Peak Found	Peak Found	Not Found	Peak Found	Peak Found	Peak Found	High	High	High	Peak Found	Peak Found	Peak Found	1
FALSE	High	Master Protein	Q03135	Caveolin-1 OS=Homo sapiens OX=9606 GN=CAV1 PE=1 SV=4	0	6.953	14	3	7	3	178	20.5	6.02	2550		3		1.304	3.087	1.42	0.182556	0.237646	0.809536	16.01	43.8	33.15	75.5	156.5	118.1	50	6.24	10.48	31.98	23.73	High	High	Peak Found	High	Peak Found	Peak Found	High	High	Peak Found	Peak Found	Peak Found	Peak Found	1
FALSE	High	Master Protein	O43291	Kunitz-type protease inhibitor 2 OS=Homo sapiens OX=9606 GN=SPINT2 PE=1 SV=2	0	6.946	8	2	5	2	252	28.2	8.29	2284		2		0.205	0.204	1.268	0.978464	0.353772	0.723404	31.94	105.13	13.5	14.8	36.9	254.4	94	83.8	2.72	11.73	87.76	Peak Found	Peak Found	Peak Found	Peak Found	Peak Found	Peak Found	High	High	High	Peak Found	Peak Found	Peak Found	1
FALSE	High	Master Protein	O60271	C-Jun-amino-terminal kinase-interacting protein 4 OS=Homo sapiens OX=9606 GN=SPAG9 PE=1 SV=4	0	6.921	2	3	4	3	1321	146.1	5.15	1518		3		0.199	0.843	1.325	0.977746	0.996723	0.744889	15.7	8.43	8.72	29	75.4	195.5	100.1	40.86	9.97	37.97	35.24	Peak Found	Peak Found	Not Found	Peak Found	Peak Found	Peak Found	High	Peak Found	Peak Found	High	Peak Found	Peak Found	1
FALSE	High	Master Protein	P61313	60S ribosomal protein L15 OS=Homo sapiens OX=9606 GN=RPL15 PE=1 SV=2	0	6.919	4	1	8	1	204	24.1	11.62	5643		1		0.02	0.026	0.574	0.0114954	1.20066e-05	0.107851	50.06	93.92	7.03	3.7	6.5	142.2	247.6	152.67	147.95	98.37	102.07	Not Found	Not Found	High	Not Found	Peak Found	High	High	High	High	High	High	High	1
FALSE	High	Master Protein	Q9BWD1	Acetyl-CoA acetyltransferase, cytosolic OS=Homo sapiens OX=9606 GN=ACAT2 PE=1 SV=2	0	6.897	4	2	6	2	397	41.3	6.92	3088		2		0.355	0.495	7.555	0.977746	0.996723	0.606134	95.9	113.09	53.77	17.2	53.7	266	63.1	78.63	78.03	17.76	34.26	Not Found	Peak Found	Peak Found	Peak Found	Peak Found	Peak Found	High	High	High	Peak Found	Peak Found	Peak Found	1
FALSE	High	Master Protein	O15371	Eukaryotic translation initiation factor 3 subunit D OS=Homo sapiens OX=9606 GN=EIF3D PE=1 SV=1	0	6.892	3	2	3	2	548	63.9	6.05	1471		2		0.335	1.072	6.31	0.977746	0.996723	0.764806	58.74	52.84	4.27	14.7	57.3	270	58	48.69	27.98	23.7	67.94	Peak Found	Peak Found	Not Found	Peak Found	Peak Found	Peak Found	High	Peak Found	High	Peak Found	Not Found	Peak Found	1
FALSE	High	Master Protein	Q5JTV8	Torsin-1A-interacting protein 1 OS=Homo sapiens OX=9606 GN=TOR1AIP1 PE=1 SV=2	0	6.875	4	2	6	2	583	66.2	8.18	2195		2		0.401	1.567	7.336	0.974793	0.812452	0.648524	54.47	8.53	24.93	10.6	52.3	295.9	41.2	33.49	22.79	19.39	25.68	Not Found	Not Found	Not Found	Peak Found	Peak Found	Peak Found	High	High	High	Peak Found	Peak Found	Peak Found	1
FALSE	High	Master Protein	F6P3G4	26S proteasome non-ATPase regulatory subunit 11A OS=Danio rerio OX=7955 GN=psmd11a PE=2 SV=1	0	6.873	4	2	10	2	421	47.3	6	4492		2		0.127	0.43	2.58	0.909726	0.934118	0.990773	19.43	73.35	0.75	10.1	57.8	219.2	113	54.84	61.35	8.99	15.62	Not Found	Peak Found	Peak Found	Peak Found	Peak Found	High	High	High	High	High	High	High	1
FALSE	High	Master Protein	Q5VW32	BRO1 domain-containing protein BROX OS=Homo sapiens OX=9606 GN=BROX PE=1 SV=1	0	6.853	4	2	5	2	411	46.4	7.65	2012		2		0.237	1.318	4.463	0.996581	0.911105	0.962737	57.68	7.44	10.41	17.7	106.1	217.4	58.9	43.53	20.74	19.75	16.1	Peak Found	Peak Found	Peak Found	High	Peak Found	High	High	High	High	Peak Found	Peak Found	Peak Found	1
FALSE	High	Master Protein	P49321	Nuclear autoantigenic sperm protein OS=Homo sapiens OX=9606 GN=NASP PE=1 SV=2	0	6.822	2	2	7	2	788	85.2	4.3	3151		2		0.428	0.893	4.127	0.938228	0.996723	0.971496	28.2	20.31	1.41	19.7	57.5	254.1	68.7	28.12	23.51	4.06	15.41	Not Found	Peak Found	Not Found	Peak Found	Peak Found	Peak Found	High	High	High	High	Peak Found	Peak Found	1
FALSE	High	Master Protein	P30409	CD9 antigen OS=Chlorocebus aethiops OX=9534 GN=CD9 PE=2 SV=2	0	6.802	3	1	4	1	228	25.4	6.73	2621		1		0.051	0.207	3.898	0.234689	0.366667	0.976104	59.21	86.15	4.28	3.8	16.7	305.4	74.1	36.26	93.45	16.36	16.39	Not Found	Peak Found	Not Found	Not Found	Peak Found	High	High	High	High	Peak Found	Peak Found	Peak Found	1
FALSE	High	Master Protein	P17096	High mobility group protein HMG-I/HMG-Y OS=Homo sapiens OX=9606 GN=HMGA1 PE=1 SV=3	0	6.798	8	1	16	1	107	11.7	10.32	8936		1		0.027	0.145	1.967	0.0365143	0.139003	0.962737	54.34	67.49	3.18	7.7	41.8	232.4	118.1	82.97	69.03	17.12	64.69	Not Found	Peak Found	Peak Found	Peak Found	High	High	High	High	High	High	High	High	1
FALSE	High	Master Protein	P61106	Ras-related protein Rab-14 OS=Homo sapiens OX=9606 GN=RAB14 PE=1 SV=4	0	6.757	7	2	11	2	215	23.9	6.21	5225		2		0.098	1.27	2.988	0.741446	0.934118	0.997391	78.56	21.87	9.71	9.6	75.6	250.5	64.3	39.26	10.25	18.39	25.04	Peak Found	Peak Found	Peak Found	High	High	High	High	High	High	High	High	High	1
FALSE	High	Master Protein	Q6YHK3	CD109 antigen OS=Homo sapiens OX=9606 GN=CD109 PE=1 SV=2	0	6.755	1	1	1	1	1445	161.6	5.85	748		1		0.17	0.161	2.508	0.977746	0.190384	0.990773	43.06	53.79	5.56	17.3	16.4	264.6	101.7	125.93	65.04	87.23	98.23	Not Found	Not Found	Peak Found	Not Found	Not Found	Peak Found	Peak Found	Peak Found	High	Peak Found	Peak Found	Peak Found	1
FALSE	High	Master Protein	P13987	CD59 glycoprotein OS=Homo sapiens OX=9606 GN=CD59 PE=1 SV=1	0	6.731	6	1	3	1	128	14.2	6.48	2144		1		0.127	0.436	9.258	0.909726	0.934118	0.396806	54.07	76.95	2.67	4.3	14.6	347.7	33.5	50.97	84.51	9.41	10.91	Peak Found	Peak Found	Not Found	Peak Found	Not Found	Peak Found	High	High	High	Peak Found	Peak Found	Peak Found	1
FALSE	High	Master Protein	Q5JRX3	Presequence protease, mitochondrial OS=Homo sapiens OX=9606 GN=PITRM1 PE=1 SV=3	0	6.681	2	2	5	2	1037	117.3	6.92	2296		2		0.132	0.47	2.794	0.909726	0.980865	0.997391	17.23	51.64	4.79	11.1	58.1	242.3	88.6	56.36	5.74	17.61	24.03	Peak Found	Peak Found	Peak Found	Peak Found	Peak Found	Peak Found	Peak Found	High	High	High	Peak Found	Peak Found	1
FALSE	High	Master Protein	Q96P47	Arf-GAP with GTPase, ANK repeat and PH domain-containing protein 3 OS=Homo sapiens OX=9606 GN=AGAP3 PE=1 SV=2	0	6.673	1	1	9	1	875	95	7.97	4406		1		3.249	3.174	3.031	0.00794756	0.221445	0.997391	13.51	18.42	16.95	105.2	130.4	117.2	47.1	45.02	17.37	17.81	24.54	High	High	High	High	High	High	High	High	High	Peak Found	Peak Found	Peak Found	1
FALSE	High	Master Protein	O75533	Splicing factor 3B subunit 1 OS=Homo sapiens OX=9606 GN=SF3B1 PE=1 SV=3	0	6.665	1	1	4	1	1304	145.7	7.09	2009		1		0.548	2.469	2.526	0.840665	0.407554	0.990773	0.42	6.42	21.35	33.4	151.6	154	61	61.58	20.77	14.98	31.94	Peak Found	Peak Found	Not Found	High	Peak Found	Peak Found	High	High	High	Peak Found	Peak Found	Peak Found	1
FALSE	High	Master Protein	P84103	Serine/arginine-rich splicing factor 3 OS=Homo sapiens OX=9606 GN=SRSF3 PE=1 SV=1	0	6.623	12	2	3	2	164	19.3	11.65	1257		2		0.335	0.509	4.719	0.977746	0.996723	0.94541	43.76	10.89	8.9	25.2	24.1	300.7	50	37.33	26.76	71.92	69.03	Not Found	Not Found	Not Found	Peak Found	Peak Found	Peak Found	High	High	High	Peak Found	Peak Found	Peak Found	1
FALSE	High	Master Protein	Q7SXP4	Serine/arginine-rich splicing factor 1A OS=Danio rerio OX=7955 GN=srsf1a PE=2 SV=2	0	6.621	3	1	14	1	257	28.4	10.29	7159		1		0.161	0.994	3.753	0.976894	0.996723	0.982602	49.49	20.17	7.7	13.4	66.9	244.1	75.6	45.73	8.45	13.01	20.05	Peak Found	Peak Found	Peak Found	High	High	High	High	High	High	High	High	High	1
FALSE	High	Master Protein	P09132	Signal recognition particle 19 kDa protein OS=Homo sapiens OX=9606 GN=SRP19 PE=1 SV=3	0	6.594	10	1	2	1	144	16.1	9.85	907		1		0.656	2.63	8.764	0.890986	0.354354	0.445632	6.31	16.4	3.87	21.4	74.6	272.2	31.9	2.91	28.57	21.53	41.93	Not Found	Not Found	Not Found	Peak Found	Peak Found	Peak Found	High	High	Peak Found	Peak Found	Peak Found	Not Found	1
FALSE	High	Master Protein	P00491	Purine nucleoside phosphorylase OS=Homo sapiens OX=9606 GN=PNP PE=1 SV=2	0	6.584	8	2	5	2	289	32.1	6.95	1854	0	1	1	1.025	0.086	5.279	0.317752	0.019674	0.907495	134.09	54.23	6.82	3.6	3.2	202.4	190.8	154.84	20.41	82.27	85.03	Not Found	Not Found	Peak Found	Not Found	Not Found	Not Found	High	High	High	Peak Found	Peak Found	Peak Found	1
FALSE	High	Master Protein	Q96L92	Sorting nexin-27 OS=Homo sapiens OX=9606 GN=SNX27 PE=1 SV=2	0	6.574	3	2	7	2	541	61.2	6.49	3098		2		0.122	0.597	4.928	0.890986	0.996723	0.936879	97.59	55.18	10.53	8.5	41.8	293	56.7	90.05	81.86	7.04	15.59	Not Found	Peak Found	Peak Found	Peak Found	High	High	High	High	High	Peak Found	Peak Found	Peak Found	1
FALSE	High	Master Protein	P35606	Coatomer subunit beta' OS=Homo sapiens OX=9606 GN=COPB2 PE=1 SV=2	0	6.531	2	3	3	3	906	102.4	5.27	1352		3		0.649	0.912	6.528	0.737722	0.996723	0.744889	14.39	2.81	31.47	27.3	68.2	274.9	29.6	46.8	30.18	19.16	21.55	Peak Found	Peak Found	Not Found	Peak Found	Peak Found	Peak Found	High	Peak Found	Peak Found	Peak Found	Peak Found	Peak Found	1
FALSE	High	Master Protein	Q9NR45	Sialic acid synthase OS=Homo sapiens OX=9606 GN=NANS PE=1 SV=2	0	6.52	4	2	10	2	359	40.3	6.74	5018		2		0.08	0.865	1.935	0.555392	0.996723	0.962737	20.02	2.27	4.93	8.5	87.2	194.9	109.3	41	13.02	10.38	9.42	Peak Found	Peak Found	Peak Found	Peak Found	Peak Found	Peak Found	High	High	High	High	High	Peak Found	1
FALSE	High	Master Protein	O14745	Na(+)/H(+) exchange regulatory cofactor NHE-RF1 OS=Homo sapiens OX=9606 GN=SLC9A3R1 PE=1 SV=4	0	6.506	4	2	4	2	358	38.8	5.77	2144		2		1.25	1.667	10.717	0.248186	0.761592	0.288334	25.38	48.14	15.41	15.9	25.5	345	13.6	28.63	32.14	10.8	73.07	Not Found	Not Found	Not Found	Not Found	Peak Found	Peak Found	High	High	High	Peak Found	Not Found	Not Found	1
FALSE	High	Master Protein	Q9UJU6	Drebrin-like protein OS=Homo sapiens OX=9606 GN=DBNL PE=1 SV=1	0	6.505	4	2	3	2	430	48.2	5.05	1398		2		0.237	1.184	4.627	0.995805	0.954723	0.958403	87.05	22.03	6.46	14.4	75.3	257.2	53.1	39.37	10.63	31.08	32.57	Peak Found	Peak Found	Peak Found	Peak Found	Peak Found	Peak Found	Peak Found	High	High	Peak Found	Peak Found	Peak Found	1
FALSE	High	Master Protein	Q10713	Mitochondrial-processing peptidase subunit alpha OS=Homo sapiens OX=9606 GN=PMPCA PE=1 SV=2	0	6.505	3	2	5	2	525	58.2	6.92	2080		2		0.267	0.703	3.608	0.98529	0.996723	0.990773	31.28	19.21	5.59	13.6	48.2	270.3	67.9	43.18	15.67	12.39	11.79	Peak Found	Peak Found	Peak Found	Peak Found	Peak Found	Peak Found	Peak Found	High	High	Peak Found	Peak Found	High	1
FALSE	High	Master Protein	Q15382	GTP-binding protein Rheb OS=Homo sapiens OX=9606 GN=RHEB PE=1 SV=1	0	6.503	8	2	10	2	184	20.5	5.92	4764		2		0.133	0.263	1.882	0.909726	0.57745	0.962737	15.23	22.41	4.45	20.2	53.7	212.6	113.5	14.74	10.77	10.73	13.65	Peak Found	Peak Found	Peak Found	Peak Found	Peak Found	High	High	High	High	High	High	High	1
FALSE	High	Master Protein	Q86U42	Polyadenylate-binding protein 2 OS=Homo sapiens OX=9606 GN=PABPN1 PE=1 SV=3	0	6.496	3	1	5	1	306	32.7	5.06	3319		1		0.326	0.824	2.331	0.977746	0.996723	0.990773	34.87	14.06	5.35	23.6	68	218.1	90.3	92.26	19.96	19.75	22.35	Not Found	Peak Found	Peak Found	Peak Found	Peak Found	Peak Found	High	High	High	High	High	Peak Found	1
FALSE	High	Master Protein	P17655	Calpain-2 catalytic subunit OS=Homo sapiens OX=9606 GN=CAPN2 PE=1 SV=6	0	6.489	3	2	9	2	700	79.9	4.98	4561		2		0.119	0.713	2.868	0.883163	0.996723	0.997391	41.28	40.22	14.45	5.9	69.5	226.2	98.4	13.4	15.36	19.22	31.36	Not Found	Not Found	Not Found	High	High	High	High	High	Peak Found	High	High	High	1
FALSE	High	Master Protein	P13489	Ribonuclease inhibitor OS=Homo sapiens OX=9606 GN=RNH1 PE=1 SV=2	0	6.483	2	1	29	1	461	49.9	4.82	16278		1		0.264	0.17	0.82	0.98647	0.222124	0.301711	29.27	16.66	5.99	44.7	28.7	144.3	182.3	38.56	16.59	11.66	11.99	High	High	High	High	High	High	High	High	High	High	High	High	1
FALSE	High	Master Protein	O94826	Mitochondrial import receptor subunit TOM70 OS=Homo sapiens OX=9606 GN=TOMM70 PE=1 SV=1	0	6.482	2	2	6	2	608	67.4	7.12	2508		2		1.296	11.251	23.621		0.000705504	0.0135951	8.51	51.23	37.08	8.6	115.1	266.2	10.1	36.21	5.6	17.95	44.66	Not Found	Not Found	Not Found	High	Peak Found	High	High	High	High	Not Found	Not Found	Not Found	1
FALSE	High	Master Protein	P26358	DNA (cytosine-5)-methyltransferase 1 OS=Homo sapiens OX=9606 GN=DNMT1 PE=1 SV=2	0	6.467	1	3	7	3	1616	183.1	7.75	2931		3		0.426	0.802	5.261	0.958571	0.996723	0.907495	63.43	20.04	9.9	20.8	33.8	286.1	59.4	33.63	26.7	14.62	15.66	Peak Found	Peak Found	Not Found	Not Found	Peak Found	Peak Found	High	High	High	Peak Found	Peak Found	Peak Found	1
FALSE	High	Master Protein	Q9QYA2	Mitochondrial import receptor subunit TOM40 homolog OS=Mus musculus OX=10090 GN=Tomm40 PE=1 SV=3	0	6.451	2	1	2	1	361	37.9	7.74	1293		1		0.183	0.941	4.309	0.977746	0.996723	0.962737	71.44	10.16	6.33	11.1	45.4	282.5	60.9	68.16	72.31	23.11	18.93	Not Found	Peak Found	Not Found	Not Found	Peak Found	Peak Found	High	High	Peak Found	Peak Found	Peak Found	Peak Found	1
FALSE	High	Master Protein	Q15181	Inorganic pyrophosphatase OS=Homo sapiens OX=9606 GN=PPA1 PE=1 SV=2	0	6.427	2	1	3	1	289	32.6	5.86	1496		1		0.103	0.128	4.105	0.785989	0.0856586	0.971496	70.57	75.07	3.63	5.3	6.2	312.4	76.1	110.69	121.93	59.9	62.56	Not Found	Not Found	Peak Found	Not Found	Not Found	Peak Found	Peak Found	High	High	Peak Found	Peak Found	High	1
FALSE	High	Master Protein	P50402	Emerin OS=Homo sapiens OX=9606 GN=EMD PE=1 SV=1	0	6.42	5	1	7	1	254	29	5.5	3440		1		0.096	0.161	6.636	0.817964	0.188719	0.729833	23.87	80.49	1.75	4.4	5.6	343.3	46.8	35.27	71.67	21.37	20.35	Not Found	Not Found	Peak Found	Not Found	Not Found	Peak Found	High	High	High	High	High	High	1
FALSE	High	Master Protein	P55769	NHP2-like protein 1 OS=Homo sapiens OX=9606 GN=SNU13 PE=1 SV=3	0	6.415	9	1	1	1	128	14.2	8.46	524		1		1.127	0.797	1.339		0.996723		18.35	39.58	9.07	113.6	74.7	117.9	93.7	25.74	137.48	10.71	9.72	Not Found	Not Found	Not Found	High	Not Found	Not Found	Not Found	Not Found	Not Found	Not Found	Not Found	Not Found	1
FALSE	High	Master Protein	O60610	Protein diaphanous homolog 1 OS=Homo sapiens OX=9606 GN=DIAPH1 PE=1 SV=2	0	6.409	2	3	5	3	1272	141.3	5.41	1754		3		0.532	0.805	3.991	0.836467	0.996723	0.971496	16.75	28.51	1.54	19.5	39.7	276	64.8	35.33	46.75	69.78	39.93	Peak Found	Peak Found	Peak Found	Peak Found	Peak Found	Peak Found	Peak Found	High	High	Peak Found	Peak Found	Peak Found	1
FALSE	High	Master Protein	Q01469	Fatty acid-binding protein 5 OS=Homo sapiens OX=9606 GN=FABP5 PE=1 SV=3	0	6.397	12	2	4	2	135	15.2	7.01	1648		2		0.128	0.445	2.34	0.909726	0.937773	0.990773	50.62	59.82	6.37	13.5	54.5	232.8	99.1	51	37.36	21.54	28.03	Peak Found	Peak Found	Peak Found	Peak Found	Peak Found	Peak Found	Peak Found	High	High	Peak Found	High	Peak Found	1
FALSE	High	Master Protein	O75947	ATP synthase subunit d, mitochondrial OS=Homo sapiens OX=9606 GN=ATP5PD PE=1 SV=3	0	6.365	6	1	7	1	161	18.5	5.3	3713		1		0.18	0.799	5.985	0.977746	0.996723	0.820499	54.5	50.55	16.34	11.6	49.5	277.9	61	39.77	28.69	31.84	23.56	Peak Found	Peak Found	Peak Found	Peak Found	Peak Found	High	High	High	High	High	High	Peak Found	1
FALSE	High	Master Protein	P20305	Gelsolin (Fragment) OS=Sus scrofa OX=9823 GN=GSN PE=1 SV=1	0	6.353	3	3	6	1	772	84.7	6.32	2157	1.61	2	1	0.182	0.597	2.305	0.977746	0.996723	0.985652	26.32	53.23	15.03	27.7	64.5	220.2	87.6	25.59	49.79	39.67	27.61	Peak Found	Peak Found	Peak Found	Peak Found	Peak Found	Peak Found	Peak Found	High	Peak Found	Peak Found	Peak Found	Peak Found	1
FALSE	High	Master Protein	P61163	Alpha-centractin OS=Homo sapiens OX=9606 GN=ACTR1A PE=1 SV=1	0	6.344	4	2	10	2	376	42.6	6.64	4300		2		0.17	0.957	1.862	0.977746	0.996723	0.958403	5.86	1.22	9.76	19.3	107.4	176.1	97.2	36.65	18.07	13.22	26.07	High	Peak Found	Peak Found	High	Peak Found	Peak Found	High	High	High	High	High	Peak Found	1
FALSE	High	Master Protein	Q9UHB6	LIM domain and actin-binding protein 1 OS=Homo sapiens OX=9606 GN=LIMA1 PE=1 SV=1	0	6.338	3	2	4	2	759	85.2	6.84	1696		2		0.402	1.129	4.999	0.974793	0.98451	0.931254	10.91	19.41	1	22.4	71.4	258.1	48.1	10.12	15.15	20.05	25.34	Not Found	Not Found	Not Found	Peak Found	Peak Found	Peak Found	High	High	High	Peak Found	Peak Found	Peak Found	1
FALSE	High	Master Protein	P00949	Phosphoglucomutase-1 OS=Oryctolagus cuniculus OX=9986 GN=PGM1 PE=1 SV=2	0	6.322	3	2	9	2	562	61.5	7.05	3354		2		0.098	0.316	3.16	0.741454	0.761592	0.995127	14.52	16.02	0.49	8.2	59.9	252.7	79.2	6.15	44.08	15.61	21.38	Peak Found	Not Found	Not Found	Peak Found	Peak Found	Peak Found	High	High	High	High	High	Peak Found	1
FALSE	High	Master Protein	Q07960	Rho GTPase-activating protein 1 OS=Homo sapiens OX=9606 GN=ARHGAP1 PE=1 SV=1	0	6.32	3	2	5	2	439	50.4	6.29	2603		2		0.171	0.869	2.562	0.977746	0.996723	0.990773	50.89	17.05	0.25	25.4	72.7	217.3	84.6	35.28	27.69	25.78	44.56	Peak Found	Peak Found	Peak Found	Peak Found	Peak Found	Peak Found	High	High	High	High	Peak Found	High	1
FALSE	High	Master Protein	P46063	ATP-dependent DNA helicase Q1 OS=Homo sapiens OX=9606 GN=RECQL PE=1 SV=3	0	6.318	2	1	3	1	649	73.4	7.88	1485		1		0.331	0.334	3.112	0.977746	0.787845	0.997391	42.29	101.63	15.74	24.2	36.4	249.7	89.8	49.04	50.71	18.86	38.93	Not Found	Not Found	Not Found	Not Found	Not Found	Peak Found	High	High	High	Peak Found	Peak Found	Peak Found	1
FALSE	High	Master Protein	O15484	Calpain-5 OS=Homo sapiens OX=9606 GN=CAPN5 PE=1 SV=2	0	6.311	3	2	10	2	640	73.1	7.64	3853		2		0.402	1.099	0.314	0.972905	0.996723	0.0060293	128.55	59.02	99.89	82.4	115.9	74.3	127.5	69.8	18.71	12.38	14.77	Peak Found	High	Peak Found	High	High	High	Peak Found	Peak Found	Peak Found	High	High	Peak Found	1
FALSE	High	Master Protein	Q9BRX2	Protein pelota homolog OS=Homo sapiens OX=9606 GN=PELO PE=1 SV=2	0	6.28	4	1	4	1	385	43.3	6.34	1321		1		0.465	1.361	2.743	0.909726	0.902592	0.995127	13.09	39.03	6.32	37.1	99.1	191.1	72.8	32.24	13.59	39.63	41.68	Peak Found	Peak Found	Not Found	Peak Found	Peak Found	Peak Found	High	High	High	Peak Found	High	Peak Found	1
FALSE	High	Master Protein	O60884	DnaJ homolog subfamily A member 2 OS=Homo sapiens OX=9606 GN=DNAJA2 PE=1 SV=1	0	6.279	4	2	5	2	412	45.7	6.48	2314		2		0.6	0.627	4.19	0.73072	0.996723	0.966863	35.4	46.18	79.77	29.1	34	251.1	85.8	37.05	14.65	12.76	12.68	Peak Found	Peak Found	Peak Found	Peak Found	Peak Found	Peak Found	High	High	High	Peak Found	High	High	1
FALSE	High	Master Protein	Q4R6F6	Zinc finger CCCH domain-containing protein 14 OS=Macaca fascicularis OX=9541 GN=ZC3H14 PE=2 SV=2	0	6.276	3	2	5	2	736	82.9	7.31	1971		2		0.553	1.744	5.648	0.880186	0.737639	0.856166	21.22	4.76	2.47	28	89.9	225.7	56.4	7.11	37.37	18.87	12.83	Not Found	Not Found	Not Found	Peak Found	Peak Found	Peak Found	High	High	High	Peak Found	Peak Found	Peak Found	1
FALSE	High	Master Protein	Q9UMX5	Neudesin OS=Homo sapiens OX=9606 GN=NENF PE=1 SV=1	0	6.27	12	2	2	2	172	18.8	5.69	527	0	1	1	0.804	14.161	0.941	0.572053	0.000152049	0.4082	13.36	135.92	1.98	2	392.7	2.6	2.8	25.08	122.38	172.09	40.79	Not Found	Not Found	Not Found	Not Found	Peak Found	Peak Found	Not Found	Not Found	High	Not Found	Not Found	Peak Found	1
FALSE	High	Master Protein	Q9Y2W2	WW domain-binding protein 11 OS=Homo sapiens OX=9606 GN=WBP11 PE=1 SV=1	0	6.256	3	2	4	2	641	70	8.38	1434		2		0.251	0.809	3.125	0.995805	0.996723	0.99692	15.72	4.72	19.59	19.1	67.4	236.3	77.3	1.47	11.8	14.34	9.5	Not Found	Peak Found	Not Found	Peak Found	Peak Found	Peak Found	High	High	High	Peak Found	Peak Found	Peak Found	1
FALSE	High	Master Protein	Q64213	Splicing factor 1 OS=Mus musculus OX=10090 GN=Sf1 PE=1 SV=6	0	6.252	1	1	2	1	653	70.4	8.98	1001		1		0.177	0.871	3.435	0.977746	0.996723	0.990773	88.91	41.46	24.62	15.1	69.4	230.2	85.3	45.05	60.34	24.48	24.42	Peak Found	Not Found	Peak Found	Peak Found	Not Found	Peak Found	High	High	Peak Found	Peak Found	Peak Found	Peak Found	1
FALSE	High	Master Protein	P04632	Calpain small subunit 1 OS=Homo sapiens OX=9606 GN=CAPNS1 PE=1 SV=1	0	6.246	5	1	3	1	268	28.3	5.2	1408		1		0.389	1.43	3.516	0.974793	0.876079	0.990773	19.5	22.44	9.77	27.3	72.5	230.2	70.1	46.86	81.59	14.38	25.61	Peak Found	Peak Found	Not Found	Not Found	Peak Found	Peak Found	High	High	Peak Found	Peak Found	Peak Found	Peak Found	1
FALSE	High	Master Protein	P08237	ATP-dependent 6-phosphofructokinase, muscle type OS=Homo sapiens OX=9606 GN=PFKM PE=1 SV=2	0	6.232	2	2	4	1	780	85.1	7.99	1968		2		0.327	0.392	2.563	0.977746	0.89845	0.990773	4.69	37.65	12.62	26.2	40.7	215.6	117.5	36.2	20.66	27.8	24.19	Not Found	Not Found	Not Found	Not Found	Not Found	Not Found	Not Found	High	Not Found	Not Found	Not Found	Not Found	1
FALSE	High	Master Protein	P30050	60S ribosomal protein L12 OS=Homo sapiens OX=9606 GN=RPL12 PE=1 SV=1	0	6.231	8	2	10	2	165	17.8	9.42	4796		2		0.294	0.548	1.745	0.977746	0.996723	0.935388	49.76	9.06	5.46	33	65.5	184.8	116.7	31.51	7.49	7.07	16.79	High	Peak Found	Peak Found	High	High	High	High	High	Peak Found	High	High	High	1
FALSE	High	Master Protein	Q99729	Heterogeneous nuclear ribonucleoprotein A/B OS=Homo sapiens OX=9606 GN=HNRNPAB PE=1 SV=2	0	6.229	4	1	8	1	332	36.2	8.21	3482		1		0.096	0.102	3.68	0.730547	0.0367339	0.990773	34.82	41.95	10.74	6.1	6.5	309.1	78.3	66.03	86.97	46.18	40.7	Not Found	Not Found	Peak Found	Not Found	Not Found	Peak Found	High	High	High	High	High	High	1
FALSE	High	Master Protein	Q99417	c-Myc-binding protein OS=Homo sapiens OX=9606 GN=MYCBP PE=1 SV=3	0	6.219	9	1	2	1	103	12	5.91	919		1		0.594	0.437	4.326	0.909726	0.934118	0.962737	22.47	109.35	20.28	38.4	28.3	279.5	53.9	50.21	54.49	18.06	43.77	Not Found	Not Found	Not Found	Not Found	Not Found	Not Found	Peak Found	High	High	Peak Found	Peak Found	Not Found	1
FALSE	High	Master Protein	Q04837	Single-stranded DNA-binding protein, mitochondrial OS=Homo sapiens OX=9606 GN=SSBP1 PE=1 SV=1	0	6.217	5	1	4	1	148	17.2	9.6	2662		1		0.048	0.274	4.742	0.20678	0.627959	0.94541	29.86	18.84	22.65	2.4	21.5	315.4	60.7	48.75	78.3	12.4	75.63	Not Found	Not Found	Not Found	Not Found	Peak Found	Peak Found	High	High	High	Peak Found	High	Peak Found	1
FALSE	High	Master Protein	P49773	Adenosine 5'-monophosphoramidase HINT1 OS=Homo sapiens OX=9606 GN=HINT1 PE=1 SV=2	0	6.204	7	1	4	1	126	13.8	6.95	2175		1		0.675	0.773	36.627			0.00101789	8.03	17.96	4.66	7.2	7.7	375.2	9.9	20.21	32.43	23.75	10.89	Not Found	Not Found	Not Found	Not Found	Not Found	Not Found	High	High	High	Not Found	Not Found	Not Found	1
FALSE	High	Master Protein	P46781	40S ribosomal protein S9 OS=Homo sapiens OX=9606 GN=RPS9 PE=1 SV=3	0	6.2	7	2	14	2	194	22.6	10.65	5859	1.72	2	1	0.103	0.318	1.004	0.790198	0.761592	0.468897	20.84	68.63	26.41	24.3	86.4	159.8	129.5	33.82	40.3	30.07	14.79	Peak Found	Peak Found	Peak Found	Peak Found	Peak Found	High	High	High	High	High	High	High	1
FALSE	High	Master Protein	Q9H1E3	Nuclear ubiquitous casein and cyclin-dependent kinase substrate 1 OS=Homo sapiens OX=9606 GN=NUCKS1 PE=1 SV=1	0	6.189	4	1	6	1	243	27.3	5.08	4047		1		0.906	1.787	60.4	0.362657	0.724919	2.70749e-05	64.03	3.23	3.34	7.5	12.2	373.5	6.8	86.77	144.43	17.2	142.52	Peak Found	Not Found	Not Found	High	Not Found	Peak Found	High	High	High	Peak Found	Not Found	Not Found	1
FALSE	High	Master Protein	P49419	Alpha-aminoadipic semialdehyde dehydrogenase OS=Homo sapiens OX=9606 GN=ALDH7A1 PE=1 SV=5	0	6.188	2	1	4	1	539	58.5	7.99	2324		1		0.305	1.096	6.078	0.977746	0.996723	0.809224	2.12	5.88	1.19	11.9	52.1	288.6	47.5	33.25	7.26	18.57	16.35	Not Found	Peak Found	Peak Found	Peak Found	Peak Found	Peak Found	High	High	High	Peak Found	Peak Found	Peak Found	1
FALSE	High	Master Protein	P62328	Thymosin beta-4 OS=Homo sapiens OX=9606 GN=TMSB4X PE=1 SV=2	0	6.168	16	1	12	1	44	5.1	5.06	8094		1		1.115	2.7	100	0.240379	0.333424	7.04595e-16	62.96	30.02	0	0.4	0.9	398.4	0.3	172.76	170.81	72.27	2.29	Peak Found	Not Found	High	Peak Found	Peak Found	Peak Found	High	High	High	Peak Found	Peak Found	Peak Found	1
FALSE	High	Master Protein	P30566	Adenylosuccinate lyase OS=Homo sapiens OX=9606 GN=ADSL PE=1 SV=2	0	6.167	4	2	5	2	484	54.9	7.11	1810		2		0.181	0.204	2.102	0.977746	0.353772	0.971496	79.97	111.35	1.27	20.3	24.9	240.8	114	17.65	55.88	19.79	40.98	Not Found	Not Found	Peak Found	Not Found	Not Found	Peak Found	High	High	High	Peak Found	Peak Found	Peak Found	1
FALSE	High	Master Protein	Q15293	Reticulocalbin-1 OS=Homo sapiens OX=9606 GN=RCN1 PE=1 SV=1	0	6.165	5	2	4	2	331	38.9	5	1573		2		0.473	1.182	4.147	0.909726	0.954723	0.971496	51.2	99.5	32.5	18.1	48.5	268.2	65.3	2.86	67.3	14.28	37.45	Peak Found	Peak Found	Not Found	Peak Found	Peak Found	Peak Found	High	High	High	Peak Found	Peak Found	Peak Found	1
FALSE	High	Master Protein	Q15758	Neutral amino acid transporter B(0) OS=Homo sapiens OX=9606 GN=SLC1A5 PE=1 SV=2	0	6.157	2	1	3	1	541	56.6	5.48	1499		1		0.214	0.622	9.317	0.98647	0.996723	0.39184	72.4	62.04	59.14	6.2	8.5	335.1	50.2	47.96	123.43	30.55	59.1	Peak Found	Not Found	Not Found	Peak Found	Not Found	Not Found	Peak Found	High	High	Peak Found	High	Peak Found	1
FALSE	High	Master Protein	P63036	DnaJ homolog subfamily A member 1 OS=Rattus norvegicus OX=10116 GN=Dnaja1 PE=1 SV=1	0	6.155	4	2	8	2	397	44.8	7.08	3180		2		0.145	0.534	3.12	0.959663	0.996723	0.99706	34.18	70.66	14.59	9.4	60.8	266.5	63.2	49.41	24.33	19.05	48.56	Not Found	Peak Found	Peak Found	High	Peak Found	Peak Found	High	High	High	Peak Found	High	High	1
FALSE	High	Master Protein	Q9BPU6	Dihydropyrimidinase-related protein 5 OS=Homo sapiens OX=9606 GN=DPYSL5 PE=1 SV=1	0	6.137	1	1	14	1	564	61.4	7.2	9934		1		0.398	1.053	2.061	0.973128	0.996723	0.967977	48.18	32.62	24.06	27.3	98.9	180	93.8	63.17	46.85	22.95	21.68	High	High	High	High	High	Peak Found	High	High	High	High	High	High	1
FALSE	High	Master Protein	Q8WMY2	Farnesyl pyrophosphate synthase OS=Bos taurus OX=9913 GN=FDPS PE=1 SV=1	0	6.127	3	1	4	1	353	40.5	5.17	2078		1		0.628	1.737	11.504	0.729141	0.737639	0.233241	80.7	51.6	37.34	13.4	37	328.4	21.3	10.87	11.86	16.88	87.69	Peak Found	Peak Found	Peak Found	Peak Found	Peak Found	Peak Found	High	High	High	Not Found	Peak Found	Peak Found	1
FALSE	High	Master Protein	Q5RCR2	Kallistatin OS=Pongo abelii OX=9601 GN=SERPINA4 PE=2 SV=1	0	6.126	2	1	22	1	427	48.5	7.52	12916	0	1	1	0.414	0.504	2.354	0.958624	0.996723	0.990773	11.95	46.66	1.32	36	48.6	221.4	94.1	8.8	16.29	11.08	20.83	High	High	High	High	High	High	High	High	High	High	High	High	1
FALSE	High	Master Protein	P61769	Beta-2-microglobulin OS=Homo sapiens OX=9606 GN=B2M PE=1 SV=1	0	6.117	13	2	4	2	119	13.7	6.52	1927		2		0.245	0.615	12.645	0.995805	0.996723	0.184267	21.13	43.91	130.17	10	9.8	329	51.2	92.5	96.56	19.05	81.45	Peak Found	Peak Found	Not Found	Not Found	Peak Found	Peak Found	High	High	High	Not Found	Peak Found	High	1
FALSE	High	Master Protein	Q9P1U1	Actin-related protein 3B OS=Homo sapiens OX=9606 GN=ACTR3B PE=2 SV=1	0	6.111	2	1	7	1	418	47.6	5.88	3933		1		0.023	0.638	2.733	0.0200142	0.996723	0.995127	18.48	40.57	9.1	2.5	70.2	247.4	79.9	86.21	40.19	18.95	26.12	Peak Found	Not Found	Not Found	High	High	High	High	High	Peak Found	Peak Found	Peak Found	Peak Found	1
FALSE	High	Master Protein	P33176	Kinesin-1 heavy chain OS=Homo sapiens OX=9606 GN=KIF5B PE=1 SV=1	0	6.104	2	1	4	1	963	109.6	6.51	1716		1		0.36	1.554	3.476	0.977746	0.815238	0.990773	35.65	6.32	1.93	21	80	229.5	69.4	41.04	27.19	23.59	26.36	Peak Found	Peak Found	Not Found	High	Peak Found	Peak Found	High	High	High	Peak Found	Peak Found	Peak Found	1
FALSE	High	Master Protein	Q9Y2E6	E3 ubiquitin-protein ligase DTX4 OS=Homo sapiens OX=9606 GN=DTX4 PE=1 SV=2	0	6.098	1	1	8	1	619	67.2	9.6	4352		1		0.097	0.906	3.233	0.730547	0.996723	0.995127	2.63	16.19	19.8	6.2	64.9	243.3	85.7	26.06	12.42	9.04	20.06	Not Found	Not Found	Not Found	Peak Found	Peak Found	Peak Found	High	High	High	Peak Found	High	High	1
FALSE	High	Master Protein	Q8N684	Cleavage and polyadenylation specificity factor subunit 7 OS=Homo sapiens OX=9606 GN=CPSF7 PE=1 SV=1	0	6.084	5	2	3	2	471	52	8	440	0	1	1	4.275	2.039	27.064	0.0022249	0.582823	0.00650677	75.13	103.77	135.45	50	2.6	344.9	2.6	151.11	172.1	116.04	47.73	Peak Found	Not Found	Peak Found	Not Found	Not Found	Peak Found	Peak Found	High	High	Not Found	Not Found	Peak Found	1
FALSE	High	Master Protein	Q8NE71	ATP-binding cassette sub-family F member 1 OS=Homo sapiens OX=9606 GN=ABCF1 PE=1 SV=2	0	6.068	4	2	2	2	845	95.9	6.8	752		2		1.32	0.931	9.972			0.337448	101.74	74.54	70.16	39.3	29.6	299.3	31.8	37.14	5.46	13.35	57.1	Not Found	Not Found	Not Found	Not Found	Not Found	Not Found	Peak Found	Peak Found	High	Not Found	Not Found	Not Found	1
FALSE	High	Master Protein	P04179	Superoxide dismutase [Mn], mitochondrial OS=Homo sapiens OX=9606 GN=SOD2 PE=1 SV=3	0	6.044	3	1	7	1	222	24.7	8.25	3650		1		0.185	0.685	4.474	0.977746	0.996723	0.962737	0.37	26.26	0.99	8.1	41.9	284.2	65.8	33.16	9.34	24.24	24.83	Peak Found	Peak Found	Peak Found	High	Peak Found	High	High	High	High	High	Peak Found	High	1
FALSE	High	Master Protein	P83882	60S ribosomal protein L36a OS=Mus musculus OX=10090 GN=Rpl36a PE=3 SV=2	0	6.015	8	1	9	1	106	12.4	10.58	5434		1		0.185	0.814	1.622	0.977746	0.996723	0.900969	4.81	17.03	13.53	16	83.6	179	121.4	24.27	13.53	14.48	20.26	Peak Found	Peak Found	High	High	Peak Found	High	High	High	High	High	High	High	1
FALSE	High	Master Protein	O95747	Serine/threonine-protein kinase OSR1 OS=Homo sapiens OX=9606 GN=OXSR1 PE=1 SV=1	0	6.002	3	2	10	2	527	58	6.43	4013		2		0.285	0.88	1.96	0.978632	0.996723	0.962737	108.03	33.76	9.4	32.6	94.8	168.7	103.9	84.93	11.25	22.35	26.36	Peak Found	Peak Found	Peak Found	High	Peak Found	Peak Found	Peak Found	High	High	Peak Found	High	High	1
FALSE	High	Master Protein	P46977	Dolichyl-diphosphooligosaccharide--protein glycosyltransferase subunit STT3A OS=Homo sapiens OX=9606 GN=STT3A PE=1 SV=2	0	5.994	2	1	1	1	705	80.5	8.07	530		1		0.472	2.297	1.583		0.489814	0.869224	15.49	54.05	75.78	46.2	157.7	102.7	93.4	64.2	112.33	157	24.73	Not Found	Not Found	Not Found	Peak Found	Not Found	Not Found	High	Not Found	Not Found	Not Found	Not Found	Not Found	1
FALSE	High	Master Protein	Q6PKG0	La-related protein 1 OS=Homo sapiens OX=9606 GN=LARP1 PE=1 SV=2	0	5.988	1	2	6	2	1096	123.4	8.82	2446		2		0.289	0.94	5.76	0.977746	0.996723	0.841907	67.95	21.28	67.35	13.5	61.4	264.6	60.5	62.41	16.13	28.41	20.39	Peak Found	Peak Found	Not Found	Peak Found	Peak Found	Peak Found	High	High	High	High	High	Peak Found	1
FALSE	High	Master Protein	P00374	Dihydrofolate reductase OS=Homo sapiens OX=9606 GN=DHFR PE=1 SV=2	0	5.976	7	2	5	2	187	21.4	7.42	2290		2		0.12	0.237	1.186	0.890986	0.507586	0.658711	35.48	57.38	6.45	19	64.7	179.7	136.6	30.62	13.12	14.31	21.8	Peak Found	Peak Found	Peak Found	Peak Found	Peak Found	Peak Found	High	Peak Found	High	High	High	High	1
FALSE	High	Master Protein	O15231	Zinc finger protein 185 OS=Homo sapiens OX=9606 GN=ZNF185 PE=1 SV=3	0	5.94	7	3	4	3	689	73.5	7.01	1122		3		0.21	0.165	6.062	0.977746	0.203308	0.811951	63.85	58.05	21.57	14.1	10	315.1	60.8	24.22	53.94	25.49	31.75	Not Found	Not Found	Not Found	Not Found	Not Found	Peak Found	High	High	High	Peak Found	Peak Found	Peak Found	1
FALSE	High	Master Protein	P29387	Guanine nucleotide-binding protein subunit beta-4 OS=Mus musculus OX=10090 GN=Gnb4 PE=1 SV=4	0	5.91	3	1	8	1	340	37.4	6.16	5051		1		0.013	0.157	2.497	0.00177957	0.175474	0.990773	47.65	148.03	1.22	0.8	20	278.4	100.8	35.48	112.82	11.45	87.78	Not Found	Not Found	Not Found	Not Found	High	High	High	High	High	High	High	Not Found	1
FALSE	High	Master Protein	Q9Y2J8	Protein-arginine deiminase type-2 OS=Homo sapiens OX=9606 GN=PADI2 PE=1 SV=2	0	5.869	2	1	3	1	665	75.5	5.59	1308		1		0.434	3.426	15.938	0.977746	0.175474	0.0891254	10.63	10.98	17.18	11.4	68.3	300.4	19.9	38.88	24.96	19.72	18.49	Not Found	Peak Found	Not Found	Peak Found	Peak Found	Peak Found	High	High	High	Peak Found	Peak Found	Not Found	1
FALSE	High	Master Protein	O43615	Mitochondrial import inner membrane translocase subunit TIM44 OS=Homo sapiens OX=9606 GN=TIMM44 PE=1 SV=2	0	5.857	4	2	4	2	452	51.3	8.32	1747		2		1.819	4.285	9.982	0.116046	0.0801402	0.337448	18.5	53.68	38.2	32.8	98.7	234.9	33.6	44.23	61.89	14.28	48.61	Peak Found	Peak Found	Peak Found	Not Found	Peak Found	Peak Found	High	High	High	Peak Found	Peak Found	Not Found	1
FALSE	High	Master Protein	O60749	Sorting nexin-2 OS=Homo sapiens OX=9606 GN=SNX2 PE=1 SV=2	0	5.843	2	1	2	1	519	58.4	5.12	1048		1		0.34	1.197	2.47	0.977746	0.946916	0.990773	81.06	18.23	13.91	25.4	30.4	271.1	73.2	11.76	89.51	27.69	63.2	Not Found	Not Found	Not Found	Not Found	Not Found	Peak Found	High	High	Peak Found	Not Found	Peak Found	Peak Found	1
FALSE	High	Master Protein	Q5T6F2	Ubiquitin-associated protein 2 OS=Homo sapiens OX=9606 GN=UBAP2 PE=1 SV=1	0	5.824	1	1	2	1	1119	117	7.34	1078		1		0.828	2.068	4.126	0.575261	0.573733	0.971496	26.3	16.34	12.86	40.6	101.5	207.6	50.3	40.12	19.25	41.54	1.72	Peak Found	Peak Found	Not Found	Peak Found	Peak Found	Peak Found	Peak Found	High	High	Peak Found	Peak Found	Peak Found	1
FALSE	High	Master Protein	P15559	NAD(P)H dehydrogenase [quinone] 1 OS=Homo sapiens OX=9606 GN=NQO1 PE=1 SV=1	0	5.816	3	1	4	1	274	30.8	8.88	2328		1		0.072	0.204	2.908	0.524655	0.353772	0.997391	11.39	10.76	58.76	7.2	28.3	264.1	100.4	30.32	35.98	9.07	38.23	Not Found	Not Found	Not Found	Peak Found	Peak Found	Peak Found	High	High	Peak Found	High	High	Peak Found	1
FALSE	High	Master Protein	Q5U7I5	Transthyretin OS=Pan troglodytes OX=9598 GN=TTR PE=2 SV=1	0	5.801	13	2	2	2	147	15.9	5.76	524	4.11	1	1	14.647	7.594	1.109	9.87207e-07	0.00683866	0.574252	136.98	77.12	44.58	292	84.5	12.3	11.1	122.65	98.53	6.52	47.24	Peak Found	Not Found	Peak Found	Peak Found	Peak Found	High	Peak Found	Peak Found	High	Not Found	Not Found	Peak Found	1
FALSE	High	Master Protein	P08590	Myosin light chain 3 OS=Homo sapiens OX=9606 GN=MYL3 PE=1 SV=3	0	5.783	6	1	6	1	195	21.9	5.1	2239		1		0.031	0.169	2.167	0.0567373	0.221445	0.971496	48.97	103.02	10.27	3.6	25.4	253.8	117.1	108.34	88.94	12	24.03	Not Found	Peak Found	Peak Found	Peak Found	Peak Found	Peak Found	High	High	High	High	High	High	1
FALSE	High	Master Protein	P26373	60S ribosomal protein L13 OS=Homo sapiens OX=9606 GN=RPL13 PE=1 SV=4	0	5.774	5	1	5	1	211	24.2	11.65	2412		1		0.045	0.035	0.6	0.170787	8.40949e-05	0.124374	31.4	105.82	2.34	8.9	5.3	144.7	241.2	111.99	133.13	58.74	47.69	Not Found	Not Found	Peak Found	Not Found	Not Found	Peak Found	Peak Found	High	High	High	High	High	1
FALSE	High	Master Protein	Q92974	Rho guanine nucleotide exchange factor 2 OS=Homo sapiens OX=9606 GN=ARHGEF2 PE=1 SV=4	0	5.772	2	2	6	2	986	111.5	7.27	2423		2		0.56	1.441	6.611	0.867767	0.870872	0.729833	60.73	32.16	11.55	17.1	56.4	281.2	45.2	29.17	23.53	22.32	51.01	Peak Found	Not Found	Not Found	Peak Found	Peak Found	Peak Found	High	High	High	Peak Found	Peak Found	Not Found	1
FALSE	High	Master Protein	P52292	Importin subunit alpha-1 OS=Homo sapiens OX=9606 GN=KPNA2 PE=1 SV=1	0	5.767	3	1	1	1	529	57.8	5.4	491		1																			Not Found	Not Found	Not Found	Not Found	Not Found	Not Found	Not Found	Not Found	High	Not Found	Not Found	Not Found	1
FALSE	High	Master Protein	P62841	40S ribosomal protein S15 OS=Homo sapiens OX=9606 GN=RPS15 PE=1 SV=2	0	5.766	8	1	4	1	145	17	10.39	1495		1		0.257	0.24	1.757	0.98647	0.52251	0.936879	122.85	100.3	23.24	53.1	49.7	90.2	207	24.48	47.07	165.03	149.47	Not Found	Not Found	Not Found	Not Found	Not Found	Not Found	Not Found	Not Found	High	Peak Found	Peak Found	High	1
FALSE	High	Master Protein	P05109	Protein S100-A8 OS=Homo sapiens OX=9606 GN=S100A8 PE=1 SV=1	0	5.724	8	1	6	1	93	10.8	7.03	3419		1		0.064	1.052	5.222	0.375665	0.996723	0.907495	53.46	4.44	6.8	3.2	58.9	283.6	54.3	84.27	8.73	27.59	34.55	Not Found	Peak Found	Not Found	Peak Found	High	High	High	High	High	High	Peak Found	Peak Found	1
FALSE	High	Master Protein	Q7L576	Cytoplasmic FMR1-interacting protein 1 OS=Homo sapiens OX=9606 GN=CYFIP1 PE=1 SV=1	0	5.715	1	1	3	1	1253	145.1	6.9	1273		1		0.197	0.281	2.558	0.977746	0.650568	0.990773	31.36	19.96	4.84	14.6	27.9	258.2	99.3	46.74	40.15	21.37	17.46	Not Found	Not Found	Not Found	Not Found	Peak Found	Peak Found	High	High	Peak Found	High	Peak Found	Peak Found	1
FALSE	High	Master Protein	Q16799	Reticulon-1 OS=Homo sapiens OX=9606 GN=RTN1 PE=1 SV=1	0	5.697	1	1	8	1	776	83.6	4.69	4312		1		0.061	0.581	4.11	0.341859	0.996723	0.971496	10.91	42.86	19.58	5.3	50.7	279.2	64.8	61.42	33.69	10.54	20.94	Not Found	Peak Found	Peak Found	Peak Found	High	High	High	High	High	High	High	High	1
FALSE	High	Master Protein	P40763	Signal transducer and activator of transcription 3 OS=Homo sapiens OX=9606 GN=STAT3 PE=1 SV=2	0	5.683	1	1	3	1	770	88	6.3	1696		1		0.451	1.01	12.328		0.996723	0.197129	20.27	13.12	30.15	12.3	24.6	336.3	26.8	45.69	16.82	16.18	13.09	Not Found	Not Found	Not Found	Not Found	Peak Found	Peak Found	High	High	High	Not Found	Not Found	Not Found	1
FALSE	High	Master Protein	P35580	Myosin-10 OS=Homo sapiens OX=9606 GN=MYH10 PE=1 SV=3	0	5.67	1	2	5	1	1976	228.9	5.54	2330		2		0.174	0.666	3.385	0.977746	0.996723	0.990773	29.57	55.38	0.56	20.5	64.9	253	61.6	37.42	4.87	17.07	17.91	Peak Found	Peak Found	Peak Found	Peak Found	Peak Found	Peak Found	High	High	High	Peak Found	Peak Found	Peak Found	1
FALSE	High	Master Protein	P10606	Cytochrome c oxidase subunit 5B, mitochondrial OS=Homo sapiens OX=9606 GN=COX5B PE=1 SV=2	0	5.657	12	2	3	2	129	13.7	8.81	1298		2		1.016	1.244	5.109	0.569963	0.934118	0.922101	45.47	17.12	48.13	27.6	37.4	302.1	32.9	19.35	7.17	17.14	13.48	Not Found	Not Found	Not Found	Not Found	Not Found	Peak Found	High	High	High	Not Found	Peak Found	Peak Found	1
FALSE	High	Master Protein	Q14103	Heterogeneous nuclear ribonucleoprotein D0 OS=Homo sapiens OX=9606 GN=HNRNPD PE=1 SV=1	0	5.652	2	1	4	1	355	38.4	7.81	2569		1		0.017	0.583	2.565	0.00647219	0.996723	0.990773	3.41	40.83	0.2	1.9	56.6	245.7	95.8	128.31	46.12	9.67	20.73	Not Found	Not Found	Peak Found	Peak Found	Peak Found	Peak Found	High	High	High	High	Peak Found	Peak Found	1
FALSE	High	Master Protein	Q16658	Fascin OS=Homo sapiens OX=9606 GN=FSCN1 PE=1 SV=3	0	5.64	4	2	2	2	493	54.5	7.24	856		2		0.654	1.347	9.852	0.71371	0.903921	0.348285	1.73	8.52	25.14	19.5	52.9	291.8	35.9	107.27	33.09	17.15	19.67	Peak Found	Peak Found	Not Found	Peak Found	Peak Found	Peak Found	High	Peak Found	Peak Found	Peak Found	Peak Found	Peak Found	1
FALSE	High	Master Protein	P23921	Ribonucleoside-diphosphate reductase large subunit OS=Homo sapiens OX=9606 GN=RRM1 PE=1 SV=1	0	5.639	2	2	3	2	792	90	7.15	1236		2		0.537	1.324	6.688	0.841786	0.911105	0.729833	51.08	59.92	30.82	21.6	81	245.5	51.9	21.86	19.46	12.82	50.38	Peak Found	Peak Found	Not Found	Peak Found	Peak Found	Peak Found	High	High	Peak Found	Peak Found	Peak Found	Peak Found	1
FALSE	High	Master Protein	P01011	Alpha-1-antichymotrypsin OS=Homo sapiens OX=9606 GN=SERPINA3 PE=1 SV=2	0	5.62	2	1	1	1	423	47.6	5.52	623		1		0.627	1.733	2.158	0.772864	0.737639	0.971496	54.48	45.05	52.32	70.1	106.4	152.7	70.8	38.04	25.48	138.31	103.29	Not Found	Not Found	Not Found	Peak Found	Peak Found	Not Found	Not Found	Peak Found	High	Not Found	Not Found	Peak Found	1
FALSE	High	Master Protein	Q9UQB8	Brain-specific angiogenesis inhibitor 1-associated protein 2 OS=Homo sapiens OX=9606 GN=BAIAP2 PE=1 SV=1	0	5.614	2	1	4	1	552	60.8	8.9	1948		1		0.428	1.592	2.147	0.93704	0.797002	0.971496	4.97	28.91	7.07	39.3	107.9	160.7	92	26.26	81.04	21.63	29.23	Peak Found	Peak Found	Peak Found	Not Found	Peak Found	Peak Found	High	High	High	High	Peak Found	Peak Found	1
FALSE	High	Master Protein	P31483	Nucleolysin TIA-1 isoform p40 OS=Homo sapiens OX=9606 GN=TIA1 PE=1 SV=3	0	5.614	3	1	3	1	386	42.9	7.74	1570		1		0.255	1.936	5.585	0.995805	0.643956	0.864133	73.69	5.71	6.41	16.4	83.9	254.7	45.1	61.05	63.34	22.99	36.76	Not Found	Peak Found	Not Found	Peak Found	Peak Found	Peak Found	High	High	High	Peak Found	Peak Found	Peak Found	1
FALSE	High	Master Protein	P05388	60S acidic ribosomal protein P0 OS=Homo sapiens OX=9606 GN=RPLP0 PE=1 SV=1	0	5.613	6	2	9	2	317	34.3	5.97	3320		2		0.14	0.631	1.689	0.953119	0.996723	0.922101	5.18	6.05	64.66	26.3	91.4	178	104.3	9.9	24.62	62.01	2.05	Peak Found	Peak Found	Peak Found	Peak Found	Peak Found	High	High	High	High	High	Peak Found	High	1
FALSE	High	Master Protein	O43402	ER membrane protein complex subunit 8 OS=Homo sapiens OX=9606 GN=EMC8 PE=1 SV=1	0	5.593	5	1	4	1	210	23.8	6.4	1815		1		0.511	3.09	3.13	0.880186	0.237646	0.995896	61.48	4.02	10.4	27.8	163.7	157.1	51.4	54.71	27.27	17.61	17.49	Peak Found	Peak Found	Not Found	High	High	Peak Found	Peak Found	High	High	Peak Found	Peak Found	Peak Found	1
FALSE	High	Master Protein	P62913	60S ribosomal protein L11 OS=Homo sapiens OX=9606 GN=RPL11 PE=1 SV=2	0	5.585	4	1	9	1	178	20.2	9.6	5568		1		0.224	0.806	2.393	0.98647	0.996723	0.990773	46.85	37.1	12.16	22.6	79.7	187.1	110.6	5.67	9.72	22.84	34.9	Peak Found	High	Peak Found	Peak Found	High	High	High	High	High	High	High	High	1
FALSE	High	Master Protein	P00492	Hypoxanthine-guanine phosphoribosyltransferase OS=Homo sapiens OX=9606 GN=HPRT1 PE=1 SV=2	0	5.583	9	2	3	2	218	24.6	6.68	1289		2		0.131	0.32	3.358	0.909726	0.761592	0.990773	64.6	45.35	19.27	11.9	24.1	274.7	89.4	33.44	86.51	18.34	41.96	Not Found	Peak Found	Not Found	Not Found	Peak Found	Peak Found	High	High	High	Peak Found	Peak Found	Peak Found	1
FALSE	High	Master Protein	P25815	Protein S100-P OS=Homo sapiens OX=9606 GN=S100P PE=1 SV=2	0	5.583	14	1	5	1	95	10.4	4.88	2370		1		0.491	0.574	17.262	0.974558	0.996723	0.0621421	66.86	2.19	41.37	11.5	14.7	350.2	23.5	19.77	9.62	18.07	47.8	Not Found	Not Found	Not Found	Not Found	Not Found	Not Found	High	High	High	Peak Found	Peak Found	Not Found	1
FALSE	High	Master Protein	Q15003	Condensin complex subunit 2 OS=Homo sapiens OX=9606 GN=NCAPH PE=1 SV=3	0	5.581	1	1	1	1	741	82.5	5.06	598		1		0.181	0.547	1.486	0.977746	0.996723	0.841907	28.52	20.61	1.9	21.8	79.1	178.8	120.3	76.53	18.01	13.52	26.91	Peak Found	Peak Found	Not Found	Peak Found	Peak Found	Peak Found	Peak Found	Peak Found	Peak Found	High	Peak Found	Peak Found	1
FALSE	High	Master Protein	O75223	Gamma-glutamylcyclotransferase OS=Homo sapiens OX=9606 GN=GGCT PE=1 SV=1	0	5.58	10	2	4	2	188	21	5.14	1608		2		0.058	0.057	2.34	0.319511	0.00200197	0.990773	10.31	15.29	3.69	2.6	2.6	209.6	185.2	163.76	12.17	40.8	39.5	Not Found	Peak Found	Peak Found	Not Found	Peak Found	Not Found	High	High	High	Peak Found	Peak Found	Peak Found	1
FALSE	High	Master Protein	Q8IYH5	ZZ-type zinc finger-containing protein 3 OS=Homo sapiens OX=9606 GN=ZZZ3 PE=1 SV=1	0	5.578	1	1	3	1	903	102	5.69	2196		1		0.396	0.815	9.102	0.973128	0.996723	0.416227	64.06	33.76	1.37	17.9	30.7	316.6	34.8	38.2	23.81	17.29	22.34	Peak Found	Peak Found	Peak Found	Peak Found	Peak Found	Peak Found	High	High	High	Peak Found	Peak Found	Peak Found	1
FALSE	High	Master Protein	Q8IVD9	NudC domain-containing protein 3 OS=Homo sapiens OX=9606 GN=NUDCD3 PE=1 SV=3	0	5.518	5	2	5	2	361	40.8	5.25	1834		2		0.477	0.968	6.216	0.901078	0.996723	0.788935	47.22	33.71	50.51	22.3	54.4	239.6	83.8	14	60.89	82.87	28.83	Peak Found	Peak Found	Peak Found	Not Found	Peak Found	Peak Found	Not Found	High	High	High	Peak Found	Peak Found	1
FALSE	High	Master Protein	Q99MR6	Serrate RNA effector molecule homolog OS=Mus musculus OX=10090 GN=Srrt PE=1 SV=1	0	5.514	2	2	7	2	875	100.4	5.97	2524		2		0.141	1.149	2.403	0.953691	0.978302	0.990773	12.8	17.03	20.72	7.9	98.4	202.3	91.4	50.65	13.79	25.36	37.61	Peak Found	Not Found	Peak Found	High	Peak Found	Peak Found	High	High	High	High	High	Peak Found	1
FALSE	High	Master Protein	P02070	Hemoglobin subunit beta OS=Bos taurus OX=9913 GN=HBB PE=1 SV=1	0	5.48	8	1	3	1	145	15.9	7.59	1517		1		0.896	0.625	1.044	0.375199	0.996723	0.499255	132.57	91.02	4.95	284.4	22.2	48.5	44.9	69.95	76	160.04	157.63	Peak Found	Peak Found	High	Not Found	Peak Found	Peak Found	Peak Found	Peak Found	High	Peak Found	Peak Found	High	1
FALSE	High	Master Protein	P20962	Parathymosin OS=Homo sapiens OX=9606 GN=PTMS PE=1 SV=2	0	5.476	11	1	3	1	102	11.5	4.16	1486		1		0.932	1.122	1.181	0.375199	0.98641	0.654453	139.12	145.17	62.52	162.5	51.2	140.6	45.7	107.84	148.35	143.3	154.21	Peak Found	Not Found	Peak Found	Peak Found	Not Found	Not Found	Peak Found	Peak Found	High	Not Found	Peak Found	High	1
FALSE	High	Master Protein	Q9H4M9	EH domain-containing protein 1 OS=Homo sapiens OX=9606 GN=EHD1 PE=1 SV=2	0	5.474	3	2	7	2	534	60.6	6.83	3103		2		0.307	0.241	1.846	0.977746	0.524004	0.953194	56.16	37.21	10.83	30.5	22.9	219.6	127	43.26	39.25	33.44	40.81	Not Found	Not Found	Peak Found	Not Found	Not Found	Peak Found	High	High	High	Peak Found	High	High	1
FALSE	High	Master Protein	P24539	ATP synthase F(0) complex subunit B1, mitochondrial OS=Homo sapiens OX=9606 GN=ATP5PB PE=1 SV=2	0	5.463	3	1	6	1	256	28.9	9.36	3482		1		0.1	0.585	3.937	0.75472	0.996723	0.971496	25.96	46.89	36.43	8.1	38.7	271.9	81.3	37.87	23.84	11.6	31.69	Peak Found	Peak Found	Peak Found	Peak Found	Peak Found	Peak Found	High	High	High	High	High	High	1
FALSE	High	Master Protein	Q99426	Tubulin-folding cofactor B OS=Homo sapiens OX=9606 GN=TBCB PE=1 SV=2	0	5.462	7	2	5	2	244	27.3	5.15	2028		2		0.348	0.486	1.456	0.977746	0.994614	0.82815	1.67	24.81	43.39	26.9	44.8	227.2	101.1	21.71	28.01	43.31	20.69	Peak Found	Peak Found	Peak Found	Peak Found	Peak Found	Peak Found	High	High	High	Peak Found	Peak Found	Peak Found	1
FALSE	High	Master Protein	Q9UBS4	DnaJ homolog subfamily B member 11 OS=Homo sapiens OX=9606 GN=DNAJB11 PE=1 SV=1	0	5.456	4	2	6	2	358	40.5	6.18	2555		2		0.414	1.225	2.78	0.958624	0.934118	0.997391	1.51	17.39	37.97	30	122	177.1	71	46.91	20.6	18.9	21.42	Peak Found	Peak Found	Peak Found	Peak Found	Peak Found	Peak Found	Peak Found	High	High	Peak Found	High	Peak Found	1
FALSE	High	Master Protein	Q13310	Polyadenylate-binding protein 4 OS=Homo sapiens OX=9606 GN=PABPC4 PE=1 SV=1	0	5.454	3	2	4	2	644	70.7	9.26	1800		2		0.39	0.298	2.037	0.972905	0.707751	0.966863	28.21	76.26	0.46	21.9	17.6	261.3	99.2	10.35	68.58	22.82	34.16	Peak Found	Peak Found	Not Found	Peak Found	Not Found	Not Found	High	High	High	Peak Found	Peak Found	Peak Found	1
FALSE	High	Master Protein	P14174	Macrophage migration inhibitory factor OS=Homo sapiens OX=9606 GN=MIF PE=1 SV=4	0	5.443	10	1	1	1	115	12.5	7.88	557		1		1.553	1.726	100		0.741836	7.04595e-16	37.02	67.83	0	1.4	1.2	396.7	0.7	22.2	169.85	87.8	44.37	Not Found	Not Found	Not Found	High	Not Found	Not Found	Peak Found	Peak Found	Not Found	Not Found	Not Found	Not Found	1
FALSE	High	Master Protein	Q14134	Tripartite motif-containing protein 29 OS=Homo sapiens OX=9606 GN=TRIM29 PE=1 SV=2	0	5.423	3	2	3	2	588	65.8	7.15	1144		2		0.441	1.521	5.74	0.909726	0.817084	0.841907	31.37	12.8	3.76	24.7	61.9	259.7	53.7	31.41	40.52	22.54	39.24	Peak Found	Peak Found	Peak Found	Peak Found	Peak Found	Peak Found	High	Peak Found	High	Peak Found	Peak Found	Peak Found	1
FALSE	High	Master Protein	Q8WUM0	Nuclear pore complex protein Nup133 OS=Homo sapiens OX=9606 GN=NUP133 PE=1 SV=2	0	5.419	1	1	2	1	1156	128.9	5.1	877		1		0.438	1.245	3.553	0.976894	0.934118	0.990773	4.05	20.83	16.05	32.3	84.6	215.1	68	5.41	6.19	6.86	16.3	Not Found	Not Found	Not Found	Peak Found	Peak Found	Peak Found	High	High	Peak Found	Peak Found	Peak Found	Peak Found	1
FALSE	High	Master Protein	Q9BV35	Calcium-binding mitochondrial carrier protein SCaMC-3 OS=Homo sapiens OX=9606 GN=SLC25A23 PE=1 SV=2	0	5.41	2	1	3	1	468	52.3	7.33	1881		1		0.442	1.401	4.081	0.909726	0.880494	0.971496	48.63	5.98	16.03	24	76.4	245.4	54.3	11.25	14.08	18.41	23.73	Peak Found	Peak Found	Peak Found	Peak Found	Peak Found	Peak Found	High	High	High	Peak Found	Peak Found	Peak Found	1
FALSE	High	Master Protein	P52565	Rho GDP-dissociation inhibitor 1 OS=Homo sapiens OX=9606 GN=ARHGDIA PE=1 SV=3	0	5.392	3	1	2	1	204	23.2	5.11	1403		1		0.051	0.678	3.026	0.233064	0.996723	0.997391	142.28	144.31	12.48	3.2	65.7	268.5	62.6	43.12	54.73	36.03	87.53	Not Found	Not Found	Not Found	Peak Found	Peak Found	Peak Found	High	Peak Found	High	Peak Found	Peak Found	Not Found	1
FALSE	High	Master Protein	Q14697	Neutral alpha-glucosidase AB OS=Homo sapiens OX=9606 GN=GANAB PE=1 SV=3	0	5.392	2	2	4	2	944	106.8	6.14	1933		2		0.516	0.645	3.554	0.907085	0.996723	0.990773	52.81	17.9	60.35	23	18.5	310.6	47.9	10.18	47.35	26.94	52.95	Not Found	Not Found	Peak Found	Not Found	Not Found	Peak Found	High	High	High	Peak Found	Peak Found	Peak Found	1
FALSE	High	Master Protein	Q16836	Hydroxyacyl-coenzyme A dehydrogenase, mitochondrial OS=Homo sapiens OX=9606 GN=HADH PE=1 SV=3	0	5.38	5	2	6	2	314	34.3	8.85	2671		2		0.239	0.964	5.355	0.995805	0.996723	0.892652	36.36	25.81	21.64	15.9	62.9	250.2	71	13.42	17.76	20.99	25.41	Peak Found	Peak Found	Peak Found	High	Peak Found	Peak Found	High	High	High	Peak Found	Peak Found	Peak Found	1
FALSE	High	Master Protein	P33240	Cleavage stimulation factor subunit 2 OS=Homo sapiens OX=9606 GN=CSTF2 PE=1 SV=1	0	5.378	1	1	32	1	577	60.9	6.83	18453		1		0.495	61.646	10.402	0.890986	4.61405e-10	0.307195	146.66	92.24	91.69	0.1	131.4	266.5	2.1	172.76	6.46	76.85	164.83	Peak Found	Peak Found	High	Peak Found	High	High	High	High	High	Peak Found	Peak Found	High	1
FALSE	High	Master Protein	P07305	Histone H1.0 OS=Homo sapiens OX=9606 GN=H1-0 PE=1 SV=3	0	5.366	5	1	10	1	194	20.9	10.84	4161		1		0.354	1.203	2.205	0.977746	0.939431	0.976104	17.44	11.66	9.88	33.2	91.7	185.1	89.9	82.71	19.92	15	24.04	High	Peak Found	Not Found	High	High	High	High	High	High	High	High	High	1
FALSE	High	Master Protein	Q6PI26	Protein SHQ1 homolog OS=Homo sapiens OX=9606 GN=SHQ1 PE=1 SV=2	0	5.366	1	1	2	1	577	65.1	4.79	1274		1		0.289	0.793	1.355	0.978632	0.996723	0.757554	39.09	90.13	29.12	56.8	148.6	20.2	174.3	7.98	38.72	135.8	83.19	Peak Found	Peak Found	Peak Found	Peak Found	Peak Found	Peak Found	High	Peak Found	Peak Found	Peak Found	High	Peak Found	1
FALSE	High	Master Protein	Q9UPN3	Microtubule-actin cross-linking factor 1, isoforms 1/2/3/5 OS=Homo sapiens OX=9606 GN=MACF1 PE=1 SV=4	0	5.364	0	2	2	1	7388	837.8	5.39	1135		2		0.173	0.507	2.187	0.977746	0.996723	0.971496	24.73	74.95	36.42	32.3	47.1	168.5	152.1	35.14	44.13	15.15	24.07	Not Found	Not Found	Peak Found	Peak Found	Peak Found	Peak Found	Peak Found	Peak Found	High	Peak Found	Peak Found	Not Found	1
FALSE	High	Master Protein	P30046	D-dopachrome decarboxylase OS=Homo sapiens OX=9606 GN=DDT PE=1 SV=3	0	5.354	7	1	3	1	118	12.7	7.3	1762		1		0.343	0.427	4.704	0.977746	0.934118	0.946485	0.61	41.57	9.49	17.4	29.4	302.7	50.5	27.68	54.89	17.54	37.49	Not Found	Not Found	Not Found	Not Found	Peak Found	Peak Found	High	High	High	Peak Found	Peak Found	Peak Found	1
FALSE	High	Master Protein	O75915	PRA1 family protein 3 OS=Homo sapiens OX=9606 GN=ARL6IP5 PE=1 SV=1	0	5.338	7	2	3	2	188	21.6	9.77	1358		2		1.869	8.176	50.456	0.0567373	0.00462351	0.000105814	97.3	83.85	14.1	11.2	52	330.8	6	23.15	31.64	22.49	150.26	Not Found	Not Found	Not Found	Peak Found	Peak Found	Peak Found	Peak Found	High	High	Peak Found	Not Found	Not Found	1
FALSE	High	Master Protein	Q15185	Prostaglandin E synthase 3 OS=Homo sapiens OX=9606 GN=PTGES3 PE=1 SV=1	0	5.327	11	2	6	2	160	18.7	4.54	2830		2		0.219	0.942	4.358	0.98529	0.996723	0.962737	55.87	17.71	3.18	13.4	97.8	224.5	64.3	52.9	27.43	39.92	47.57	Peak Found	Not Found	Peak Found	High	Peak Found	High	High	High	Peak Found	High	Peak Found	High	1
FALSE	High	Master Protein	P53004	Biliverdin reductase A OS=Homo sapiens OX=9606 GN=BLVRA PE=1 SV=2	0	5.327	3	1	1	1	296	33.4	6.44	613		1		0.996	0.51	8.203			0.508534	5.25	46.2	59.48	54.2	30.8	261.7	53.3	4.74	37.18	97.32	49.03	Not Found	Not Found	Not Found	Not Found	Not Found	Not Found	Peak Found	Peak Found	High	Not Found	Not Found	Not Found	1
FALSE	High	Master Protein	P60866	40S ribosomal protein S20 OS=Homo sapiens OX=9606 GN=RPS20 PE=1 SV=1	0	5.309	15	2	2	2	119	13.4	9.94	836		2		0.422	0.431	4.787	0.977746	0.934118	0.94541	96.18	86.98	13.07	25.2	39.5	281.3	54	40.03	32.11	83.21	121.07	Not Found	Not Found	Not Found	Not Found	Not Found	Peak Found	Peak Found	High	High	Peak Found	Peak Found	Peak Found	1
FALSE	High	Master Protein	P68210	Alpha-endosulfine OS=Bos taurus OX=9913 GN=ENSA PE=2 SV=1	0	5.303	7	1	4	1	121	13.4	7.24	2259		1		0.348	1.218	5.312	0.977746	0.934118	0.900969	32.49	17.74	4.34	14.3	65.2	259.8	60.8	71.34	45.98	21.29	33.18	Not Found	High	Peak Found	Peak Found	Peak Found	High	Peak Found	High	High	Peak Found	Peak Found	Peak Found	1
FALSE	High	Master Protein	P54709	Sodium/potassium-transporting ATPase subunit beta-3 OS=Homo sapiens OX=9606 GN=ATP1B3 PE=1 SV=1	0	5.297	6	2	3	2	279	31.5	8.35	1223		2		0.456	1.031	1.022	0.909726	0.996723	0.483511	18.13	7.95	50.5	53.9	80.1	190.4	75.5	44.44	24.25	27.62	36.58	Peak Found	Peak Found	Peak Found	Peak Found	Peak Found	Peak Found	High	Peak Found	Peak Found	High	Peak Found	Peak Found	1
FALSE	High	Master Protein	Q9Y678	Coatomer subunit gamma-1 OS=Homo sapiens OX=9606 GN=COPG1 PE=1 SV=1	0	5.289	1	1	7	1	874	97.7	5.47	3960		1		0.249	0.441	1.976	0.995805	0.934118	0.962737	36.45	23.58	10.93	30.5	56.5	202.9	110.1	88.42	9.3	24.27	26.71	Peak Found	Peak Found	Peak Found	High	Peak Found	High	High	High	High	High	High	Peak Found	1
FALSE	High	Master Protein	P62195	26S proteasome regulatory subunit 8 OS=Homo sapiens OX=9606 GN=PSMC5 PE=1 SV=1	0	5.269	3	1	10	1	406	45.6	7.55	3858		1		0.289	1.078	2.42	0.978632	0.996723	0.990773	40.82	21.23	0.6	21.4	87.1	199.3	92.2	41.6	15.62	22.3	24.46	Peak Found	High	Peak Found	High	High	High	High	High	High	High	High	High	1
FALSE	High	Master Protein	P17931	Galectin-3 OS=Homo sapiens OX=9606 GN=LGALS3 PE=1 SV=5	0	5.242	5	2	4	2	250	26.1	8.56	1806		2		0.663	0.677	2.727	0.734861	0.996723	0.995127	120.7	28.57	44.39	40.2	36.9	258.5	64.3	123.53	3.83	12.46	29.21	Peak Found	Peak Found	High	Not Found	Peak Found	Not Found	High	High	High	Peak Found	Peak Found	Peak Found	1
FALSE	High	Master Protein	P31943	Heterogeneous nuclear ribonucleoprotein H OS=Homo sapiens OX=9606 GN=HNRNPH1 PE=1 SV=4	0	5.235	2	1	3	1	449	49.2	6.3	1308		1		0.242	0.202	5.169	0.998149	0.351746	0.915965	42.59	53.71	12.58	15.7	13.1	306.4	64.8	52.93	60.43	14.97	24.75	Peak Found	Peak Found	Not Found	Peak Found	Peak Found	Not Found	High	Peak Found	High	High	Peak Found	Peak Found	1
FALSE	High	Master Protein	P10109	Adrenodoxin, mitochondrial OS=Homo sapiens OX=9606 GN=FDX1 PE=1 SV=1	0	5.233	5	1	2	1	184	19.4	5.83	1288		1		0.832	1.868	27.225	0.80889	0.661665	0.00632022	63.67	81.78	0.66	12	34.6	338.3	15.1	42.94	41.05	21.95	69.66	Not Found	Not Found	Not Found	Not Found	Peak Found	Peak Found	High	High	Peak Found	Peak Found	Not Found	Peak Found	1
FALSE	High	Master Protein	Q9UBV8	Peflin OS=Homo sapiens OX=9606 GN=PEF1 PE=1 SV=1	0	5.226	3	1	7	1	284	30.4	6.54	3558		1		0.194	0.757	2.08	0.977746	0.996723	0.971496	41.2	42.32	27.25	16.8	65.7	230.7	86.8	75.37	24.83	27.96	31.8	Peak Found	Peak Found	Not Found	High	Peak Found	Peak Found	High	High	High	Peak Found	High	High	1
FALSE	High	Master Protein	P68402	Platelet-activating factor acetylhydrolase IB subunit alpha2 OS=Homo sapiens OX=9606 GN=PAFAH1B2 PE=1 SV=1	0	5.213	6	2	3	2	229	25.6	5.92	1273		2		0.414	0.78	4.753	0.958624	0.996723	0.94541	106.48	101.36	77.25	18.6	78.3	233.1	69.9	12.13	23.18	26.93	85.28	Peak Found	Peak Found	Peak Found	Peak Found	Peak Found	Peak Found	Peak Found	High	High	Peak Found	Peak Found	Peak Found	1
FALSE	High	Master Protein	O95302	Peptidyl-prolyl cis-trans isomerase FKBP9 OS=Homo sapiens OX=9606 GN=FKBP9 PE=1 SV=2	0	5.149	3	2	9	2	570	63	5.08	3668		2		0.243	1.121	0.648	0.998769	0.98641	0.155855	17.92	27.32	15.6	33.5	134.8	90.9	140.8	13.35	22.64	35.77	26.31	Peak Found	Peak Found	Peak Found	High	High	High	Peak Found	High	High	Peak Found	High	High	1
FALSE	High	Master Protein	Q9BQ61	Telomerase RNA component interacting RNase OS=Homo sapiens OX=9606 GN=TRIR PE=1 SV=1	0	5.133	5	1	1	1	176	18.4	9.44	620		1																			Not Found	Not Found	Not Found	Not Found	Not Found	Not Found	Not Found	High	Not Found	Not Found	Not Found	Not Found	1
FALSE	High	Master Protein	O75153	Clustered mitochondria protein homolog OS=Homo sapiens OX=9606 GN=CLUH PE=1 SV=2	0	5.127	1	2	2	2	1309	146.6	6.13	874		2		0.407	0.807	4.401	0.974097	0.996723	0.962737	44.86	35.23	0.24	24.5	46.7	268.2	60.6	20.98	56.26	12.98	23.09	Not Found	Not Found	Not Found	Not Found	Peak Found	Peak Found	Peak Found	High	Peak Found	Peak Found	Peak Found	Peak Found	1
FALSE	High	Master Protein	Q6NZI2	Caveolae-associated protein 1 OS=Homo sapiens OX=9606 GN=CAVIN1 PE=1 SV=1	0	5.125	4	2	5	2	390	43.5	5.6	1665	0	1	1	0.131	0.47	1.277	0.909726	0.980865	0.725141	66.41	60.96	20.19	26.6	68.6	172.6	132.3	14.58	11.19	12	22.1	Peak Found	High	Peak Found	High	Peak Found	High	Peak Found	Peak Found	Peak Found	High	Peak Found	Peak Found	1
FALSE	High	Master Protein	P30379	Class I histocompatibility antigen, Gogo-B*0101 alpha chain OS=Gorilla gorilla gorilla OX=9595 PE=2 SV=1	0	5.112	2	1	9	1	362	40.1	5.59	4513		1		0.21	0.666	4.494	0.978632	0.996723	0.962737	62.93	20.26	7.01	15.1	42.2	276.2	66.5	53.63	5.05	14.98	17.25	Not Found	Peak Found	Peak Found	High	Peak Found	Peak Found	High	High	High	High	High	High	1
FALSE	High	Master Protein	O00567	Nucleolar protein 56 OS=Homo sapiens OX=9606 GN=NOP56 PE=1 SV=4	0	5.105	2	1	1	1	594	66	9.19	572		1		0.337	0.228	0.647	0.977746	0.455946	0.155627	131.74	134.52	75.84	59	89.3	76.7	175	72.74	90.15	120.54	112.95	Not Found	Not Found	Peak Found	Not Found	Not Found	Peak Found	Peak Found	Not Found	Not Found	High	Peak Found	Not Found	1
FALSE	High	Master Protein	P30876	DNA-directed RNA polymerase II subunit RPB2 OS=Homo sapiens OX=9606 GN=POLR2B PE=1 SV=1	0	5.104	1	1	1	1	1174	133.8	6.87	425		1		0.452	0.847	1.997	0.976894	0.996723	0.962737	11.04	8.01	23.07	41.6	66.8	183.1	108.6	31.68	27.55	20.17	27.05	Not Found	Not Found	Not Found	Peak Found	Peak Found	Peak Found	High	Peak Found	Peak Found	Peak Found	Peak Found	Peak Found	1
FALSE	High	Master Protein	Q9WV03	Protein FAM50A OS=Mus musculus OX=10090 GN=Fam50a PE=1 SV=1	0	5.097	5	2	3	2	339	40.2	6.83	1344		2		0.414	0.791	9.254	0.973128	0.996723	0.396806	32.72	44.74	58.41	17.1	48.5	286.6	47.8	23.54	21.69	20.78	53.24	Not Found	Peak Found	Not Found	Peak Found	Peak Found	Peak Found	High	High	High	Peak Found	Peak Found	Peak Found	1
FALSE	High	Master Protein	O43670	BUB3-interacting and GLEBS motif-containing protein ZNF207 OS=Homo sapiens OX=9606 GN=ZNF207 PE=1 SV=1	0	5.092	3	1	5	1	478	50.7	9.1	1981		1		0.433	1.387	2.947	0.932243	0.886793	0.999317	7.7	1.64	0.65	26.3	91.6	210.8	71.2	80.25	8.49	11.36	13.58	Not Found	Peak Found	Peak Found	Peak Found	High	Peak Found	High	High	Peak Found	High	High	Peak Found	1
FALSE	High	Master Protein	P00367	Glutamate dehydrogenase 1, mitochondrial OS=Homo sapiens OX=9606 GN=GLUD1 PE=1 SV=2	0	5.087	3	2	5	2	558	61.4	7.8	1850		2		0.201	1.012	0.591	0.977746	0.996723	0.118728	17.44	37.83	22.43	21.1	100.7	183.6	94.6	57.21	40.83	28.02	20.07	Not Found	Peak Found	Peak Found	Peak Found	High	Peak Found	High	Peak Found	Peak Found	High	High	Peak Found	1
FALSE	High	Master Protein	P45973	Chromobox protein homolog 5 OS=Homo sapiens OX=9606 GN=CBX5 PE=1 SV=1	0	5.087	6	1	2	1	191	22.2	5.86	976		1		0.553	0.749	6.73	0.853963	0.996723	0.725141	53.22	49.86	30.97	9.3	15.4	340.8	34.5	57.7	40.32	38.23	92.9	Not Found	Not Found	Not Found	Peak Found	Not Found	Not Found	High	Peak Found	High	Peak Found	Not Found	Peak Found	1
FALSE	High	Master Protein	Q13564	NEDD8-activating enzyme E1 regulatory subunit OS=Homo sapiens OX=9606 GN=NAE1 PE=1 SV=1	0	5.066	2	1	4	1	534	60.2	5.4	1853		1		0.269	0.931	2.557	0.98647	0.996723	0.990773	13.51	2.6	3.04	21	75.3	222.3	81.4	13.4	14.07	8.95	19.96	Peak Found	Peak Found	Peak Found	Peak Found	Peak Found	Peak Found	High	High	High	High	Peak Found	Peak Found	1
FALSE	High	Master Protein	Q15717	ELAV-like protein 1 OS=Homo sapiens OX=9606 GN=ELAVL1 PE=1 SV=2	0	5.064	3	1	14	1	326	36.1	9.17	5698	0	1	1	0.487	1.514	3.862	0.896281	0.820005	0.976861	22.49	12.22	2.47	25.3	96.5	209.6	68.6	32.37	7.61	20.2	19.87	Peak Found	Peak Found	Peak Found	High	High	High	High	High	High	High	High	High	1
FALSE	High	Master Protein	P14209	CD99 antigen OS=Homo sapiens OX=9606 GN=CD99 PE=1 SV=1	0	5.055	5	1	5	1	185	18.8	4.75	2367		1		0.39	1.46	4.456	0.972905	0.86084	0.962737	5.17	6.25	4.61	20	72.4	249.7	57.8	26.68	23.44	19.2	29	Peak Found	Peak Found	Peak Found	Peak Found	Peak Found	Peak Found	High	High	High	Peak Found	Peak Found	Peak Found	1
FALSE	High	Master Protein	P49721	Proteasome subunit beta type-2 OS=Homo sapiens OX=9606 GN=PSMB2 PE=1 SV=1	0	5.046	8	2	5	2	201	22.8	7.02	1625	0	2	1	0.047	0.21	2.318	0.192059	0.380828	0.989737	54.84	5.94	36.97	5.2	65.5	230.8	98.5	35.82	27.72	12.55	34.56	Not Found	Not Found	Peak Found	Peak Found	Peak Found	Peak Found	High	High	Peak Found	High	High	Peak Found	1
FALSE	High	Master Protein	P20290	Transcription factor BTF3 OS=Homo sapiens OX=9606 GN=BTF3 PE=1 SV=1	0	5.044	4	1	8	1	206	22.2	9.38	4014		1		0.263	0.955	2.5	0.98647	0.996723	0.990773	18.21	2.63	4.07	20.9	76.1	223.4	79.6	42.8	14.69	23.51	27.51	Peak Found	Peak Found	Peak Found	Peak Found	High	High	High	High	High	High	High	Peak Found	1
FALSE	High	Master Protein	P33992	DNA replication licensing factor MCM5 OS=Homo sapiens OX=9606 GN=MCM5 PE=1 SV=5	0	5.034	1	1	7	1	734	82.2	8.37	2900	0	1	1	0.39	1.546	2.011	0.974793	0.815238	0.966116	1.6	4.44	6.97	35.8	115	163.8	85.5	7.41	20.55	14.68	25.55	Peak Found	Peak Found	Peak Found	High	Peak Found	Peak Found	High	High	High	Peak Found	High	Peak Found	1
FALSE	High	Master Protein	P61601	Neurocalcin-delta OS=Homo sapiens OX=9606 GN=NCALD PE=1 SV=2	0	5.03	9	2	9	2	193	22.2	5.35	3789		2		0.255	1.932	1.827	0.98647	0.643956	0.94541	57.61	30.72	55.06	9.8	142	148	100.2	52.19	16.64	10.83	67.88	Peak Found	Peak Found	Not Found	High	Peak Found	Peak Found	High	High	High	High	High	Peak Found	1
FALSE	High	Master Protein	Q9Y6N5	Sulfide:quinone oxidoreductase, mitochondrial OS=Homo sapiens OX=9606 GN=SQOR PE=1 SV=1	0	5.026	3	2	6	2	450	49.9	9.11	2433		2		0.112	0.385	2.936	0.842445	0.882694	1	74.68	45.56	25.53	8.9	45	268.6	77.5	4.61	9.42	13.99	39.91	Not Found	Not Found	Not Found	Peak Found	Peak Found	Peak Found	High	High	High	Peak Found	Peak Found	Peak Found	1
FALSE	High	Master Protein	Q9UKY7	Protein CDV3 homolog OS=Homo sapiens OX=9606 GN=CDV3 PE=1 SV=1	0	5.018	7	2	5	2	258	27.3	6.4	1944		2		0.528	0.593	8.04	0.880186	0.996723	0.530948	8.75	42.87	22.08	22.5	36.9	288	52.6	31.54	51.34	17.27	69.39	Not Found	Not Found	Peak Found	Peak Found	Not Found	Peak Found	High	High	High	Peak Found	Peak Found	High	1
FALSE	High	Master Protein	P09936	Ubiquitin carboxyl-terminal hydrolase isozyme L1 OS=Homo sapiens OX=9606 GN=UCHL1 PE=1 SV=2	0	5.009	4	1	7	1	223	24.8	5.48	3547		1		0.011	0.206	2.223	0.000908764	0.364404	0.976431	22.12	42.8	0.68	1.1	20.5	260	118.4	165.49	112.24	9.36	39.56	Not Found	Peak Found	Peak Found	Not Found	High	High	High	High	High	Peak Found	High	High	1
FALSE	High	Master Protein	Q13492	Phosphatidylinositol-binding clathrin assembly protein OS=Homo sapiens OX=9606 GN=PICALM PE=1 SV=2	0	5.004	2	1	2	1	652	70.7	7.9	987		1		0.239	0.989	3.497	0.995805	0.996723	0.990773	34.49	33.67	6.59	13	74.5	227	85.5	46.38	8.41	27.53	27.32	Peak Found	Peak Found	Peak Found	Peak Found	Peak Found	Peak Found	High	Peak Found	Peak Found	High	Peak Found	Peak Found	1
FALSE	High	Master Protein	Q8WVM8	Sec1 family domain-containing protein 1 OS=Homo sapiens OX=9606 GN=SCFD1 PE=1 SV=4	0	4.997	3	2	3	2	642	72.3	6.27	1142		2		0.312	1.666	2.45	0.977746	0.761592	0.990773	37.01	2.49	12.37	24	101.4	195	79.6	6.94	25.61	15.83	24.05	Peak Found	Not Found	Not Found	Peak Found	Peak Found	Peak Found	High	High	High	Peak Found	Peak Found	Peak Found	1
FALSE	High	Master Protein	Q13867	Bleomycin hydrolase OS=Homo sapiens OX=9606 GN=BLMH PE=1 SV=1	0	4.991	2	1	4	1	455	52.5	6.27	1832		1		0.207	0.99	2.091	0.978632	0.996723	0.971496	21.3	2.97	21.59	15.4	110.7	187.5	86.4	77.09	20.23	13.07	29.33	Not Found	Peak Found	Peak Found	High	High	Peak Found	High	Peak Found	Peak Found	High	Peak Found	Peak Found	1
FALSE	High	Master Protein	P63244	Receptor of activated protein C kinase 1 OS=Homo sapiens OX=9606 GN=RACK1 PE=1 SV=3	0	4.98	3	1	12	1	317	35.1	7.69	6093		1		0.565	1.997	2.209	0.817964	0.608546	0.976104	0.74	7.87	1.63	41.3	122.7	162.4	73.5	13.69	24.76	17.49	24.27	High	High	High	High	High	High	High	High	High	High	High	High	1
FALSE	High	Master Protein	O60218	Aldo-keto reductase family 1 member B10 OS=Homo sapiens OX=9606 GN=AKR1B10 PE=1 SV=2	0	4.971	3	1	1	1	316	36	7.84	697		1		0.822	0.674	1.917	0.462785	0.996723	0.962737	45.04	55.9	103.72	34.5	32.2	303.7	29.7	53.2	27.28	116.65	147.95	Not Found	Not Found	Peak Found	Not Found	Not Found	Peak Found	Not Found	Peak Found	High	Not Found	Not Found	Peak Found	1
FALSE	High	Master Protein	P09543	2',3'-cyclic-nucleotide 3'-phosphodiesterase OS=Homo sapiens OX=9606 GN=CNP PE=1 SV=2	0	4.969	4	2	5	2	421	47.5	9.07	2133		2		0.158	0.511	4.174	0.977746	0.996723	0.968493	15.61	42.08	3.34	11.1	41.1	279	68.8	51.53	15.63	12.85	19.24	Not Found	Peak Found	Not Found	Peak Found	Peak Found	Peak Found	High	High	High	Peak Found	Peak Found	Peak Found	1
FALSE	High	Master Protein	Q04323	UBX domain-containing protein 1 OS=Homo sapiens OX=9606 GN=UBXN1 PE=1 SV=2	0	4.968	3	1	4	1	297	33.3	5.25	1903		1		0.288	0.237	0.444	0.982193	0.511646	0.0366569	71.83	99.84	89.84	51.1	61.1	71.1	216.7	12.68	39.61	146.93	54.96	Not Found	Not Found	Not Found	Not Found	Not Found	Not Found	High	High	Not Found	Peak Found	Not Found	Peak Found	1
FALSE	High	Master Protein	P48735	Isocitrate dehydrogenase [NADP], mitochondrial OS=Homo sapiens OX=9606 GN=IDH2 PE=1 SV=2	0	4.958	2	1	2	1	452	50.9	8.69	1271		1		0.992	3.268	31.696	0.315683	0.202532	0.00252455	8.07	50.92	107.68	9.1	29.9	350.7	10.4	18.57	33.23	36.62	122.97	Peak Found	Peak Found	Not Found	Peak Found	Peak Found	Peak Found	High	High	Peak Found	Peak Found	Not Found	Not Found	1
FALSE	High	Master Protein	P28074	Proteasome subunit beta type-5 OS=Homo sapiens OX=9606 GN=PSMB5 PE=1 SV=3	0	4.952	8	2	3	2	263	28.5	6.92	1107		2		0.34	0.342	0.914	0.977746	0.811941	0.382211	43.03	41.31	9.29	43.3	38.8	206.7	111.1	48.02	31.92	52.73	9.63	Peak Found	Peak Found	Peak Found	Peak Found	Peak Found	Peak Found	High	Peak Found	High	Peak Found	High	Peak Found	1
FALSE	High	Master Protein	P54886	Delta-1-pyrroline-5-carboxylate synthase OS=Homo sapiens OX=9606 GN=ALDH18A1 PE=1 SV=2	0	4.95	3	2	3	2	795	87.2	7.12	1389		2		0.182	0.59	2.916	0.977746	0.996723	0.998842	26.08	36.48	2.91	18.3	55.4	232.5	93.8	32.58	11.81	22.95	35.88	Peak Found	Peak Found	Not Found	Peak Found	Peak Found	Peak Found	High	High	Peak Found	Peak Found	Peak Found	Peak Found	1
FALSE	High	Master Protein	P27701	CD82 antigen OS=Homo sapiens OX=9606 GN=CD82 PE=1 SV=1	0	4.939	4	1	4	1	267	29.6	5.24	1820		1		0.474	1.538	15.818	0.953947	0.815238	0.0912901	87.29	85.84	77.04	7.4	24.5	352.2	15.9	16.79	28.54	22.7	96.27	Not Found	Peak Found	Not Found	Peak Found	Peak Found	Peak Found	High	High	High	Not Found	Peak Found	Peak Found	1
FALSE	High	Master Protein	P55327	Tumor protein D52 OS=Homo sapiens OX=9606 GN=TPD52 PE=1 SV=2	0	4.936	5	1	6	1	224	24.3	4.83	2791		1		0.064	1.632	6.021	0.375665	0.777654	0.819729	11.61	1.34	1.29	3.1	72.1	275.8	49	125.24	16.9	22.8	23.02	Not Found	Peak Found	Not Found	High	Peak Found	Peak Found	High	High	High	High	High	Peak Found	1
FALSE	High	Master Protein	O94776	Metastasis-associated protein MTA2 OS=Homo sapiens OX=9606 GN=MTA2 PE=1 SV=1	0	4.933	1	1	3	1	668	75	9.66	1338		1		0.311	1.53	14.435	0.977746	0.815238	0.122861	12.87	91.5	57.86	20.4	41.7	316	21.9	51	82.92	84.53	77.9	Peak Found	Not Found	Not Found	Peak Found	Peak Found	Peak Found	Not Found	High	High	Peak Found	High	Peak Found	1
FALSE	High	Master Protein	Q9BTE3	Mini-chromosome maintenance complex-binding protein OS=Homo sapiens OX=9606 GN=MCMBP PE=1 SV=2	0	4.931	2	1	3	1	642	72.9	5.87	1359		1		0.192	1.09	3.95	0.977746	0.996723	0.971496	68.53	12.81	17.98	16.6	62.6	234.3	86.4	48	25.82	23.77	30.53	Not Found	Not Found	Not Found	Peak Found	Peak Found	Peak Found	High	High	High	Peak Found	Peak Found	Peak Found	1
FALSE	High	Master Protein	P62316	Small nuclear ribonucleoprotein Sm D2 OS=Homo sapiens OX=9606 GN=SNRPD2 PE=1 SV=1	0	4.927	8	1	10	1	118	13.5	9.91	4038		1		0.149	0.75	2.296	0.972905	0.996723	0.982602	84.43	66.47	7.34	15	75.4	209	100.6	56.74	47.01	20.31	30.59	Peak Found	Peak Found	High	High	High	High	High	High	High	High	High	High	1
FALSE	High	Master Protein	O14818	Proteasome subunit alpha type-7 OS=Homo sapiens OX=9606 GN=PSMA7 PE=1 SV=1	0	4.904	3	1	9	1	248	27.9	8.46	5289		1		0.149	0.545	2.056	0.972905	0.996723	0.966863	70.24	28.53	7.32	16.9	56	213.3	113.8	38.16	37.02	13.3	19.01	Peak Found	Peak Found	Peak Found	High	High	High	High	High	High	High	High	High	1
FALSE	High	Master Protein	Q5JXB2	Putative ubiquitin-conjugating enzyme E2 N-like OS=Homo sapiens OX=9606 GN=UBE2NL PE=1 SV=1	0	4.898	7	1	2	1	153	17.4	5.92	1111		1		0.148	0.158	3.492	0.972905	0.180321	0.990773	23.37	4.17	62.71	7.6	5.7	335.7	51.1	136.41	27.24	65.24	122.56	Not Found	Not Found	Peak Found	Not Found	Not Found	Not Found	High	Peak Found	High	Peak Found	Peak Found	Peak Found	1
FALSE	High	Master Protein	P27694	Replication protein A 70 kDa DNA-binding subunit OS=Homo sapiens OX=9606 GN=RPA1 PE=1 SV=2	0	4.895	2	2	5	2	616	68.1	7.21	1972		2		0.654	2.109	13.615	0.938228	0.557694	0.146989	4.8	13.19	9.99	17	48.5	308.9	25.6	23.33	16.38	16.82	6.86	Not Found	Peak Found	Not Found	Peak Found	Peak Found	Peak Found	High	High	High	Not Found	Not Found	Not Found	1
FALSE	High	Master Protein	Q9QUI0	Transforming protein RhoA OS=Mus musculus OX=10090 GN=Rhoa PE=1 SV=1	0	4.895	7	2	5	2	193	21.8	6.1	2299		2		0.119	0.285	2.575	0.880186	0.650974	0.990773	38.04	68.38	2.93	8.9	56.2	238.7	96.3	64.26	78.16	6.09	15.62	Not Found	Peak Found	Peak Found	Not Found	Peak Found	Peak Found	High	High	High	Peak Found	Peak Found	High	1
FALSE	High	Master Protein	P62248	Myeloid-derived growth factor OS=Bos taurus OX=9913 GN=MYDGF PE=2 SV=1	0	4.886	9	2	5	1	174	19	7.99	1211	0	1	2	0.046	0.426	0.378	0.192059	0.934118	0.0164449	27.22	54.4	56.77	6.4	101.5	150.2	141.9	24.24	61.39	81.84	43.22	Not Found	Peak Found	Peak Found	Peak Found	Peak Found	Peak Found	Not Found	Not Found	Not Found	Peak Found	High	Peak Found	1
FALSE	High	Master Protein	O15400	Syntaxin-7 OS=Homo sapiens OX=9606 GN=STX7 PE=1 SV=4	0	4.885	3	1	4	1	261	29.8	5.55	1549		1		0.38	1.153	3.925	0.977746	0.976341	0.974275	9.61	15.91	9.17	20.2	77	241.3	61.5	45.99	59.63	8.15	54.32	Not Found	Not Found	Not Found	Not Found	Peak Found	Peak Found	High	High	High	Not Found	Peak Found	Peak Found	1
FALSE	High	Master Protein	P31431	Syndecan-4 OS=Homo sapiens OX=9606 GN=SDC4 PE=1 SV=2	0	4.864	6	1	3	1	198	21.6	4.5	1082		1		0.555	0.065	1.883	0.792143	0.00424129	0.962737	8.95	16.69	8.43	61.6	7.2	220.2	111	67.28	144.07	20.62	18.33	Peak Found	Peak Found	Not Found	Peak Found	Not Found	Not Found	High	High	Peak Found	Peak Found	High	Peak Found	1
FALSE	High	Master Protein	D6RBQ6	Ubiquitin carboxyl-terminal hydrolase 17-like protein 17 OS=Homo sapiens OX=9606 GN=USP17L17 PE=3 SV=1	0	4.858	1	1	5	1	530	59.6	7.99	2498		1		0.366	0.324	1.304	0.976894	0.761592	0.729833	13.33	1.03	7.51	44.7	36.4	176.4	142.5	86.07	85.57	8.23	14.8	Not Found	Peak Found	High	High	Peak Found	Peak Found	Peak Found	Peak Found	High	Peak Found	High	High	1
FALSE	High	Master Protein	P49747	Cartilage oligomeric matrix protein OS=Homo sapiens OX=9606 GN=COMP PE=1 SV=2	0	4.858	1	1	2	1	757	82.8	4.6	1212		1		0.102	0.151	3.055	0.834512	0.157962	0.997391	75.78	25.68	30.86	14.2	17.8	249.8	118.2	42.63	108.28	26.01	42.27	Not Found	Not Found	Not Found	Peak Found	Not Found	Not Found	Peak Found	High	High	Peak Found	Peak Found	Peak Found	1
FALSE	High	Master Protein	P09496	Clathrin light chain A OS=Homo sapiens OX=9606 GN=CLTA PE=1 SV=1	0	4.835	4	1	3	1	248	27.1	4.51	1929		1		0.271	0.135	1.549	0.98529	0.105788	0.864133	31.24	81.48	64.89	36.6	13.1	243.9	106.4	95.56	135.19	25.37	63.92	Peak Found	Peak Found	Peak Found	Peak Found	Not Found	Peak Found	High	High	Peak Found	Peak Found	High	Peak Found	1
FALSE	High	Master Protein	P78344	Eukaryotic translation initiation factor 4 gamma 2 OS=Homo sapiens OX=9606 GN=EIF4G2 PE=1 SV=1	0	4.831	2	2	3	2	907	102.3	7.14	1274		2		0.098	0.736	2.49	0.737722	0.999451	0.990773	74.23	46.62	23.16	10.9	70.5	216.9	101.7	63.33	26.68	10.7	23.76	Not Found	Peak Found	Peak Found	Peak Found	Peak Found	Peak Found	High	High	High	Peak Found	Peak Found	Peak Found	1
FALSE	High	Master Protein	Q8WW12	PEST proteolytic signal-containing nuclear protein OS=Homo sapiens OX=9606 GN=PCNP PE=1 SV=2	0	4.828	7	1	4	1	178	18.9	7.49	1840		1		0.947	1.755	11.36	0.379379	0.737639	0.24086	6.53	54.29	111.22	20	26.2	332.6	21.1	63.59	140.37	19.36	114.74	Peak Found	Not Found	Not Found	Peak Found	Not Found	Not Found	High	High	High	High	Not Found	Not Found	1
FALSE	High	Master Protein	P49257	Protein ERGIC-53 OS=Homo sapiens OX=9606 GN=LMAN1 PE=1 SV=2	0	4.817	3	2	8	2	510	57.5	6.77	3500		2		0.099	0.613	2.465	0.750818	0.996723	0.990773	32.46	35.06	17.94	8.6	58.7	209	123.6	29.18	4.82	14.54	22.43	Not Found	Not Found	Not Found	Peak Found	Peak Found	Peak Found	High	High	High	High	High	High	1
FALSE	High	Master Protein	P24043	Laminin subunit alpha-2 OS=Homo sapiens OX=9606 GN=LAMA2 PE=1 SV=4	0	4.817	0	1	3	1	3122	343.7	6.4	2043		1		0.313	0.843	6.773	0.977746	0.996723	0.723404	44.84	16.07	1.15	14.2	37.7	302.7	45.5	31.45	72.15	3.64	7.22	Peak Found	Peak Found	Peak Found	Not Found	Peak Found	Peak Found	High	High	High	Peak Found	Peak Found	Peak Found	1
FALSE	High	Master Protein	Q9H2H9	Sodium-coupled neutral amino acid transporter 1 OS=Homo sapiens OX=9606 GN=SLC38A1 PE=1 SV=1	0	4.789	1	1	7	1	487	54	7.02	3675		1		0.051	0.522	0.029	0.234711	0.996723	3.10975e-12	122.6	74.91	57.8	12.8	130.9	5.4	250.8	113.35	67.73	68.05	16.53	Peak Found	Peak Found	High	Peak Found	High	High	Not Found	Peak Found	Not Found	High	High	High	1
FALSE	High	Master Protein	Q92688	Acidic leucine-rich nuclear phosphoprotein 32 family member B OS=Homo sapiens OX=9606 GN=ANP32B PE=1 SV=1	0	4.779	3	1	3	1	251	28.8	4.06	1675		1		0.043	0.202	2.649	0.15795	0.351746	0.995127	124.13	101.51	9.15	4	20.8	272.7	102.5	131.94	111.72	18.37	6.01	Not Found	Not Found	Peak Found	Not Found	Peak Found	Peak Found	High	Peak Found	Peak Found	High	Peak Found	Peak Found	1
FALSE	High	Master Protein	Q9UHD1	Cysteine and histidine-rich domain-containing protein 1 OS=Homo sapiens OX=9606 GN=CHORDC1 PE=1 SV=2	0	4.768	2	1	6	1	332	37.5	7.87	2492		1		0.215	0.649	2.626	0.982863	0.996723	0.995127	7.97	10.48	15.97	17.2	52	250.5	80.2	78.88	9.38	17.96	34.88	Not Found	Peak Found	Peak Found	Peak Found	Peak Found	High	High	Peak Found	High	High	High	High	1
FALSE	High	Master Protein	A1YES6	DNA-(apurinic or apyrimidinic site) endonuclease OS=Gorilla gorilla gorilla OX=9595 GN=APEX1 PE=3 SV=1	0	4.766	6	2	10	2	318	35.6	8.28	3182	0	1	1	0.163	0.428	2.48	0.976894	0.934118	0.990773	75.47	61.66	31.78	31.7	46.3	201.2	120.8	21.02	12.69	20.45	36.97	Peak Found	Peak Found	Peak Found	Peak Found	High	High	High	High	High	High	High	Peak Found	1
FALSE	High	Master Protein	Q9UDY8	Mucosa-associated lymphoid tissue lymphoma translocation protein 1 OS=Homo sapiens OX=9606 GN=MALT1 PE=1 SV=1	0	4.756	1	1	2	1	824	92.2	5.73	982		1		0.194	1.588	3.793	0.977746	0.799267	0.982602	55.29	4.19	9.51	8.3	96.9	235.7	59.1	78.8	24.32	25.03	24.99	Not Found	Peak Found	Not Found	Peak Found	Peak Found	Peak Found	Peak Found	High	High	Peak Found	Peak Found	Peak Found	1
FALSE	High	Master Protein	P46778	60S ribosomal protein L21 OS=Homo sapiens OX=9606 GN=RPL21 PE=1 SV=2	0	4.737	5	2	5	2	160	18.6	10.49	2051		2		0.094	0.406	1.437	0.713607	0.911105	0.820499	137.58	135.98	25.08	10.2	61.9	179.8	148.1	70.18	38.88	19.66	69.5	Peak Found	Not Found	Peak Found	Peak Found	Peak Found	High	Peak Found	High	High	Peak Found	High	Peak Found	1
FALSE	High	Master Protein	P30041	Peroxiredoxin-6 OS=Homo sapiens OX=9606 GN=PRDX6 PE=1 SV=3	0	4.714	6	2	12	2	224	25	6.38	4730	0	2	1	0.058	0.337	3.953	0.311334	0.797002	0.971496	40.19	79.48	2.72	4.2	22.3	292.1	81.3	35.23	79.4	14.59	20.08	Peak Found	Peak Found	Peak Found	Peak Found	Peak Found	High	High	High	High	High	High	High	1
FALSE	High	Master Protein	P11233	Ras-related protein Ral-A OS=Homo sapiens OX=9606 GN=RALA PE=1 SV=1	0	4.713	5	1	3	1	206	23.6	7.11	1473		1		0.482	0.713	3.44	0.909726	0.996723	0.990773	89.81	84.58	30.98	34.4	49.3	245.1	71.2	31.01	8.94	86.11	108.54	Not Found	Not Found	Peak Found	Not Found	Not Found	Peak Found	Peak Found	High	High	Not Found	Peak Found	High	1
FALSE	High	Master Protein	Q99447	Ethanolamine-phosphate cytidylyltransferase OS=Homo sapiens OX=9606 GN=PCYT2 PE=1 SV=1	0	4.708	4	1	1	1	389	43.8	6.92	483		1		0.38	1.363	4.954	0.977746	0.902592	0.934883	33.17	36.08	11.39	21.6	61.7	259.9	56.8	21.46	17.88	20.08	31.8	Peak Found	Not Found	Not Found	Peak Found	Peak Found	Peak Found	High	Peak Found	Peak Found	Peak Found	Peak Found	Peak Found	1
FALSE	High	Master Protein	Q08188	Protein-glutamine gamma-glutamyltransferase E OS=Homo sapiens OX=9606 GN=TGM3 PE=1 SV=4	0	4.704	1	1	3	1	693	76.6	5.86	1588		1		0.078	0.884	2.571	0.531761	0.996723	0.990773	23.37	12.46	23.21	8.8	72.5	223.3	95.4	68.05	36.71	22.78	25.59	Peak Found	Peak Found	Not Found	High	Peak Found	High	Peak Found	Peak Found	Peak Found	Peak Found	High	Peak Found	1
FALSE	High	Master Protein	P26006	Integrin alpha-3 OS=Homo sapiens OX=9606 GN=ITGA3 PE=1 SV=5	0	4.698	1	1	11	1	1051	116.5	6.77	4591		1		0.225	0.54	2.352	0.98647	0.996723	0.990773	0.34	12.52	11.98	25.7	51.9	226.2	96.2	91.09	8.19	17.72	26.54	High	High	Peak Found	Peak Found	High	High	High	High	High	High	High	High	1
FALSE	High	Master Protein	Q9UHD8	Septin-9 OS=Homo sapiens OX=9606 GN=SEPTIN9 PE=1 SV=2	0	4.681	3	2	4	2	586	65.4	8.97	1341		2		0.384	0.499	4.506	0.976894	0.996723	0.962737	6.08	17.31	102	24.2	26	289.5	60.2	15.14	16.16	55.51	14.47	Not Found	Not Found	Not Found	Not Found	Not Found	Peak Found	High	High	High	Peak Found	Peak Found	Peak Found	1
FALSE	High	Master Protein	Q9UM00	Calcium load-activated calcium channel OS=Homo sapiens OX=9606 GN=TMCO1 PE=1 SV=2	0	4.678	4	1	8	1	239	27.1	10.26	3474		1		0.083	1.508	3.231	0.572053	0.820147	0.995127	45.74	5.23	3.31	4.6	90.6	231.5	73.3	98.91	25.87	18.08	26.22	Not Found	Peak Found	Not Found	High	High	High	High	High	High	High	High	Peak Found	1
FALSE	High	Master Protein	Q99LX0	Parkinson disease protein 7 homolog OS=Mus musculus OX=10090 GN=Park7 PE=1 SV=1	0	4.674	5	1	2	1	189	20	6.77	1162		1		1.272	2.69	19.315			0.0371458	24.07	20.96	42.51	23.9	40.2	320.6	15.3	35.25	28.56	85.88	31.09	Not Found	Not Found	Not Found	Not Found	Not Found	Not Found	High	Peak Found	High	Not Found	Not Found	Not Found	1
FALSE	High	Master Protein	P06756	Integrin alpha-V OS=Homo sapiens OX=9606 GN=ITGAV PE=1 SV=2	0	4.654	2	2	4	2	1048	116	5.68	1520		2		0.228	0.988	4.041	0.993143	0.996723	0.971496	20.47	22.65	0.86	15.7	50	265.3	68.9	49.38	29.4	15.55	18.65	Peak Found	Peak Found	Not Found	Peak Found	Peak Found	Peak Found	High	High	High	Peak Found	Peak Found	Peak Found	1
FALSE	High	Master Protein	P48556	26S proteasome non-ATPase regulatory subunit 8 OS=Homo sapiens OX=9606 GN=PSMD8 PE=1 SV=2	0	4.63	2	1	5	1	350	39.6	9.7	2691		1		0.093	0.42	3.478	0.713607	0.932178	0.990773	21.23	88.85	15.1	7.8	47.6	260.3	84.2	17.46	61.05	14.19	32.98	Not Found	Not Found	Not Found	Peak Found	Peak Found	Peak Found	High	High	High	Peak Found	High	Peak Found	1
FALSE	High	Master Protein	O95865	N(G),N(G)-dimethylarginine dimethylaminohydrolase 2 OS=Homo sapiens OX=9606 GN=DDAH2 PE=1 SV=1	0	4.629	4	1	3	1	285	29.6	6.01	1582		1		0.562	2.854	12.908	0.909726	0.28892	0.173045	80.4	10.35	19.61	14.5	73.7	290.2	21.6	45.45	20.95	15.9	23.22	Peak Found	Peak Found	Not Found	Peak Found	Peak Found	Peak Found	High	High	High	Not Found	Peak Found	Peak Found	1
FALSE	High	Master Protein	P05198	Eukaryotic translation initiation factor 2 subunit 1 OS=Homo sapiens OX=9606 GN=EIF2S1 PE=1 SV=3	0	4.627	5	2	11	2	315	36.1	5.08	4357		2		0.214	0.687	2.232	0.982193	0.996723	0.976861	25.71	31.19	2.51	16.8	80.2	214.6	88.4	55.17	7.89	18.97	15.11	Peak Found	Peak Found	Peak Found	High	High	Peak Found	High	High	High	High	Peak Found	High	1
FALSE	High	Master Protein	P34896	Serine hydroxymethyltransferase, cytosolic OS=Homo sapiens OX=9606 GN=SHMT1 PE=1 SV=1	0	4.625	2	1	2	1	483	53	7.71	1053		1		0.132	0.439	1.586	0.933725	0.934118	0.873256	8.27	28.75	2.75	13.8	57	200.4	128.7	34.27	29.94	18.3	13.61	Not Found	Not Found	Not Found	Peak Found	Peak Found	Peak Found	High	Peak Found	High	Peak Found	Peak Found	Peak Found	1
FALSE	High	Master Protein	P30376	Class I histocompatibility antigen, Gogo-A*0201 alpha chain OS=Gorilla gorilla gorilla OX=9595 PE=2 SV=1	0	4.62	2	1	8	1	365	40.9	6.39	3328	0	1	1	0.227	0.749	5.064	0.98647	0.996723	0.922101	31.94	3.23	15.19	9.8	45.5	282.5	62.2	29.33	7.12	19.78	31.64	Peak Found	Peak Found	Peak Found	High	High	Peak Found	High	High	High	High	High	High	1
FALSE	High	Master Protein	Q07020	60S ribosomal protein L18 OS=Homo sapiens OX=9606 GN=RPL18 PE=1 SV=2	0	4.613	6	1	4	1	188	21.6	11.72	1642		1		1.51	2.03	1.265	0.121198	0.589037		43.87	98.79	21.83	138.6	121.3	80.4	59.7	171	167.45	36.62	60.06	Not Found	Peak Found	High	High	Not Found	Not Found	Not Found	Not Found	High	Not Found	Not Found	High	1
FALSE	High	Master Protein	O14974	Protein phosphatase 1 regulatory subunit 12A OS=Homo sapiens OX=9606 GN=PPP1R12A PE=1 SV=1	0	4.603	1	2	6	2	1030	115.2	5.4	2877		2		0.153	1.103	3.013	0.974793	0.996723	0.997391	42.17	6.53	30.06	20	77.6	216.4	86.1	49.56	44.84	34.31	13.33	Peak Found	Peak Found	Not Found	Peak Found	Peak Found	Peak Found	High	High	High	High	High	High	1
FALSE	High	Master Protein	P22532	Small proline-rich protein 2D OS=Homo sapiens OX=9606 GN=SPRR2D PE=2 SV=2	0	4.593	13	1	1	1	72	7.9	8.37	526		1		0.188	0.135	0.128	0.977746	0.105123	1.21798e-05	39.27	19.26	9.02	53.5	34	27.5	285.1	69.05	16.49	40.15	24.22	Peak Found	Peak Found	Not Found	Not Found	Peak Found	Peak Found	Not Found	Not Found	Not Found	Peak Found	High	Peak Found	1
FALSE	High	Master Protein	P0C0L4	Complement C4-A OS=Homo sapiens OX=9606 GN=C4A PE=1 SV=2	0	4.582	0	1	4	1	1744	192.7	7.08	2070		1		20.212	37.976	53.738	7.75139e-08	6.47599e-08	6.87479e-05	32.35	10.13	73.41	85.9	123.2	187.5	3.5	79.63	18.64	23.94	32.7	Not Found	Peak Found	High	Peak Found	Peak Found	Peak Found	High	High	High	Not Found	Not Found	Not Found	1
FALSE	High	Master Protein	P39687	Acidic leucine-rich nuclear phosphoprotein 32 family member A OS=Homo sapiens OX=9606 GN=ANP32A PE=1 SV=1	0	4.572	3	1	6	1	249	28.6	4.09	3398		1		0.063	0.413	4.135	0.397833	0.919878	0.971496	17.24	72.05	7.89	4.7	35.7	290.9	68.7	16.8	62.32	9.72	19.35	Not Found	Not Found	Not Found	Peak Found	Peak Found	Peak Found	High	High	High	High	High	High	1
FALSE	High	Master Protein	Q9UKK9	ADP-sugar pyrophosphatase OS=Homo sapiens OX=9606 GN=NUDT5 PE=1 SV=1	0	4.569	7	2	5	2	219	24.3	4.94	2086		2		0.114	0.224	1.827	0.866418	0.438851	0.94541	55.7	26.16	6.37	15.6	51.8	219.5	113	151.02	32.15	65.08	106.64	Peak Found	Peak Found	Peak Found	Peak Found	High	Peak Found	High	High	High	Peak Found	Peak Found	Peak Found	1
FALSE	High	Master Protein	Q9NT62	Ubiquitin-like-conjugating enzyme ATG3 OS=Homo sapiens OX=9606 GN=ATG3 PE=1 SV=1	0	4.552	4	2	2	2	314	35.8	4.74	894		2		0.252	0.525	3.462	0.995262	0.996723	0.990773	71.65	67.67	103.27	13.9	29.1	261.8	95.3	24.17	32.49	35.98	59.81	Not Found	Not Found	Peak Found	Not Found	Peak Found	Peak Found	Peak Found	High	High	Peak Found	Peak Found	Peak Found	1
FALSE	High	Master Protein	Q9Y520	Protein PRRC2C OS=Homo sapiens OX=9606 GN=PRRC2C PE=1 SV=4	0	4.536	0	1	1	1	2896	316.7	9.13	516		1		0.443	1.038	4.442	0.974793	0.996723	0.962737	34.42	48.81	15.74	14.7	50.2	273.6	61.6	41.66	16.77	16.08	46.06	Not Found	Peak Found	Not Found	Peak Found	Peak Found	Peak Found	High	Peak Found	Peak Found	Peak Found	Peak Found	Peak Found	1
FALSE	High	Master Protein	P28070	Proteasome subunit beta type-4 OS=Homo sapiens OX=9606 GN=PSMB4 PE=1 SV=4	0	4.53	4	1	7	1	264	29.2	5.97	2943		1		0.045	0.099	1.864	0.178833	0.0337152	0.9587	110.23	101.94	8.69	4.7	10.2	255.6	129.5	102.21	99.55	32.23	24.37	Not Found	Not Found	Peak Found	Not Found	Not Found	Peak Found	High	High	High	Peak Found	High	High	1
FALSE	High	Master Protein	Q9Y3I0	RNA-splicing ligase RtcB homolog OS=Homo sapiens OX=9606 GN=RTCB PE=1 SV=1	0	4.488	3	2	8	2	505	55.2	7.23	3293		2		0.131	0.581	2.478	0.909726	0.996723	0.990773	85.62	71.04	5.35	13.7	49.1	235.3	101.9	30.14	23.56	8.73	26.59	Not Found	Peak Found	Not Found	Peak Found	Peak Found	Peak Found	Peak Found	High	High	High	Peak Found	High	1
FALSE	High	Master Protein	P49593	Protein phosphatase 1F OS=Homo sapiens OX=9606 GN=PPM1F PE=1 SV=3	0	4.486	3	1	1	1	454	49.8	5.1	591		1		0.249	0.138	1.768	0.995805	0.115154	0.942517	3.36	3.09	1.53	31.7	18.2	222.7	127.3	29.57	19.1	40.86	57.72	Not Found	Not Found	Not Found	Not Found	Not Found	Not Found	Peak Found	Peak Found	High	Not Found	Peak Found	Peak Found	1
FALSE	High	Master Protein	P18858	DNA ligase 1 OS=Homo sapiens OX=9606 GN=LIG1 PE=1 SV=1	0	4.483	1	1	1	1	919	101.7	5.62	531		1																			Not Found	Not Found	Not Found	Not Found	Not Found	Not Found	Not Found	Not Found	High	Not Found	Not Found	Not Found	1
FALSE	High	Master Protein	P01040	Cystatin-A OS=Homo sapiens OX=9606 GN=CSTA PE=1 SV=1	0	4.474	7	1	9	1	98	11	5.5	4735		1		0.164	0.731	0.703	0.977746	0.999451	0.198477	82.48	52.76	13.64	25.3	112.3	108.3	154.1	44.06	22.42	20	29.44	Peak Found	Peak Found	Peak Found	High	Peak Found	High	High	High	High	High	High	High	1
FALSE	High	Master Protein	P28331	NADH-ubiquinone oxidoreductase 75 kDa subunit, mitochondrial OS=Homo sapiens OX=9606 GN=NDUFS1 PE=1 SV=3	0	4.473	1	1	3	1	727	79.4	6.23	1336		1		0.294	0.719	2.723	0.977746	0.996723	0.995127	0.61	16.21	9.96	19.6	59.3	230.4	90.7	28.05	16.53	12.85	28.18	Peak Found	Peak Found	Peak Found	Peak Found	Peak Found	Peak Found	Peak Found	High	High	Peak Found	High	Peak Found	1
FALSE	High	Master Protein	Q96A26	Protein FAM162A OS=Homo sapiens OX=9606 GN=FAM162A PE=1 SV=2	0	4.471	6	1	1	1	154	17.3	9.77	546		1		0.827	1.895	9.03	0.715312	0.650974	0.419281	39.17	4.2	8.62	24.8	58.5	286.7	30	56.62	9.08	18.34	12.9	Not Found	Not Found	Peak Found	Peak Found	Peak Found	Peak Found	Peak Found	High	Peak Found	Peak Found	Peak Found	Not Found	1
FALSE	High	Master Protein	O00232	26S proteasome non-ATPase regulatory subunit 12 OS=Homo sapiens OX=9606 GN=PSMD12 PE=1 SV=3	0	4.468	4	2	4	2	456	52.9	7.65	773	0	2	1	0.164	0.365	2.362	0.977746	0.852286	0.990773	40.35	64.6	30.39	18.3	47.6	239.6	94.6	29.49	24.13	43.08	12.28	Peak Found	Peak Found	Peak Found	Peak Found	Peak Found	Peak Found	High	High	High	High	Peak Found	Peak Found	1
FALSE	High	Master Protein	P13861	cAMP-dependent protein kinase type II-alpha regulatory subunit OS=Homo sapiens OX=9606 GN=PRKAR2A PE=1 SV=2	0	4.461	5	2	3	2	404	45.5	5.07	927		2		1.228	1.715	4.236	0.214346	0.74907	0.966863	2.09	42.04	72.53	88.8	133.9	160.7	16.6	76.01	84.52	24.88	125.76	Peak Found	Peak Found	Peak Found	Peak Found	Peak Found	Not Found	High	Peak Found	High	Peak Found	Peak Found	Not Found	1
FALSE	High	Master Protein	Q9H307	Pinin OS=Homo sapiens OX=9606 GN=PNN PE=1 SV=5	0	4.446	3	2	5	2	717	81.6	7.14	1823		2		0.401	1.606	8.969	0.978632	0.791423	0.427746	2.71	41.53	28.8	13.5	52.4	301.5	32.6	78.81	47.28	36.36	18.22	Not Found	Not Found	Peak Found	Peak Found	Peak Found	Peak Found	High	High	High	Not Found	Not Found	Not Found	1
FALSE	High	Master Protein	P53992	Protein transport protein Sec24C OS=Homo sapiens OX=9606 GN=SEC24C PE=1 SV=3	0	4.444	1	1	6	1	1094	118.2	7.06	2259		1		0.288	0.678	3.057	0.978632	0.996723	0.997391	31.62	5.84	4.65	24.5	53.2	237.4	85	56.48	28.66	25.36	30.32	Peak Found	Peak Found	Not Found	Peak Found	Peak Found	Peak Found	High	High	High	Peak Found	Peak Found	Peak Found	1
FALSE	High	Master Protein	Q12907	Vesicular integral-membrane protein VIP36 OS=Homo sapiens OX=9606 GN=LMAN2 PE=1 SV=1	0	4.444	3	1	4	1	356	40.2	6.95	1508		1		0.075	0.406	3.235	0.569963	0.911105	0.995127	23.95	10.37	2.08	6	34.9	277.8	81.4	30.48	49.08	4.78	4.07	Not Found	Not Found	Not Found	Peak Found	Peak Found	Peak Found	High	High	High	Peak Found	Peak Found	Peak Found	1
FALSE	High	Master Protein	O60664	Perilipin-3 OS=Homo sapiens OX=9606 GN=PLIN3 PE=1 SV=3	0	4.439	3	1	3	1	434	47	5.44	1014		1		0.569	2.054	4.491	0.794559	0.573733	0.962737	13.82	11.4	8.15	29.1	102.7	221.8	46.4	25.81	23.74	16.85	13.92	Peak Found	Peak Found	Peak Found	Peak Found	High	Peak Found	High	Peak Found	Peak Found	Peak Found	High	Peak Found	1
FALSE	High	Master Protein	O95816	BAG family molecular chaperone regulator 2 OS=Homo sapiens OX=9606 GN=BAG2 PE=1 SV=1	0	4.426	5	1	1	1	211	23.8	6.7	552		1		0.573	0.408	2.49	0.842445	0.911105	0.990773	83.14	25.39	8.04	38.8	33.3	233.9	93.9	85.25	40.24	18.23	30.03	Peak Found	Not Found	Not Found	Not Found	Peak Found	Not Found	High	Peak Found	Peak Found	Peak Found	Peak Found	Peak Found	1
FALSE	High	Master Protein	Q13620	Cullin-4B OS=Homo sapiens OX=9606 GN=CUL4B PE=1 SV=4	0	4.424	1	1	4	1	913	103.9	7.37	1412		1		0.166	0.459	2.266	0.977746	0.963986	0.982602	52.45	96.54	12.95	18.3	50.3	223.2	108.2	31.27	69.54	18.72	24.66	Not Found	Not Found	Not Found	Not Found	Peak Found	Peak Found	High	High	High	High	Peak Found	Peak Found	1
FALSE	High	Master Protein	P01966	Hemoglobin subunit alpha OS=Bos taurus OX=9913 GN=HBA PE=1 SV=2	0	4.424	5	1	6	1	142	15.2	8.44	3010		1		0.166	0.097	2.266	0.977746	0.0313283	0.982602	63.17	65.92	8.62	12.3	11.2	261.3	115.3	127.64	109.99	59.6	67.33	Not Found	Not Found	Peak Found	Not Found	Not Found	Peak Found	High	High	High	High	High	High	1
FALSE	High	Master Protein	P53602	Diphosphomevalonate decarboxylase OS=Homo sapiens OX=9606 GN=MVD PE=1 SV=1	0	4.414	2	1	3	1	400	43.4	7.23	1433		1		0.713	1.936	15.544	0.830857	0.643956	0.0960455	52.68	1.65	17.18	9.9	42.8	330.3	17	16.13	17.5	19.82	41.52	Not Found	Peak Found	Not Found	Peak Found	Peak Found	Peak Found	High	High	High	Not Found	Peak Found	Peak Found	1
FALSE	High	Master Protein	P30154	Serine/threonine-protein phosphatase 2A 65 kDa regulatory subunit A beta isoform OS=Homo sapiens OX=9606 GN=PPP2R1B PE=1 SV=3	0	4.412	3	2	5	1	601	66.2	4.94	1944		2		0.176	0.646	2.478	0.977746	0.996723	0.990773	29.45	47.3	12.74	10.4	62.1	230.8	96.7	47.57	19.03	19.21	27.36	Not Found	Not Found	Not Found	Peak Found	Peak Found	Peak Found	High	High	Peak Found	Peak Found	Peak Found	Peak Found	1
FALSE	High	Master Protein	Q969V3	Nicalin OS=Homo sapiens OX=9606 GN=NCLN PE=1 SV=2	0	4.41	2	1	3	1	563	62.9	6.89	1524		1		0.127	0.42	2.283	0.91681	0.932178	0.982602	94.18	115.13	33.46	15.3	23.4	240.7	120.6	35.2	62.64	16.89	77.16	Peak Found	Not Found	Not Found	Peak Found	Not Found	Not Found	High	High	High	Peak Found	Peak Found	Not Found	1
FALSE	High	Master Protein	P49207	60S ribosomal protein L34 OS=Homo sapiens OX=9606 GN=RPL34 PE=1 SV=3	0	4.405	8	1	12	1	117	13.3	11.47	4553	0	1	1	0.136	1.234	1.655	0.925472	0.934118	0.907495	59.93	2.81	2.45	13.9	120.9	165.3	99.9	58.98	17	21.48	19.84	High	Peak Found	Peak Found	High	Peak Found	High	High	High	High	High	High	High	1
FALSE	High	Master Protein	P35221	Catenin alpha-1 OS=Homo sapiens OX=9606 GN=CTNNA1 PE=1 SV=1	0	4.398	2	2	3	2	906	100	6.29	1371		2		0.155	0.925	2.491	0.976894	0.996723	0.990773	2.07	13.71	26.71	17.1	62.9	220.7	99.3	16.66	37.85	15.53	27.29	Peak Found	Peak Found	Peak Found	Peak Found	Peak Found	Peak Found	Peak Found	High	High	Peak Found	Peak Found	Peak Found	1
FALSE	High	Master Protein	Q01650	Large neutral amino acids transporter small subunit 1 OS=Homo sapiens OX=9606 GN=SLC7A5 PE=1 SV=2	0	4.39	2	1	2	1	507	55	7.72	1101		1		0.291	0.722	4.073	0.977746	0.996723	0.971496	44.79	24.55	1.16	15.1	45	272.5	67.4	47.02	16.95	8.75	17.09	Peak Found	Peak Found	Peak Found	Peak Found	Peak Found	Peak Found	High	Peak Found	Peak Found	High	Peak Found	Peak Found	1
FALSE	High	Master Protein	O43617	Trafficking protein particle complex subunit 3 OS=Homo sapiens OX=9606 GN=TRAPPC3 PE=1 SV=1	0	4.381	10	2	3	2	180	20.3	4.96	1083		2		0.301	0.573	4.505	0.977746	0.996723	0.962737	4.97	18.8	10.89	16.9	61.2	265.4	56.5	13.92	9.88	16.52	20.74	Peak Found	Peak Found	Peak Found	Peak Found	Peak Found	Peak Found	High	High	High	Peak Found	Peak Found	Peak Found	1
FALSE	High	Master Protein	Q86V48	Leucine zipper protein 1 OS=Homo sapiens OX=9606 GN=LUZP1 PE=1 SV=2	0	4.379	2	2	13	2	1076	120.2	8.5	5867		2		0.394	0.551	4.882	0.974097	0.996723	0.942517	89.58	130.48	71.43	33.7	68.6	112.2	185.4	65.95	53.51	18.64	25.86	High	Peak Found	High	High	High	High	High	High	Peak Found	High	High	High	1
FALSE	High	Master Protein	Q92572	AP-3 complex subunit sigma-1 OS=Homo sapiens OX=9606 GN=AP3S1 PE=1 SV=1	0	4.378	6	1	3	1	193	21.7	5.39	1440		1		0.143	0.174	2.55	0.972905	0.236669	0.990773	89.77	3.47	20.69	16.2	20.9	249.3	113.6	26.54	78.56	17.91	56.18	Not Found	Not Found	Not Found	Not Found	Not Found	Peak Found	High	High	High	Peak Found	Peak Found	Not Found	1
FALSE	High	Master Protein	Q9NX63	MICOS complex subunit MIC19 OS=Homo sapiens OX=9606 GN=CHCHD3 PE=1 SV=1	0	4.377	4	1	10	1	227	26.1	8.28	4624		1		0.306	0.491	0.057	0.977746	0.996723	6.80492e-09	105.73	45.07	135.08	19.7	16.8	11.8	351.7	126.3	152.7	38.37	81.83	Peak Found	Not Found	Not Found	High	Not Found	High	High	High	High	High	Peak Found	High	1
FALSE	High	Master Protein	Q13136	Liprin-alpha-1 OS=Homo sapiens OX=9606 GN=PPFIA1 PE=1 SV=1	0	4.371	1	1	3	1	1202	135.7	6.29	1514		1		0.218	0.895	0.035	0.98529	0.996723	2.72321e-11	77.12	32.81	42.96	43.6	151.9	4.6	199.9	80.55	11.34	52.86	26.78	Not Found	Peak Found	Peak Found	Peak Found	High	Peak Found	Not Found	Not Found	Not Found	Peak Found	High	High	1
FALSE	High	Master Protein	P12955	Xaa-Pro dipeptidase OS=Homo sapiens OX=9606 GN=PEPD PE=1 SV=3	0	4.367	2	1	1	1	493	54.5	6	554		1		0.958	0.94	5.286			0.907495	59.16	23.8	64.66	33.6	28.7	283.9	53.7	36.46	61.97	33.65	49.97	Not Found	Not Found	Not Found	Not Found	Not Found	Not Found	Peak Found	Peak Found	High	Not Found	Not Found	Not Found	1
FALSE	High	Master Protein	P21980	Protein-glutamine gamma-glutamyltransferase 2 OS=Homo sapiens OX=9606 GN=TGM2 PE=1 SV=2	0	4.366	1	1	2	1	687	77.3	5.22	1028		1		0.473	2.898	1.014	0.977746	0.278528	0.477443	10.28	94.19	92.88	39.2	212.9	74.5	73.5	59.02	42.83	127.78	34.99	Peak Found	Not Found	Not Found	Peak Found	Peak Found	Peak Found	Not Found	High	Not Found	Not Found	Not Found	Not Found	1
FALSE	High	Master Protein	A2RRP1	Neuroblastoma-amplified sequence OS=Homo sapiens OX=9606 GN=NBAS PE=1 SV=2	0	4.361	1	2	2	2	2371	268.4	5.96	730		2		0.9	0.67	4.773	0.397833	0.996723	0.94541	60.17	12.27	2.9	48.7	61.9	219.6	69.8	11.89	19.34	3.77	30.27	Peak Found	Peak Found	Peak Found	Peak Found	Peak Found	Peak Found	High	Peak Found	Peak Found	High	Peak Found	Peak Found	1
FALSE	High	Master Protein	P51665	26S proteasome non-ATPase regulatory subunit 7 OS=Homo sapiens OX=9606 GN=PSMD7 PE=1 SV=2	0	4.353	3	1	7	1	324	37	6.77	3070		1		0.092	0.353	1.232	0.704041	0.815238	0.710912	84.44	10.45	22.86	15.4	52.3	173.7	158.6	98.23	54.84	8.75	23.9	Not Found	Peak Found	High	Peak Found	Peak Found	High	Peak Found	High	High	High	High	High	1
FALSE	High	Master Protein	P08195	4F2 cell-surface antigen heavy chain OS=Homo sapiens OX=9606 GN=SLC3A2 PE=1 SV=3	0	4.347	2	1	1	1	630	68	5.01	493		1		1.059	1.01	0.906	0.319887	0.996723	0.37528	67.27	92.58	100.92	114.7	109.3	67.8	108.2	13.89	50.39	162.81	129.21	Not Found	Not Found	Not Found	Not Found	Not Found	Not Found	Not Found	Not Found	High	Not Found	Not Found	Peak Found	1
FALSE	High	Master Protein	Q86YS6	Ras-related protein Rab-43 OS=Homo sapiens OX=9606 GN=RAB43 PE=1 SV=1	0	4.311	3	1	8	1	212	23.3	5.64	3730		1		0.338	0.736	1.022	0.977746	0.999451	0.483511	26.2	1.66	14.21	22	100.9	140.1	137	90.07	38.62	31.44	50.35	Peak Found	Peak Found	High	High	High	Peak Found	High	High	High	High	Peak Found	High	1
FALSE	High	Master Protein	Q9NX55	Huntingtin-interacting protein K OS=Homo sapiens OX=9606 GN=HYPK PE=1 SV=2	0	4.308	6	1	7	1	129	14.7	4.93	3070		1		0.229	1.541	4.047	0.991197	0.815238	0.971496	15.83	50.56	27.35	25.1	107.4	197.8	69.7	56.84	9.56	26.4	51.28	Peak Found	Peak Found	Not Found	High	High	High	High	High	High	High	Peak Found	Peak Found	1
FALSE	High	Master Protein	P01829	Ig heavy chain V-A2 region P-MU-3 OS=Oryctolagus cuniculus OX=9986 PE=3 SV=1	0	4.307	11	1	6	1	136	14.6	6.52		14.52		1	100	1.138	100	1.81429e-15	0.982566	7.04595e-16	0	21.88	0	203.2	1.2	194.6	1	61.91	171.95	86.19	5.98	High	Peak Found	High	High	Not Found	High	Peak Found	High	High	Not Found	Not Found	Not Found	1
FALSE	High	Master Protein	P63010	AP-2 complex subunit beta OS=Homo sapiens OX=9606 GN=AP2B1 PE=1 SV=1	0	4.305	1	1	4	1	937	104.5	5.38	2140		1		0.277	0.847	2.192	0.978632	0.996723	0.971496	15.09	3.5	2.35	26	77.7	202.5	93.9	54.39	14.32	14.4	14.87	Peak Found	Peak Found	Not Found	Peak Found	Peak Found	Peak Found	High	High	High	Peak Found	High	Peak Found	1
FALSE	High	Master Protein	Q7Z417	Nuclear fragile X mental retardation-interacting protein 2 OS=Homo sapiens OX=9606 GN=NUFIP2 PE=1 SV=1	0	4.3	1	1	5	1	695	76.1	8.7	2222		1		0.299	0.856	1.656	0.977746	0.996723	0.907495	48.12	1.49	11.27	32.5	92.9	166.1	108.6	64.34	20.11	17.39	22.46	Peak Found	Peak Found	Not Found	Peak Found	Peak Found	Peak Found	High	High	High	High	High	Peak Found	1
FALSE	High	Master Protein	P60900	Proteasome subunit alpha type-6 OS=Homo sapiens OX=9606 GN=PSMA6 PE=1 SV=1	0	4.298	4	1	2	1	246	27.4	6.76	728		1		2.014	1.452	1.882	0.0496446	0.862146	0.962737	146.07	54.37	1.76	91.3	90	142.9	75.9	132.47	17.85	138.48	150.31	Peak Found	Not Found	Not Found	Not Found	Not Found	Not Found	Peak Found	Peak Found	High	Not Found	Not Found	High	1
FALSE	High	Master Protein	P24844	Myosin regulatory light polypeptide 9 OS=Homo sapiens OX=9606 GN=MYL9 PE=1 SV=4	0	4.267	5	1	4	1	172	19.8	4.92	1720		1		0.079	0.099	2.221	0.595085	0.0330869	0.976146	15.29	116.43	11.46	12.6	15.7	262.1	109.6	31.3	102.81	16.13	24.5	Not Found	Not Found	Not Found	Not Found	Not Found	Peak Found	High	High	High	Peak Found	High	Peak Found	1
FALSE	High	Master Protein	O75367	Core histone macro-H2A.1 OS=Homo sapiens OX=9606 GN=MACROH2A1 PE=1 SV=4	0	4.257	4	2	6	2	372	39.6	9.79	2309		2		0.214	0.261	1.102	0.98647	0.573733	0.569248	79.1	65.05	44.63	13.1	30	251.1	105.8	40.65	60.93	21.39	91.89	Not Found	Not Found	Not Found	Not Found	Peak Found	Peak Found	High	High	High	Peak Found	High	Peak Found	1
FALSE	High	Master Protein	P78527	DNA-dependent protein kinase catalytic subunit OS=Homo sapiens OX=9606 GN=PRKDC PE=1 SV=3	0	4.248	0	2	5	2	4128	468.8	7.12	1351	0	2	1	0.297	1.216	2.974	0.977746	0.934894	0.997391	0.7	4.33	5.91	21.2	76.5	219.7	82.6	10.78	10.01	16.81	14.39	Peak Found	Peak Found	Peak Found	Peak Found	Peak Found	Peak Found	Peak Found	High	High	Peak Found	Peak Found	Peak Found	1
FALSE	High	Master Protein	Q9NPQ8	Synembryn-A OS=Homo sapiens OX=9606 GN=RIC8A PE=1 SV=3	0	4.248	1	1	4	1	531	59.7	5.33	2343		1		0.082	0.345	0.676	0.579888	0.815238	0.181448	95.89	57.89	64.25	16	65.2	128.6	190.2	77.65	26.71	11.79	52.68	Peak Found	Peak Found	Peak Found	Peak Found	High	Peak Found	High	High	Peak Found	Peak Found	High	Peak Found	1
FALSE	High	Master Protein	P61916	NPC intracellular cholesterol transporter 2 OS=Homo sapiens OX=9606 GN=NPC2 PE=1 SV=1	0	4.244	5	1	5	1	151	16.6	7.65	2666		1		0.098	0.384	3.088	0.788424	0.882694	0.997391	68.35	0.79	35.16	10.4	40.9	251.7	97	38.44	18.19	16.95	35.16	Not Found	Not Found	Not Found	Peak Found	Peak Found	Peak Found	High	High	High	Peak Found	High	Peak Found	1
FALSE	High	Master Protein	Q9UG63	ATP-binding cassette sub-family F member 2 OS=Homo sapiens OX=9606 GN=ABCF2 PE=1 SV=2	0	4.23	1	1	5	1	623	71.2	7.37	2316		1		0.319	0.809	2.06	0.977746	0.996723	0.967977	39.12	12.6	11.12	32.5	80.9	184.9	101.8	72.77	11.97	16.89	17.83	Peak Found	Peak Found	Not Found	Peak Found	Peak Found	Peak Found	High	High	High	High	High	Peak Found	1
FALSE	High	Master Protein	P55010	Eukaryotic translation initiation factor 5 OS=Homo sapiens OX=9606 GN=EIF5 PE=1 SV=2	0	4.208	4	2	2	2	431	49.2	5.58	755		2		1.277	1.137	3.567	0.234711	0.983198	0.990773	32.61	11.99	27.64	54.5	36.4	261.6	47.4	12.48	28.81	19.87	78.18	Not Found	Not Found	Not Found	Not Found	Not Found	Not Found	High	Peak Found	High	Not Found	Not Found	Peak Found	1
FALSE	High	Master Protein	P61223	Ras-related protein Rap-1b OS=Bos taurus OX=9913 GN=RAP1B PE=2 SV=1	0	4.207	4	1	1	1	184	20.8	5.78	566		1		0.358	0.823	3.996	0.978632	0.996723	0.971496	1.78	4.24	10.55	26.6	55.5	250.4	67.5	7	11.94	24.6	15.7	Not Found	Not Found	Not Found	Peak Found	Peak Found	Peak Found	Peak Found	High	Peak Found	Peak Found	Peak Found	Peak Found	1
FALSE	High	Master Protein	O94903	Pyridoxal phosphate homeostasis protein OS=Homo sapiens OX=9606 GN=PLPBP PE=1 SV=1	0	4.202	3	1	1	1	275	30.3	7.5	564		1		2.551	1.883	37.103			0.000947865	33.38	19.3	33.64	23.9	18.6	348.1	9.4	38.06	10.97	83.88	28.31	Not Found	Not Found	Not Found	Not Found	Not Found	Not Found	High	Peak Found	Not Found	Not Found	Not Found	Not Found	1
FALSE	High	Master Protein	O60869	Endothelial differentiation-related factor 1 OS=Homo sapiens OX=9606 GN=EDF1 PE=1 SV=1	0	4.201	11	2	3	2	148	16.4	9.95	1232		2		0.239	0.431	3.956	0.998769	0.934118	0.971496	79.29	32.49	122.95	18.2	37.1	268.7	76	15.32	20.36	48.83	31.78	Not Found	Not Found	Not Found	Peak Found	Peak Found	Peak Found	High	Peak Found	High	Peak Found	Peak Found	Peak Found	1
FALSE	High	Master Protein	Q15019	Septin-2 OS=Homo sapiens OX=9606 GN=SEPTIN2 PE=1 SV=1	0	4.188	2	1	6	1	361	41.5	6.6	2941		1		0.209	0.758	1.459	0.978632	0.996723	0.82815	21.91	23.23	3.78	22.6	87.1	172.2	118.1	25.12	16.47	13.25	20.7	Peak Found	Peak Found	Peak Found	Peak Found	Peak Found	Peak Found	High	High	High	High	High	Peak Found	1
FALSE	High	Master Protein	Q14157	Ubiquitin-associated protein 2-like OS=Homo sapiens OX=9606 GN=UBAP2L PE=1 SV=2	0	4.17	1	1	2	1	1087	114.5	7.11	1021		1		0.175	0.593	1.863	0.977746	0.996723	0.958403	49.29	42.58	5.74	20	67.4	200.6	112	18.2	14.83	15.85	27.75	Peak Found	Peak Found	Peak Found	Peak Found	Peak Found	Peak Found	High	Peak Found	Peak Found	High	Peak Found	Peak Found	1
FALSE	High	Master Protein	O75131	Copine-3 OS=Homo sapiens OX=9606 GN=CPNE3 PE=1 SV=1	0	4.168	1	1	5	1	537	60.1	5.85	2129		1		0.109	0.681	2.924	0.836467	0.996723	0.999317	50.81	6.61	25.07	7.8	58	249	85.2	96.82	27.51	14.91	37.75	Not Found	Peak Found	Not Found	Peak Found	Peak Found	Peak Found	High	High	High	High	High	Peak Found	1
FALSE	High	Master Protein	Q15843	NEDD8 OS=Homo sapiens OX=9606 GN=NEDD8 PE=1 SV=1	0	4.166	11	1	30	1	81	9.1	8.43	11308		1		0.425	1.652	1.807	0.938228	0.764951	0.94541	47.3	13.92	6.51	37.8	128.9	161	72.3	48.82	15.19	53.22	15.98	Peak Found	Peak Found	Peak Found	High	Peak Found	Peak Found	High	High	High	High	High	Peak Found	1
FALSE	High	Master Protein	Q2TAC6	Kinesin-like protein KIF19 OS=Homo sapiens OX=9606 GN=KIF19 PE=2 SV=2	0	4.159	1	1	1	1	998	111.3	8.69	701		1		0.17	0.181	4.388	0.977746	0.263971	0.962737	137.16	61.88	12.6	12.4	9.3	305.7	72.6	51.44	47.76	11.79	74.38	Not Found	Not Found	Not Found	Not Found	Not Found	Not Found	High	Peak Found	Peak Found	Peak Found	Peak Found	Not Found	1
FALSE	High	Master Protein	Q9NXH9	tRNA (guanine(26)-N(2))-dimethyltransferase OS=Homo sapiens OX=9606 GN=TRMT1 PE=1 SV=1	0	4.158	2	1	3	1	659	72.2	7.64	1626		1		0.388	1.021	4.721	0.977746	0.996723	0.94541	20.69	16.17	7.13	21.7	57.3	264.9	56.1	31.74	45.68	14.13	6.52	Not Found	Not Found	Not Found	Peak Found	Not Found	Peak Found	High	High	High	Peak Found	Peak Found	Peak Found	1
FALSE	High	Master Protein	P62906	60S ribosomal protein L10a OS=Homo sapiens OX=9606 GN=RPL10A PE=1 SV=2	0	4.153	4	1	3	1	217	24.8	9.94	1467		1		0.224	0.421	1.06	0.98647	0.932178	0.52114	42.56	112.01	146.24	48.9	46.5	53.3	251.4	146.99	69.69	141.05	155.18	Not Found	Not Found	High	Peak Found	Peak Found	Peak Found	High	Peak Found	Not Found	Peak Found	Peak Found	High	1
FALSE	High	Master Protein	P62491	Ras-related protein Rab-11A OS=Homo sapiens OX=9606 GN=RAB11A PE=1 SV=3	0	4.15	4	1	2	1	216	24.4	6.57	1096		1		0.08	0.146	3.159	0.631711	0.139078	0.995127	41.67	5.97	3.32	7.9	13.7	280.5	97.9	46.87	20.04	27.68	24.69	Not Found	Not Found	Not Found	Not Found	Not Found	Peak Found	Peak Found	High	High	Peak Found	Peak Found	Peak Found	1
FALSE	High	Master Protein	Q9UEE9	Craniofacial development protein 1 OS=Homo sapiens OX=9606 GN=CFDP1 PE=1 SV=1	0	4.147	4	1	1	1	299	33.6	4.81	431		1		1.638	3.072	7.767	0.336879	0.240013	0.574252	29.86	73	38	53.4	94.2	222.4	30.1	4.64	27.87	18.42	46.9	Not Found	Not Found	Not Found	Peak Found	Peak Found	Peak Found	Peak Found	High	Peak Found	Not Found	Peak Found	Not Found	1
FALSE	High	Master Protein	Q15046	Lysine--tRNA ligase OS=Homo sapiens OX=9606 GN=KARS1 PE=1 SV=3	0	4.141	1	1	5	1	597	68	6.35	2278		1		0.051	0.053	1.986	0.234711	0.00132007	0.962737	1.12	11.69	5.38	7.9	7.7	265.2	119.2	20.05	16.02	11.55	18.76	Not Found	Not Found	Not Found	Not Found	Not Found	Not Found	High	High	High	High	Peak Found	Peak Found	1
FALSE	High	Master Protein	O76094	Signal recognition particle subunit SRP72 OS=Homo sapiens OX=9606 GN=SRP72 PE=1 SV=3	0	4.139	2	2	2	2	671	74.6	9.26	808		2		0.341	1.282	2.564	0.977746	0.932178	0.990773	22.19	13.49	2.33	24.2	90.6	205.8	79.4	4.41	14.55	23.84	24.85	Peak Found	Peak Found	Not Found	Peak Found	Peak Found	Peak Found	High	High	Peak Found	Peak Found	Peak Found	Peak Found	1
FALSE	High	Master Protein	Q56A35	Actin-related protein 2-B OS=Danio rerio OX=7955 GN=actr2b PE=2 SV=1	0	4.139	3	2	3	2	394	44.7	6.39	1284		2		0.126	0.475	2.623	0.909063	0.98451	0.995127	23.87	68.43	18.88	13	65.9	223.4	97.7	40.31	36.46	6.87	23.02	Peak Found	Peak Found	Peak Found	Peak Found	Peak Found	Peak Found	High	Peak Found	Peak Found	High	Peak Found	High	1
FALSE	High	Master Protein	Q9H7Z7	Prostaglandin E synthase 2 OS=Homo sapiens OX=9606 GN=PTGES2 PE=1 SV=1	0	4.138	5	2	3	2	377	41.9	9.16	431	0	1	1	0.695	0.941	10.588	0.683225	0.996723	0.29732	72.76	9.57	15.88	20.5	32.5	313.8	33.2	55.92	4.87	15.64	10.5	Not Found	Peak Found	Peak Found	Peak Found	Peak Found	Peak Found	High	High	High	Peak Found	Peak Found	Peak Found	1
FALSE	High	Master Protein	O62839	Catalase OS=Sus scrofa OX=9823 GN=CAT PE=1 SV=4	0	4.138	2	1	3	1	527	59.8	6.8	1679		1		0.165	0.163	6.782	0.977746	0.197297	0.723404	37.75	98.76	3.5	7.9	7	336.9	48.2	104.97	92.58	10.33	7.19	Not Found	Peak Found	Peak Found	Not Found	Not Found	Peak Found	High	High	High	Peak Found	Peak Found	Peak Found	1
FALSE	High	Master Protein	P09211	Glutathione S-transferase P OS=Homo sapiens OX=9606 GN=GSTP1 PE=1 SV=2	0	4.136	3	1	4	1	210	23.3	5.64	2206		1		0.572	0.842	13.741	0.974793	0.996723	0.144814	54.37	8.58	9.81	11.8	21.2	346.3	20.7	47.11	35.7	45.99	13.32	Peak Found	Peak Found	Not Found	Peak Found	Peak Found	Peak Found	High	High	High	Not Found	Not Found	Not Found	1
FALSE	High	Master Protein	Q9NP58	ATP-binding cassette sub-family B member 6 OS=Homo sapiens OX=9606 GN=ABCB6 PE=1 SV=1	0	4.13	1	1	5	1	842	93.8	8.48	2919		1		0.142	1.07	2.791	0.953947	0.996723	0.997391	12.92	3.54	4.33	14.3	87.9	217.5	80.3	14.83	35.35	46.5	34.35	High	Peak Found	Peak Found	High	Peak Found	High	Peak Found	High	Peak Found	Peak Found	Peak Found	High	1
FALSE	High	Master Protein	Q13155	Aminoacyl tRNA synthase complex-interacting multifunctional protein 2 OS=Homo sapiens OX=9606 GN=AIMP2 PE=1 SV=2	0	4.124	3	1	11	1	320	35.3	8.22	5114		1		0.288	0.727	1.663	0.978632	0.999451	0.910161	13.23	2.18	3.64	30.9	83.2	178.5	107.4	30.21	23.23	21.92	12.55	Peak Found	Peak Found	Peak Found	High	High	Peak Found	High	High	High	High	High	High	1
FALSE	High	Master Protein	P53618	Coatomer subunit beta OS=Homo sapiens OX=9606 GN=COPB1 PE=1 SV=3	0	4.124	1	1	4	1	953	107.1	6.05	1647		1		0.282	1.015	2.657	0.978632	0.996723	0.995127	33.63	5.85	19.87	25.2	106	179.4	89.4	75.42	9.52	38.22	24.43	Peak Found	Peak Found	Not Found	Peak Found	High	Peak Found	High	High	Peak Found	Peak Found	High	Peak Found	1
FALSE	High	Master Protein	Q02413	Desmoglein-1 OS=Homo sapiens OX=9606 GN=DSG1 PE=1 SV=2	0	4.123	1	1	5	1	1049	113.7	5.03	2007		1		0.223	1.031	0.91	0.98647	0.996723	0.380028	128.81	96.52	18.4	28.2	130.5	115.2	126.1	117.39	48.88	22.79	25.32	Peak Found	Peak Found	Peak Found	Peak Found	High	High	Peak Found	High	Peak Found	High	High	Peak Found	1
FALSE	High	Master Protein	P23381	Tryptophan--tRNA ligase, cytoplasmic OS=Homo sapiens OX=9606 GN=WARS1 PE=1 SV=2	0	4.117	2	1	2	1	471	53.1	6.23	1201		1		0.195	0.853	2.989	0.978632	0.996723	0.997391	48.16	7.18	4.47	12.6	68.6	238.5	80.4	44.6	18.39	22.53	26.61	Not Found	Peak Found	Not Found	Peak Found	Peak Found	Peak Found	Peak Found	High	High	Peak Found	Peak Found	Peak Found	1
FALSE	High	Master Protein	Q9UJY1	Heat shock protein beta-8 OS=Homo sapiens OX=9606 GN=HSPB8 PE=1 SV=1	0	4.078	5	1	3	1	196	21.6	5.12	1318		1		0.202	0.835	1.36	0.978632	0.996723	0.75883	57.86	51.09	36.42	23.4	90.9	144.3	141.4	32.17	15.99	33.8	39.16	Not Found	Peak Found	Peak Found	Peak Found	Peak Found	Peak Found	High	Peak Found	Peak Found	High	High	Peak Found	1
FALSE	High	Master Protein	Q9Y265	RuvB-like 1 OS=Homo sapiens OX=9606 GN=RUVBL1 PE=1 SV=1	0	4.077	3	1	1	1	456	50.2	6.42	466		1		0.343	0.203	2.115	0.977746	0.351746	0.971496	8.17	22.5	12.48	26.9	24.1	230.5	118.5	31.53	15.87	43.37	25.55	Not Found	Not Found	Not Found	Not Found	Not Found	Not Found	Peak Found	Peak Found	High	Peak Found	Peak Found	Peak Found	1
FALSE	High	Master Protein	P62495	Eukaryotic peptide chain release factor subunit 1 OS=Homo sapiens OX=9606 GN=ETF1 PE=1 SV=3	0	4.075	2	1	10	1	437	49	5.71	4376		1		0.238	0.891	2.844	0.995805	0.996723	0.997391	0.4	19.23	21.75	16.1	60.2	254.6	69.1	19.91	18.54	39.34	40.14	Peak Found	Peak Found	Peak Found	Peak Found	High	High	High	High	High	High	High	High	1
FALSE	High	Master Protein	Q5C9Z4	Nucleolar MIF4G domain-containing protein 1 OS=Homo sapiens OX=9606 GN=NOM1 PE=1 SV=1	0	4.073	1	1	8	1	860	96.2	8.1	3122		1		0.405	0.903	0.032	0.972697	0.996723	1.22221e-11	6.53	15.55	10.36	68.3	157.3	6	168.4	86.4	12.07	25.55	24.22	High	High	Not Found	High	High	Peak Found	Peak Found	Not Found	Not Found	High	High	High	1
FALSE	High	Master Protein	Q96PK6	RNA-binding protein 14 OS=Homo sapiens OX=9606 GN=RBM14 PE=1 SV=2	0	4.071	2	1	1	1	669	69.4	9.67	472		1																			Not Found	Not Found	Not Found	Not Found	Not Found	Not Found	High	Not Found	Not Found	Not Found	Not Found	Not Found	1
FALSE	High	Master Protein	Q99439	Calponin-2 OS=Homo sapiens OX=9606 GN=CNN2 PE=1 SV=4	0	4.051	5	2	11	2	309	33.7	7.33	4113		2		0.337	1.048	2.704	0.977746	0.996723	0.995127	2.95	9.56	1.34	24.7	82.3	215.9	77	35.86	21.66	7.94	15.86	Peak Found	Peak Found	Peak Found	Peak Found	High	Peak Found	High	High	High	High	High	Peak Found	1
FALSE	High	Master Protein	Q14677	Clathrin interactor 1 OS=Homo sapiens OX=9606 GN=CLINT1 PE=1 SV=1	0	4.039	3	1	2	1	625	68.2	6.42	679		1		0.439	0.588	4.326	0.977746	0.996723	0.962737	38.46	32.8	11.49	23.9	39.2	270.2	66.7	34.57	36.56	4.32	11.27	Not Found	Not Found	Not Found	Not Found	Not Found	Not Found	Peak Found	High	High	Peak Found	Peak Found	Peak Found	1
FALSE	High	Master Protein	Q9Y371	Endophilin-B1 OS=Homo sapiens OX=9606 GN=SH3GLB1 PE=1 SV=1	0	4.037	2	1	4	1	365	40.8	6.04	1779		1		0.665	1.151	2.411	0.61038	0.977677	0.990773	139.34	119.38	76.94	52.8	41.8	215.8	89.5	86.15	87.99	14.31	97.14	Peak Found	Peak Found	Peak Found	Peak Found	Peak Found	Peak Found	High	Peak Found	High	High	High	Not Found	1
FALSE	High	Master Protein	P50570	Dynamin-2 OS=Homo sapiens OX=9606 GN=DNM2 PE=1 SV=2	0	4.033	1	1	3	1	870	98	7.44	1513		1		0.083	0.462	2.674	0.632901	0.972167	0.995127	24.98	61.85	28.2	8	44.3	243.4	104.4	6.71	43.15	17.73	33.65	Not Found	Not Found	Not Found	Peak Found	Peak Found	Peak Found	High	High	Peak Found	Peak Found	High	Peak Found	1
FALSE	High	Master Protein	O94925	Glutaminase kidney isoform, mitochondrial OS=Homo sapiens OX=9606 GN=GLS PE=1 SV=1	0	4.014	1	1	2	1	669	73.4	7.77	1069		1		6.493	1.445	4.43	0.000302936	0.870256	0.962737	9.78	19.49	19.39	215.5	48	103.3	33.2	18.12	12.9	67.36	20.56	Peak Found	Peak Found	Peak Found	Peak Found	Peak Found	Peak Found	Peak Found	High	High	Peak Found	Peak Found	Peak Found	1
FALSE	High	Master Protein	P37108	Signal recognition particle 14 kDa protein OS=Homo sapiens OX=9606 GN=SRP14 PE=1 SV=2	0	4.006	6	1	5	1	136	14.6	10.04	1641	0	1	1	0.241	0.884	5.235	0.995805	0.996723	0.907495	37.16	28.19	4.43	11.7	43.5	289.5	55.3	46.3	10.31	25.89	29.95	Peak Found	Peak Found	Peak Found	Peak Found	Peak Found	Peak Found	High	High	Peak Found	High	High	High	1
FALSE	High	Master Protein	P61927	60S ribosomal protein L37 OS=Homo sapiens OX=9606 GN=RPL37 PE=1 SV=2	0	3.997	6	1	2	1	97	11.1	11.74	1203		1		0.303	1.153	1.061	0.977746	0.976341	0.52114	18.31	3.37	1.52	33.6	114.5	129	122.9	29.38	25.1	8.82	13.3	Peak Found	Peak Found	Peak Found	Peak Found	Peak Found	Peak Found	High	Peak Found	Peak Found	High	Peak Found	Peak Found	1
FALSE	High	Master Protein	Q9NX02	NACHT, LRR and PYD domains-containing protein 2 OS=Homo sapiens OX=9606 GN=NLRP2 PE=1 SV=1	0	3.996	2	2	3	2	1062	120.4	6.07	742	0	2	1	0.661	0.889	4.86	0.677912	0.996723	0.94541	8.93	14.75	4.61	32.2	58.9	236.8	72.1	28.86	21.13	19.39	28.12	Peak Found	Peak Found	Peak Found	Peak Found	Peak Found	Peak Found	High	High	Peak Found	Peak Found	Peak Found	Peak Found	1
FALSE	High	Master Protein	P16152	Carbonyl reductase [NADPH] 1 OS=Homo sapiens OX=9606 GN=CBR1 PE=1 SV=3	0	3.989	3	1	3	1	277	30.4	8.32	1433		1		0.335	1.627	6.618	0.977746	0.779831	0.729833	89.28	10.56	6.22	17.4	77.2	261.8	43.7	77.39	23.39	15.46	25.26	Peak Found	Peak Found	Not Found	Peak Found	Peak Found	Peak Found	High	High	High	Peak Found	Peak Found	Peak Found	1
FALSE	High	Master Protein	P23368	NAD-dependent malic enzyme, mitochondrial OS=Homo sapiens OX=9606 GN=ME2 PE=1 SV=1	0	3.967	2	1	4	1	584	65.4	7.61	2084		1		0.169	0.434	1.927	0.977746	0.934118	0.962737	21.94	15.08	0.87	16.7	50.8	218.9	113.6	36.76	10.22	18.18	17.25	Not Found	Not Found	Not Found	Peak Found	Peak Found	Peak Found	High	High	High	Peak Found	Peak Found	Peak Found	1
FALSE	High	Master Protein	O95232	Luc7-like protein 3 OS=Homo sapiens OX=9606 GN=LUC7L3 PE=1 SV=2	0	3.951	3	2	2	2	432	51.4	9.79	832		2		0.185	0.134	1.707	0.977746	0.105123	0.923918	60.91	33.93	31.07	23.6	14.9	203.1	158.4	62.09	23.29	18.9	30.05	Not Found	Peak Found	Peak Found	Not Found	Not Found	Not Found	High	High	Peak Found	Peak Found	Peak Found	Peak Found	1
FALSE	High	Master Protein	Q9BZH6	WD repeat-containing protein 11 OS=Homo sapiens OX=9606 GN=WDR11 PE=1 SV=1	0	3.944	1	1	1	1	1224	136.6	6.92	488		1		1.281	0.986	3.609	0.415986		0.990773	47.35	51.3	118.44	72.4	61.5	203.7	62.4	36.67	44.59	94.41	20.76	Not Found	Not Found	Peak Found	Not Found	Not Found	Not Found	Not Found	Peak Found	High	Not Found	Not Found	Not Found	1
FALSE	High	Master Protein	Q15061	WD repeat-containing protein 43 OS=Homo sapiens OX=9606 GN=WDR43 PE=1 SV=3	0	3.928	3	2	4	2	677	74.8	5.57	1285		2		0.221	0.484	4.519	0.98647	0.993217	0.962737	15.92	11.11	4.99	10.8	30.5	277.5	81.2	46.53	22.12	15.94	31.5	Not Found	Not Found	Not Found	Not Found	Peak Found	Peak Found	High	High	High	Peak Found	Peak Found	Peak Found	1
FALSE	High	Master Protein	Q9NTJ3	Structural maintenance of chromosomes protein 4 OS=Homo sapiens OX=9606 GN=SMC4 PE=1 SV=2	0	3.926	1	2	4	2	1288	147.1	6.79	1517		2		0.5	0.738	3.448	0.880186	0.999451	0.990773	48.91	28.54	64.62	33.3	59	220.5	87.2	25.41	21.73	26.43	48.44	Peak Found	Peak Found	Not Found	Peak Found	Peak Found	Peak Found	High	High	High	Peak Found	Peak Found	Peak Found	1
FALSE	High	Master Protein	P27708	CAD protein OS=Homo sapiens OX=9606 GN=CAD PE=1 SV=3	0	3.925	0	1	3	1	2225	242.8	6.46	1520		1		0.105	0.067	1.284	0.817964	0.00527813	0.728438	93.47	19.79	4.15	14.8	9.7	212.7	162.8	99.17	108.34	76.64	8.49	Not Found	Peak Found	Not Found	Peak Found	Peak Found	Peak Found	Not Found	High	High	High	Peak Found	Peak Found	1
FALSE	High	Master Protein	O15162	Phospholipid scramblase 1 OS=Homo sapiens OX=9606 GN=PLSCR1 PE=1 SV=1	0	3.914	2	1	2	1	318	35	4.94	997		1		0.372	0.403	4.908	0.977746	0.911105	0.936879	49.41	39.07	13.6	22.7	24.5	293.4	59.5	26.87	12.74	30.44	28.96	Not Found	Peak Found	Not Found	Not Found	Not Found	Not Found	Peak Found	High	High	Peak Found	Peak Found	Peak Found	1
FALSE	High	Master Protein	Q96KP4	Cytosolic non-specific dipeptidase OS=Homo sapiens OX=9606 GN=CNDP2 PE=1 SV=2	0	3.911	4	2	4	2	475	52.8	5.97	1340		2		0.296	0.605	3.21	0.977746	0.996723	0.995127	32.82	0.64	5.14	23.6	54	218.3	104.2	30.02	11.06	23.59	32.78	Peak Found	Peak Found	Not Found	Peak Found	Peak Found	Peak Found	High	High	Peak Found	High	Peak Found	Peak Found	1
FALSE	High	Master Protein	P30536	Translocator protein OS=Homo sapiens OX=9606 GN=TSPO PE=1 SV=3	0	3.904	5	1	4	1	169	18.8	9.36	2062		1		0.146	0.387	3.146	0.974097	0.885578	0.995127	59.46	71.75	14.81	13.3	36.8	258.6	91.3	23.9	79.02	11.24	18.98	Not Found	Not Found	Peak Found	Not Found	Peak Found	Peak Found	High	High	High	Peak Found	High	Peak Found	1
FALSE	High	Master Protein	P23497	Nuclear autoantigen Sp-100 OS=Homo sapiens OX=9606 GN=SP100 PE=1 SV=3	0	3.904	1	2	18	2	879	100.4	8.22	7958		2		0.159	0.701	2.791	0.976675	0.996723	0.997391	45.77	27.13	11.15	14.3	63.8	240.3	81.7	11.67	24.52	6.51	22.21	Peak Found	Peak Found	Peak Found	Peak Found	Peak Found	Peak Found	High	High	High	High	Peak Found	High	1
FALSE	High	Master Protein	O60716	Catenin delta-1 OS=Homo sapiens OX=9606 GN=CTNND1 PE=1 SV=1	0	3.896	1	1	2	1	968	108.1	6.23	1124		1		0.111	0.658	2.976	0.880186	0.996723	0.997391	52.14	3.39	5.31	12.8	46.4	251.8	89	44.29	63.97	10.02	24.52	Not Found	Not Found	Not Found	Not Found	Peak Found	Peak Found	Peak Found	High	High	Peak Found	Peak Found	Peak Found	1
FALSE	High	Master Protein	P31930	Cytochrome b-c1 complex subunit 1, mitochondrial OS=Homo sapiens OX=9606 GN=UQCRC1 PE=1 SV=3	0	3.896	1	1	5	1	480	52.6	6.37	2510		1		0.186	0.511	1.789	0.977746	0.996723	0.94541	22.37	15.58	5.66	23.9	61.5	206.8	107.9	20.85	19.33	11.08	10.6	Peak Found	Peak Found	Peak Found	Peak Found	Peak Found	Peak Found	High	High	High	High	Peak Found	Peak Found	1
FALSE	High	Master Protein	Q9UIW2	Plexin-A1 OS=Homo sapiens OX=9606 GN=PLXNA1 PE=1 SV=3	0	3.891	0	1	12	1	1896	210.9	6.92	5796		1		0.09	0.566	2.086	0.674496	0.996723	0.971496	94.32	26.73	15.57	10	63	232.2	94.7	73.97	51.15	18.4	9.61	Peak Found	High	High	High	High	High	High	High	High	High	High	High	1
FALSE	High	Master Protein	O76021	Ribosomal L1 domain-containing protein 1 OS=Homo sapiens OX=9606 GN=RSL1D1 PE=1 SV=3	0	3.886	2	1	2	1	490	54.9	10.13	911		1		0.433	0.938	1.495	0.91681	0.996723	0.841907	17.44	21.47	4	35.9	91.3	161.5	111.3	36.04	11.28	29.97	30.33	Peak Found	Peak Found	Peak Found	Peak Found	Peak Found	Peak Found	Peak Found	Peak Found	Peak Found	High	High	Peak Found	1
FALSE	High	Master Protein	O95793	Double-stranded RNA-binding protein Staufen homolog 1 OS=Homo sapiens OX=9606 GN=STAU1 PE=1 SV=2	0	3.883	1	1	2	1	577	63.1	9.44	1013		1		0.205	0.699	5.083	0.978632	0.996723	0.922101	62.6	46.99	10.36	14.1	38.7	281.8	65.4	61.48	46.56	31.84	10.85	Not Found	Not Found	Peak Found	Peak Found	Peak Found	Peak Found	High	High	Peak Found	Peak Found	Peak Found	Peak Found	1
FALSE	High	Master Protein	Q8IY67	Ribonucleoprotein PTB-binding 1 OS=Homo sapiens OX=9606 GN=RAVER1 PE=1 SV=1	0	3.88	2	1	3	1	606	63.8	8.48	1383		1		0.341	1.176	9.386	0.977746	0.9606	0.384247	20.1	6.07	1.41	11.8	32.8	321.2	34.2	9.52	14.65	17.91	13.78	Not Found	Peak Found	Not Found	Peak Found	Peak Found	Peak Found	High	High	High	Peak Found	Peak Found	Peak Found	1
FALSE	High	Master Protein	O00629	Importin subunit alpha-3 OS=Homo sapiens OX=9606 GN=KPNA4 PE=1 SV=1	0	3.871	1	1	5	1	521	57.9	4.96	2159		1		0.181	0.766	2.719	0.977746	0.996723	0.995127	1.16	2.34	7.83	15	69.6	232.5	82.9	71.31	18.9	9.51	23.03	Peak Found	Peak Found	Peak Found	Peak Found	Peak Found	Peak Found	High	High	High	High	Peak Found	Peak Found	1
FALSE	High	Master Protein	Q5D862	Filaggrin-2 OS=Homo sapiens OX=9606 GN=FLG2 PE=1 SV=1	0	3.871	1	1	3	1	2391	247.9	8.31	1117		1		0.03	0.24	0.448	0.0517504	0.523574	0.0376127	46.18	102.78	3.17	6.8	65.1	100	228.1	107	82.33	16.43	28.23	Not Found	Not Found	Peak Found	Peak Found	Peak Found	High	High	Peak Found	Peak Found	High	Peak Found	Peak Found	1
FALSE	High	Master Protein	Q9H8Y8	Golgi reassembly-stacking protein 2 OS=Homo sapiens OX=9606 GN=GORASP2 PE=1 SV=3	0	3.865	2	1	1	1	452	47.1	4.82	522		1		0.51	2.132	9.447	0.909726	0.556021	0.382211	0.7	14.05	0.09	15.2	63.8	291.1	29.9	11.12	41.13	22.01	21.5	Peak Found	Peak Found	Not Found	Peak Found	Peak Found	Peak Found	Peak Found	High	Peak Found	Peak Found	Peak Found	Peak Found	1
FALSE	High	Master Protein	P52788	Spermine synthase OS=Homo sapiens OX=9606 GN=SMS PE=1 SV=2	0	3.864	2	1	2	1	366	41.2	5.02	1059		1		0.084	0.72	4.593	0.683225	0.996723	0.962737	48.39	29.98	11.87	5.6	44.5	282.9	67	21.21	8.25	15.67	24.45	Not Found	Not Found	Not Found	Peak Found	Peak Found	Peak Found	Peak Found	High	High	Peak Found	Peak Found	Peak Found	1
FALSE	High	Master Protein	Q8NAB2	Kelch repeat and BTB domain-containing protein 3 OS=Homo sapiens OX=9606 GN=KBTBD3 PE=2 SV=3	0	3.864	1	1	3	1	612	69.8	5.35	1729		1		1.323	1.396	0.865	0.15795	0.882694	0.337448	33.92	19.02	44.74	135.2	112.2	69.5	83.2	117.07	45	168.25	164.9	Not Found	Not Found	Peak Found	Peak Found	Peak Found	Not Found	Peak Found	Not Found	High	High	Peak Found	High	1
FALSE	High	Master Protein	Q9BZZ5	Apoptosis inhibitor 5 OS=Homo sapiens OX=9606 GN=API5 PE=1 SV=3	0	3.863	2	1	2	1	524	59	7.34	787		1		0.181	0.365	3.616	0.977746	0.852286	0.990773	70.69	95.5	0.57	13	26.2	282.7	78.2	61.97	91.94	34.24	32.92	Not Found	Not Found	Not Found	Not Found	Not Found	Peak Found	Peak Found	High	High	Peak Found	Peak Found	Peak Found	1
FALSE	High	Master Protein	Q96LJ7	Dehydrogenase/reductase SDR family member 1 OS=Homo sapiens OX=9606 GN=DHRS1 PE=1 SV=1	0	3.857	3	1	2	1	313	33.9	7.83	1011		1		0.22	1.064	3.448	0.989465	0.996723	0.990773	40.46	10.91	3.4	14.1	62.7	249.2	74	49.89	23.26	19.28	24.32	Not Found	Peak Found	Not Found	Peak Found	Peak Found	Peak Found	High	High	Peak Found	Peak Found	Peak Found	Peak Found	1
FALSE	High	Master Protein	P20339	Ras-related protein Rab-5A OS=Homo sapiens OX=9606 GN=RAB5A PE=1 SV=2	0	3.847	6	1	3	1	215	23.6	8.15	1449		1		0.562	1.893	3.179	0.880186	0.650974	0.995127	2.64	102.64	14.45	39.7	134.7	155.1	70.5	37.34	67.81	28.54	28.77	Not Found	Peak Found	Not Found	Peak Found	Peak Found	Peak Found	High	High	High	Peak Found	Peak Found	Peak Found	1
FALSE	High	Master Protein	Q6I9Y2	THO complex subunit 7 homolog OS=Homo sapiens OX=9606 GN=THOC7 PE=1 SV=3	0	3.846	3	1	1	1	204	23.7	5.67	548		1		2.183	6.851	13.845	0.105748	0.0121023	0.141177	3.81	5.44	2.29	34.4	108.1	240.4	17.1	30.99	42.84	13	21.45	Peak Found	Peak Found	Not Found	Peak Found	Peak Found	Peak Found	Peak Found	High	Peak Found	Not Found	Peak Found	Not Found	1
FALSE	High	Master Protein	P50995	Annexin A11 OS=Homo sapiens OX=9606 GN=ANXA11 PE=1 SV=1	0	3.843	2	1	5	1	505	54.4	7.65	2317		1		0.085	0.188	2.484	0.616595	0.2858	0.990773	41.78	111.58	1.78	9.7	21.4	278.2	90.6	28.01	93.7	13.02	18.1	Not Found	Not Found	Not Found	Not Found	Peak Found	Peak Found	High	High	High	High	High	Peak Found	1
FALSE	High	Master Protein	P25398	40S ribosomal protein S12 OS=Homo sapiens OX=9606 GN=RPS12 PE=1 SV=3	0	3.843	8	1	2	1	132	14.5	7.21	702		1		6.515	1.35	2.148	0.000709052	0.903921	0.971496	86.56	77.84	28.09	244.2	47.3	73.4	35	13.9	14.63	115.75	101.35	Peak Found	Peak Found	Peak Found	Not Found	Not Found	Not Found	Not Found	Not Found	High	Not Found	Not Found	Peak Found	1
FALSE	High	Master Protein	P00403	Cytochrome c oxidase subunit 2 OS=Homo sapiens OX=9606 GN=MT-CO2 PE=1 SV=1	0	3.836	3	1	1	1	227	25.5	4.82	620		1		0.143	0.781	6.347	0.972905	0.996723	0.757554	4.01	24.83	28.85	7.4	39.4	293.9	59.3	22.54	24.16	29.32	21.09	Not Found	Not Found	Not Found	Peak Found	Peak Found	Peak Found	Peak Found	High	Peak Found	Peak Found	Peak Found	Peak Found	1
FALSE	High	Master Protein	Q9HDC9	Adipocyte plasma membrane-associated protein OS=Homo sapiens OX=9606 GN=APMAP PE=1 SV=2	0	3.835	2	1	4	1	416	46.5	6.16	1533		1		0.245	0.29	2.619	0.998769	0.666825	0.995127	63.93	72.5	14.59	33.1	15.8	254.1	97	43.63	88.01	42.16	82.54	Not Found	Not Found	Peak Found	Not Found	Not Found	Peak Found	High	High	Peak Found	Not Found	Peak Found	Peak Found	1
FALSE	High	Master Protein	O14776	Transcription elongation regulator 1 OS=Homo sapiens OX=9606 GN=TCERG1 PE=1 SV=2	0	3.827	1	1	1	1	1098	123.8	8.65	502		1		0.945	0.629	13.658			0.146989	8.38	108.21	64.76	27.4	18.2	325.4	29	45.75	40.63	17.78	54.8	Not Found	Not Found	Not Found	Not Found	Not Found	Not Found	Peak Found	Peak Found	High	Not Found	Not Found	Not Found	1
FALSE	High	Master Protein	Q8N1B4	Vacuolar protein sorting-associated protein 52 homolog OS=Homo sapiens OX=9606 GN=VPS52 PE=1 SV=1	0	3.818	1	1	1	1	723	82.2	5.99	686		1		0.025	0.579	1.75	0.0271327	0.996723	0.936879	22.32	11.29	31.69	2.9	57	203.8	136.3	31.41	25.01	15.15	22.97	Not Found	Not Found	Not Found	Peak Found	Peak Found	Peak Found	High	Peak Found	Peak Found	Peak Found	Peak Found	Peak Found	1
FALSE	High	Master Protein	P18754	Regulator of chromosome condensation OS=Homo sapiens OX=9606 GN=RCC1 PE=1 SV=1	0	3.755	2	1	6	1	421	44.9	7.52	2634		1		0.069	0.162	9.602	0.501879	0.195585	0.3673	21.29	10.92	99.43	3	5.3	342.4	49.3	16.81	55.68	44.49	59.33	Not Found	Not Found	Not Found	Not Found	Not Found	Not Found	High	High	High	High	High	High	1
FALSE	High	Master Protein	P49591	Serine--tRNA ligase, cytoplasmic OS=Homo sapiens OX=9606 GN=SARS1 PE=1 SV=3	0	3.755	2	1	5	1	514	58.7	6.43	2426		1		0.067	0.639	1.702	0.408931	0.996723	0.922101	39.98	35.5	17.34	9.2	62.9	204.4	123.5	90.53	30.44	12.62	28.99	Peak Found	Not Found	Peak Found	Peak Found	Peak Found	Peak Found	High	High	High	High	High	Peak Found	1
FALSE	High	Master Protein	Q13098	COP9 signalosome complex subunit 1 OS=Homo sapiens OX=9606 GN=GPS1 PE=1 SV=4	0	3.738	3	1	3	1	491	55.5	6.74	1120		1		0.241	0.317	3.018	0.98647	0.761592	0.997391	72.39	7.85	14.29	24.4	32.1	262.4	81.1	53	40.52	11.87	18.19	Not Found	Not Found	Not Found	Not Found	Peak Found	Peak Found	High	High	High	Peak Found	Peak Found	Peak Found	1
FALSE	High	Master Protein	Q9NNW7	Thioredoxin reductase 2, mitochondrial OS=Homo sapiens OX=9606 GN=TXNRD2 PE=1 SV=3	0	3.734	2	1	2	1	524	56.5	7.5	876		1		0.652	1.722	7.272		0.744577	0.658711	34.33	6.03	40.58	27.7	73	266.2	33.1	32.98	15.99	27.31	28.61	Not Found	Not Found	Not Found	Peak Found	Peak Found	Peak Found	High	High	Peak Found	Not Found	Not Found	Not Found	1
FALSE	High	Master Protein	Q9BQE5	Apolipoprotein L2 OS=Homo sapiens OX=9606 GN=APOL2 PE=1 SV=1	0	3.731	3	1	1	1	337	37.1	6.74	466		1		1.086	0.878	7.266	0.594949	0.996723	0.658711	74.34	91.22	27.85	33.7	27.2	308.1	31	29.23	49.4	27.94	30.83	Not Found	Not Found	Not Found	Not Found	Not Found	Not Found	Peak Found	High	Peak Found	Not Found	Peak Found	Not Found	1
FALSE	High	Master Protein	Q9GZZ1	N-alpha-acetyltransferase 50 OS=Homo sapiens OX=9606 GN=NAA50 PE=1 SV=1	0	3.73	7	1	8	1	169	19.4	8.81	2907		1		0.174	1.362	6.798	0.977746	0.902592	0.723404	22.96	46.62	74.59	13.4	52.4	300.8	33.4	48.99	11.91	27.26	62.99	Peak Found	Peak Found	Not Found	Peak Found	High	Peak Found	High	High	High	High	Peak Found	Peak Found	1
FALSE	High	Master Protein	O60925	Prefoldin subunit 1 OS=Homo sapiens OX=9606 GN=PFDN1 PE=1 SV=2	0	3.725	12	2	4	2	122	14.2	6.81	1598		2		0.289	0.476	0.287	0.977746	0.98451	0.00355274	11.94	29.77	0.84	51.5	61.8	54.2	232.5	12.68	66.42	145.9	12.2	Not Found	Not Found	Peak Found	Not Found	Not Found	Peak Found	High	High	High	Peak Found	Peak Found	Peak Found	1
FALSE	High	Master Protein	P28066	Proteasome subunit alpha type-5 OS=Homo sapiens OX=9606 GN=PSMA5 PE=1 SV=3	0	3.724	4	1	2	1	241	26.4	4.79	919		1		0.2	0.148	2.185	0.978632	0.147322	0.971496	108	49.48	16.95	39.5	16.6	231.9	112.1	55.25	37.3	54.84	82.78	Peak Found	Not Found	Peak Found	Not Found	Not Found	Peak Found	Peak Found	Peak Found	High	Peak Found	Peak Found	High	1
FALSE	High	Master Protein	Q6P5R6	60S ribosomal protein L22-like 1 OS=Homo sapiens OX=9606 GN=RPL22L1 PE=1 SV=2	0	3.721	6	1	2	1	122	14.6	9.38	1081		1		0.376	1.356	2.882	0.976894	0.903803	0.997391	16.86	27.3	10.53	23.9	93.5	209.1	73.4	52.22	13.19	24.33	16.44	Peak Found	Peak Found	Peak Found	Peak Found	Peak Found	Peak Found	Peak Found	High	High	Peak Found	Peak Found	Peak Found	1
FALSE	High	Master Protein	P24534	Elongation factor 1-beta OS=Homo sapiens OX=9606 GN=EEF1B2 PE=1 SV=3	0	3.718	3	1	1	1	225	24.7	4.67	539		1		2.958	2.721	2.732	0.0229921	0.327889	0.995127	40.97	10.13	22.85	121.7	124.7	112.4	41.1	158.97	18.35	48.26	17.15	Peak Found	Not Found	High	Peak Found	Not Found	Peak Found	Not Found	Peak Found	Peak Found	Not Found	Peak Found	Not Found	1
FALSE	High	Master Protein	P48637	Glutathione synthetase OS=Homo sapiens OX=9606 GN=GSS PE=1 SV=1	0	3.716	2	1	9	1	474	52.4	5.92	4052		1		0.766	2.255	1.915	0.531279	0.516458	0.962737	24.69	4.41	19.46	59.8	141.8	130.4	68.1	27.76	7.37	49.69	12.32	High	Peak Found	Peak Found	Peak Found	High	High	High	High	High	High	High	High	1
FALSE	High	Master Protein	P55809	Succinyl-CoA:3-ketoacid coenzyme A transferase 1, mitochondrial OS=Homo sapiens OX=9606 GN=OXCT1 PE=1 SV=1	0	3.714	2	1	3	1	520	56.1	7.46	1358		1		0.762	8.351	15.811		0.00413526	0.0912901	14.95	24.13	11.61	13.5	136.4	237	13.1	26.59	20.51	19.29	26.78	Not Found	Not Found	Not Found	Peak Found	Peak Found	Peak Found	High	High	High	Not Found	Not Found	Not Found	1
FALSE	High	Master Protein	P62249	40S ribosomal protein S16 OS=Homo sapiens OX=9606 GN=RPS16 PE=1 SV=2	0	3.7	7	1	2	1	146	16.4	10.21	889		1		0.015	0.01	2.981	0.00295233	9.11071e-16	0.997391	69.4	0	12.55	1	0.7	296.2	102.2	53.62	30.29	22.49	85.55	Not Found	Not Found	Not Found	Not Found	Not Found	Not Found	Peak Found	High	Peak Found	High	Peak Found	Not Found	1
FALSE	High	Master Protein	Q9BT78	COP9 signalosome complex subunit 4 OS=Homo sapiens OX=9606 GN=COPS4 PE=1 SV=1	0	3.69	2	1	4	1	406	46.2	5.83	1289		1		0.275	1.191	1.569	0.978632	0.954723	0.865642	78.19	56.01	24.53	21.2	126.4	157.4	95	109.44	78.74	13.72	34.06	Not Found	Peak Found	Not Found	Peak Found	Peak Found	Peak Found	High	High	High	High	Peak Found	Peak Found	1
FALSE	High	Master Protein	P42224	Signal transducer and activator of transcription 1-alpha/beta OS=Homo sapiens OX=9606 GN=STAT1 PE=1 SV=2	0	3.689	1	1	6	1	750	87.3	6.05	3174		1		0.236	0.537	2.802	0.995805	0.996723	0.997391	4.8	20.95	12.25	20.4	43.2	247.4	89.1	39.72	6.55	10.51	18.45	Peak Found	Peak Found	Peak Found	Peak Found	Peak Found	Peak Found	High	High	High	Peak Found	High	High	1
FALSE	High	Master Protein	Q9BY42	Replication termination factor 2 OS=Homo sapiens OX=9606 GN=RTF2 PE=1 SV=3	0	3.685	2	1	1	1	306	33.9	8.59	482		1																			Not Found	Not Found	Not Found	Not Found	Not Found	Not Found	High	Not Found	Not Found	Not Found	Not Found	Not Found	1
FALSE	High	Master Protein	O43237	Cytoplasmic dynein 1 light intermediate chain 2 OS=Homo sapiens OX=9606 GN=DYNC1LI2 PE=1 SV=1	0	3.684	5	2	4	2	492	54.1	6.38	1347		2		0.379	1.035	2.02	0.977746	0.996723	0.966863	30.16	16.03	40.11	33.8	98.7	199.3	68.1	21.53	23.52	43.79	36.48	Not Found	Not Found	Not Found	Peak Found	Peak Found	Peak Found	High	High	High	Peak Found	Peak Found	Peak Found	1
FALSE	High	Master Protein	Q15424	Scaffold attachment factor B1 OS=Homo sapiens OX=9606 GN=SAFB PE=1 SV=4	0	3.683	1	1	1	1	915	102.6	5.47	458		1		0.596	1.156	5.132	0.953947	0.974484	0.922101	1.91	11.68	5.1	35.7	55.6	258.4	50.3	51.08	31.33	21.18	12.65	Not Found	Peak Found	Not Found	Peak Found	Not Found	Peak Found	Peak Found	High	Peak Found	Peak Found	Peak Found	Not Found	1
FALSE	High	Master Protein	Q00534	Cyclin-dependent kinase 6 OS=Homo sapiens OX=9606 GN=CDK6 PE=1 SV=1	0	3.682	3	1	3	1	326	36.9	6.46	1204		1		0.387	1.168	2.271	0.972905	0.967009	0.982602	5.47	0.2	12.63	31.3	94.4	193.6	80.8	19.47	12.27	15.7	29.45	Peak Found	Peak Found	Peak Found	Peak Found	Peak Found	Peak Found	High	High	High	Peak Found	Peak Found	Peak Found	1
FALSE	High	Master Protein	Q9NZB2	Constitutive coactivator of PPAR-gamma-like protein 1 OS=Homo sapiens OX=9606 GN=FAM120A PE=1 SV=2	0	3.68	2	1	2	1	1118	121.8	8.88	687		1		0.407	0.576	4.209	0.977746	0.996723	0.966863	50.61	18.74	25.11	28.4	47.9	261.6	62.2	24.01	16.11	18.1	38.93	Not Found	Not Found	Not Found	Not Found	Not Found	Peak Found	High	Peak Found	High	Peak Found	Peak Found	Peak Found	1
FALSE	High	Master Protein	P13591	Neural cell adhesion molecule 1 OS=Homo sapiens OX=9606 GN=NCAM1 PE=1 SV=3	0	3.678	2	1	5	1	858	94.5	4.87	1904		1		0.185	0.745	1.088	0.977746	0.996723	0.552561	9.84	63.83	4.07	16.9	116.8	138.7	127.6	42.56	47.84	17.02	26.22	Not Found	Peak Found	Not Found	Peak Found	Peak Found	High	High	Peak Found	High	High	High	Peak Found	1
FALSE	High	Master Protein	O96005	Cleft lip and palate transmembrane protein 1 OS=Homo sapiens OX=9606 GN=CLPTM1 PE=1 SV=1	0	3.671	1	1	3	1	669	76	6.3	1299		1		0.284	0.759	3.083	0.978632	0.996723	0.997391	2.22	66.6	0.02	22.4	67.7	244.5	65.3	27.26	56.79	27.86	28.87	Peak Found	Peak Found	Peak Found	Peak Found	Peak Found	Peak Found	High	High	Peak Found	Peak Found	High	Peak Found	1
FALSE	High	Master Protein	P63167	Dynein light chain 1, cytoplasmic OS=Homo sapiens OX=9606 GN=DYNLL1 PE=1 SV=1	0	3.665	8	1	7	1	89	10.4	7.4	3101		1		0.074	0.596	1.561	0.487607	0.996723	0.865642	7.44	44.72	54.81	4.1	74.7	195.8	125.4	57.13	32.94	8.66	60.88	Not Found	Not Found	Peak Found	High	Peak Found	Peak Found	Peak Found	High	High	High	Peak Found	High	1
FALSE	High	Master Protein	Q13435	Splicing factor 3B subunit 2 OS=Homo sapiens OX=9606 GN=SF3B2 PE=1 SV=2	0	3.651	1	1	4	1	895	100.2	5.67	1842		1		0.115	0.337	2.763	0.890986	0.796264	0.99706	52.28	69.26	9.62	11.2	33	257.8	97.9	64.86	87.22	8.45	24.87	Not Found	Peak Found	Not Found	Peak Found	Peak Found	Not Found	High	High	High	High	Peak Found	Peak Found	1
FALSE	High	Master Protein	P06737	Glycogen phosphorylase, liver form OS=Homo sapiens OX=9606 GN=PYGL PE=1 SV=4	0	3.65	1	1	4	1	847	97.1	7.17	1799		1		0.299	0.022	0.33	0.977746	3.16962e-06	0.00800928	99.77	4.55	39.07	48.6	6	73.2	272.2	77.63	5.28	15.3	82.64	Peak Found	High	Not Found	Not Found	Not Found	Not Found	Peak Found	Peak Found	High	High	High	Not Found	1
FALSE	High	Master Protein	Q8N6G6	ADAMTS-like protein 1 OS=Homo sapiens OX=9606 GN=ADAMTSL1 PE=1 SV=4	0	3.647	1	1	5	1	1762	193.3	7.8	2533		1		1.506	7.275	1.36	0.122039	0.00867313	0.75883	54.63	74.26	6.46	53.8	259.9	50.5	35.7	70.02	41.34	15.51	19.96	Peak Found	Peak Found	Peak Found	Peak Found	High	High	Peak Found	High	High	High	Peak Found	Peak Found	1
FALSE	High	Master Protein	Q13045	Protein flightless-1 homolog OS=Homo sapiens OX=9606 GN=FLII PE=1 SV=2	0	3.646	1	1	3	1	1269	144.7	6.05	1045		1		0.919	3.449	7.414	0.489542	0.175426	0.632632	40.73	23.61	55.46	26.4	126.2	221.8	25.6	9.88	22.34	22.48	43.04	Not Found	Peak Found	Not Found	Peak Found	Peak Found	Peak Found	High	High	High	Peak Found	Not Found	Not Found	1
FALSE	High	Master Protein	Q9Y2S6	Translation machinery-associated protein 7 OS=Homo sapiens OX=9606 GN=TMA7 PE=1 SV=1	0	3.643	14	1	6	1	64	7.1	9.99	2808		1		0.045	0.435	1.643	0.178833	0.934118	0.907495	15.44	21.26	15.19	5.2	58.2	207.6	129	25.53	75.87	20.72	19.77	Not Found	Not Found	Not Found	Not Found	Peak Found	High	High	High	High	High	Peak Found	High	1
FALSE	High	Master Protein	Q9H223	EH domain-containing protein 4 OS=Homo sapiens OX=9606 GN=EHD4 PE=1 SV=1	0	3.641	1	1	3	1	541	61.1	6.76	1640		1		0.064	0.088	1.402	0.450456	0.0210392	0.791991	33.74	16.03	141.74	11.2	15.4	198.2	175.2	21.88	25.73	81.94	80.83	Not Found	Not Found	Not Found	Not Found	Not Found	Not Found	High	Peak Found	Peak Found	High	High	Not Found	1
FALSE	High	Master Protein	Q9UI12	V-type proton ATPase subunit H OS=Homo sapiens OX=9606 GN=ATP6V1H PE=1 SV=1	0	3.64	3	1	3	1	483	55.8	6.48	1126		1		0.436	0.372	2.318	0.974793	0.870256	0.989737	14.83	0.8	5.78	41.1	36.9	227.5	94.5	28.12	8.36	25.23	13.43	Not Found	Not Found	Not Found	Not Found	Not Found	Not Found	High	High	High	Peak Found	Peak Found	Peak Found	1
FALSE	High	Master Protein	Q9UKD2	mRNA turnover protein 4 homolog OS=Homo sapiens OX=9606 GN=MRTO4 PE=1 SV=2	0	3.64	3	1	3	1	239	27.5	8.29	1182		1		0.332	0.632	3.753	0.977746	0.996723	0.982602	10.91	16.88	4.76	24.5	44.1	261.7	69.7	9.62	27.86	18.08	14.45	Not Found	Not Found	Not Found	Peak Found	Peak Found	Peak Found	High	High	High	Peak Found	Peak Found	Peak Found	1
FALSE	High	Master Protein	O00170	AH receptor-interacting protein OS=Homo sapiens OX=9606 GN=AIP PE=1 SV=2	0	3.638	2	1	3	1	330	37.6	6.29	1445		1		0.327	1.038	4.584	0.977746	0.996723	0.962737	46.63	0.55	31.14	14.5	62.5	264.6	58.3	85.98	12.33	15.47	56.12	Not Found	Peak Found	Not Found	Peak Found	Peak Found	Peak Found	High	High	High	Peak Found	Peak Found	Not Found	1
FALSE	High	Master Protein	P22528	Cornifin-B OS=Homo sapiens OX=9606 GN=SPRR1B PE=1 SV=2	0	3.636	9	1	9	1	89	9.9	8.48	4501		1		0.197	0.59	0.49	0.977746	0.996723	0.0571622	14.72	0.1	10.75	46.9	88.4	87.1	177.6	56.61	44.72	20.84	40.91	High	High	High	High	High	High	Peak Found	Peak Found	Peak Found	High	High	High	1
FALSE	High	Master Protein	Q14203	Dynactin subunit 1 OS=Homo sapiens OX=9606 GN=DCTN1 PE=1 SV=3	0	3.629	1	1	2	1	1278	141.6	5.81	661		1		2.45	0.91	1.783	0.0263178	0.996723	0.94541	43.24	5.86	13.03	173	58.4	104.4	64.2	28.13	21.08	25.7	31.52	Peak Found	Peak Found	Peak Found	Peak Found	Peak Found	Peak Found	High	High	Peak Found	Peak Found	Peak Found	Peak Found	1
FALSE	High	Master Protein	P19525	Interferon-induced, double-stranded RNA-activated protein kinase OS=Homo sapiens OX=9606 GN=EIF2AK2 PE=1 SV=2	0	3.62	2	1	2	1	551	62.1	8.4	832		1		0.653	1.585	7.165	0.836467	0.801716	0.677956	27.59	54.89	29.39	15.8	51.6	300.1	32.5	47.25	14.92	25.55	62.38	Not Found	Not Found	Not Found	Peak Found	Peak Found	Peak Found	Peak Found	High	High	Not Found	Peak Found	Peak Found	1
FALSE	High	Master Protein	O14828	Secretory carrier-associated membrane protein 3 OS=Homo sapiens OX=9606 GN=SCAMP3 PE=1 SV=3	0	3.609	2	1	3	1	347	38.3	7.64	1623		1		2.248	2.252	2.245	0.0483436	0.516879	0.980991	130.64	5.6	39.76	116.3	118.8	114.1	50.8	49.86	127.16	144.24	124.59	Not Found	Peak Found	Not Found	Peak Found	Not Found	Peak Found	High	High	High	Peak Found	Not Found	Peak Found	1
FALSE	High	Master Protein	Q96I99	Succinate--CoA ligase [GDP-forming] subunit beta, mitochondrial OS=Homo sapiens OX=9606 GN=SUCLG2 PE=1 SV=2	0	3.607	4	2	5	2	432	46.5	6.39	1748		2		0.283	0.67	2.599	0.978632	0.996723	0.991368	19.37	37.37	9.53	21.1	55.3	226.5	97.1	32	11.64	18.66	20.85	Not Found	Peak Found	Peak Found	Peak Found	Peak Found	Peak Found	High	High	Peak Found	Peak Found	Peak Found	Peak Found	1
FALSE	High	Master Protein	Q99584	Protein S100-A13 OS=Homo sapiens OX=9606 GN=S100A13 PE=1 SV=1	0	3.607	8	1	3	1	98	11.5	6.16	1669		1		0.251	1.182	3.501	0.995805	0.954723	0.990773	25.34	3.69	5.87	13.4	80.9	235.6	70.2	31.28	18.12	20.25	22.35	Peak Found	Peak Found	Peak Found	Peak Found	Peak Found	Peak Found	High	High	High	Peak Found	Peak Found	Peak Found	1
FALSE	High	Master Protein	P60903	Protein S100-A10 OS=Homo sapiens OX=9606 GN=S100A10 PE=1 SV=2	0	3.604	7	1	3	1	97	11.2	7.37	1459		1		0.204	0.87	3.69	0.977746	0.996723	0.990773	12.38	1.6	11.36	16.8	69.9	241.1	72.3	25.67	17.24	30.25	30.72	High	Peak Found	Peak Found	High	Peak Found	Peak Found	Peak Found	Peak Found	Peak Found	High	Peak Found	Peak Found	1
FALSE	High	Master Protein	Q9UNF1	Melanoma-associated antigen D2 OS=Homo sapiens OX=9606 GN=MAGED2 PE=1 SV=2	0	3.59	1	1	4	1	606	64.9	9.32	1933		1		0.184	0.44	1.595	0.977746	0.934118	0.879135	38.86	33.3	11.67	21.2	59.4	182	137.4	10.65	2.2	20.31	31.83	Peak Found	Peak Found	Peak Found	Peak Found	Peak Found	Peak Found	Peak Found	High	High	High	High	Peak Found	1
FALSE	High	Master Protein	P62910	60S ribosomal protein L32 OS=Homo sapiens OX=9606 GN=RPL32 PE=1 SV=2	0	3.584	10	2	2	2	135	15.9	11.33	971		2		0.134	0.463	0.901	0.91681	0.972211	0.370603	63.01	32.61	26.83	6.5	42.4	162.5	188.6	134.71	24.96	28.62	36.63	Peak Found	Not Found	High	Peak Found	Peak Found	Peak Found	Peak Found	Peak Found	Peak Found	Peak Found	High	Peak Found	1
FALSE	High	Master Protein	P60660	Myosin light polypeptide 6 OS=Homo sapiens OX=9606 GN=MYL6 PE=1 SV=2	0	3.584	6	1	2	1	151	16.9	4.65	803		1		0.69	0.701	0.598	0.667177	0.996723	0.122861	48.41	34.62	29.7	86.9	95.4	81.4	136.2	39.54	32.68	143.59	110.95	Not Found	Not Found	Not Found	Not Found	Not Found	Not Found	Not Found	Peak Found	High	Not Found	Not Found	High	1
FALSE	High	Master Protein	Q9BRL6	Serine/arginine-rich splicing factor 8 OS=Homo sapiens OX=9606 GN=SRSF8 PE=1 SV=1	0	3.58	2	1	8	1	282	32.3	11.72	3403		1		0.035	0.734	3.595	0.0884924	0.999451	0.990773	127.63	37.44	12.34	2.9	50.4	266.7	80.1	115.86	41.56	15.25	23.83	Not Found	Not Found	Peak Found	High	High	High	High	High	High	High	Peak Found	High	1
FALSE	High	Master Protein	Q6WKZ4	Rab11 family-interacting protein 1 OS=Homo sapiens OX=9606 GN=RAB11FIP1 PE=1 SV=3	0	3.568	1	1	1	1	1283	137.1	5.43	511		1		1.496	0.868	10.34	0.341859	0.996723	0.31177	75.57	36.4	40.94	38.1	31.8	304.7	25.4	40.14	78.37	12.87	45.77	Peak Found	Peak Found	Not Found	Not Found	Peak Found	Not Found	High	Peak Found	Peak Found	Not Found	Not Found	Not Found	1
FALSE	High	Master Protein	O75822	Eukaryotic translation initiation factor 3 subunit J OS=Homo sapiens OX=9606 GN=EIF3J PE=1 SV=2	0	3.567	8	2	7	2	258	29	4.83	2246		2		0.434	0.858	1.86	0.938228	0.996723	0.958403	141.98	54.87	13.1	34.4	46.7	100.9	218.1	169.31	40.92	75.01	72.43	Not Found	Not Found	High	Peak Found	Peak Found	Peak Found	High	High	Peak Found	High	High	Peak Found	1
FALSE	High	Master Protein	Q9UI10	Translation initiation factor eIF-2B subunit delta OS=Homo sapiens OX=9606 GN=EIF2B4 PE=1 SV=2	0	3.564	3	1	2	1	523	57.5	9.38	855		1		0.467	0.404	3.956	0.974793	0.911105	0.971496	37.75	103.64	10.92	31.6	32.7	267.9	67.7	4.25	63.13	19.76	29.46	Not Found	Not Found	Not Found	Not Found	Not Found	Peak Found	High	High	Peak Found	Peak Found	Peak Found	Peak Found	1
FALSE	High	Master Protein	Q10471	Polypeptide N-acetylgalactosaminyltransferase 2 OS=Homo sapiens OX=9606 GN=GALNT2 PE=1 SV=1	0	3.56	2	1	1	1	571	64.7	8.35	468		1		0.419	0.322	1.851	0.977746	0.761592	0.955218	46.73	51.77	37.31	43.8	47.5	204.2	104.6	44.97	42.76	27.45	30.9	Not Found	Not Found	Not Found	Not Found	Not Found	Peak Found	Peak Found	High	Peak Found	Peak Found	Peak Found	Peak Found	1
FALSE	High	Master Protein	Q08752	Peptidyl-prolyl cis-trans isomerase D OS=Homo sapiens OX=9606 GN=PPID PE=1 SV=3	0	3.557	2	1	6	1	370	40.7	7.21	2865		1		0.069	0.661	3.789	0.471828	0.996723	0.982602	68.49	11.55	2.01	5.2	37.3	282.8	74.7	56.62	65.23	10.99	21.57	Not Found	Not Found	Not Found	Peak Found	Not Found	Peak Found	High	High	High	High	High	Peak Found	1
FALSE	High	Master Protein	A8MTJ3	Guanine nucleotide-binding protein G(t) subunit alpha-3 OS=Homo sapiens OX=9606 GN=GNAT3 PE=2 SV=2	0.001	3.551	2	1	5	1	354	40.3	6.01	2239		1		0.148	2.114	2.895	0.974793	0.556021	0.997391	67.62	16.68	54.01	10	87.8	234.9	67.3	21.85	78.77	41.48	57.61	Not Found	Not Found	Not Found	Peak Found	Peak Found	Peak Found	High	High	High	Peak Found	High	Peak Found	1
FALSE	High	Master Protein	Q92615	La-related protein 4B OS=Homo sapiens OX=9606 GN=LARP4B PE=1 SV=3	0.001	3.547	1	1	2	1	738	80.5	6.92	935		1		0.399	0.871	4.381	0.976092	0.996723	0.962737	19.16	8.58	2.27	17.8	62.4	259.6	60.2	46.05	40.06	20.25	29.32	Peak Found	Not Found	Not Found	Peak Found	Peak Found	Peak Found	Peak Found	High	High	Peak Found	Peak Found	Peak Found	1
FALSE	High	Master Protein	Q8N4V1	ER membrane protein complex subunit 5 OS=Homo sapiens OX=9606 GN=MMGT1 PE=1 SV=1	0.001	3.546	7	1	2	1	131	14.7	9.16	931		1		0.983	8.518	9.025	0.420451	0.00369041	0.419281	103.84	30.83	65.37	21.2	117.4	247.6	13.8	38.37	16.59	48.73	110.61	Peak Found	Not Found	Peak Found	Peak Found	Peak Found	Peak Found	Peak Found	High	High	Not Found	Peak Found	Not Found	1
FALSE	High	Master Protein	Q7L014	Probable ATP-dependent RNA helicase DDX46 OS=Homo sapiens OX=9606 GN=DDX46 PE=1 SV=2	0.001	3.54	1	1	3	1	1031	117.3	9.29	1377		1		0.201	0.718	3.465	0.977746	0.996723	0.990773	63.25	43.58	37.23	16.2	47	254.7	82.1	11	18.02	15.41	35.21	Peak Found	Peak Found	Peak Found	Peak Found	Peak Found	Peak Found	High	High	Peak Found	Peak Found	Peak Found	Peak Found	1
FALSE	High	Master Protein	Q92973	Transportin-1 OS=Homo sapiens OX=9606 GN=TNPO1 PE=1 SV=2	0.001	3.54	1	1	7	1	898	102.3	4.98	2326		1		0.332	0.874	2.459	0.977746	0.996723	0.990773	37.55	28.91	26.54	26.8	64.1	211.8	97.3	40.58	19.2	15.2	28.2	Peak Found	Peak Found	Peak Found	High	Peak Found	Peak Found	High	High	High	High	High	High	1
FALSE	High	Master Protein	Q9H0A0	RNA cytidine acetyltransferase OS=Homo sapiens OX=9606 GN=NAT10 PE=1 SV=2	0.001	3.527	1	1	1	1	1025	115.7	8.27	511		1		1.515	0.644	2.05	0.149936	0.996723	0.966863	74.14	17.71	58.56	101.2	67.2	127.3	104.3	36.68	104.67	129.09	119.56	Peak Found	Not Found	Peak Found	Peak Found	Not Found	Not Found	High	Not Found	Not Found	Peak Found	Not Found	Not Found	1
FALSE	High	Master Protein	P16435	NADPH--cytochrome P450 reductase OS=Homo sapiens OX=9606 GN=POR PE=1 SV=2	0.001	3.524	1	1	1	1	677	76.6	5.58	506		1		0.571	1.773	3.966	0.890986	0.733481	0.971496	27.47	18.73	20.96	32.2	102.3	207.8	57.7	45.63	2.59	73.5	19.98	Not Found	Peak Found	Peak Found	Peak Found	Peak Found	Peak Found	Not Found	Peak Found	High	Peak Found	Peak Found	Peak Found	1
FALSE	High	Master Protein	Q9BVL2	Nucleoporin p58/p45 OS=Homo sapiens OX=9606 GN=NUP58 PE=1 SV=1	0.001	3.519	1	1	3	1	599	60.9	9.33	1377		1		0.461	1.053	0.779	0.909726	0.996723	0.25933	22.63	6.11	9.41	38.1	131	101.1	129.8	93.39	29.16	25.38	43.11	Peak Found	Peak Found	Not Found	Peak Found	Peak Found	Peak Found	High	High	Peak Found	High	Peak Found	Peak Found	1
FALSE	High	Master Protein	O00193	Small acidic protein OS=Homo sapiens OX=9606 GN=SMAP PE=1 SV=1	0.001	3.517	9	1	1	1	183	20.3	4.72	300		1																			Not Found	Not Found	Not Found	Not Found	Not Found	Not Found	Not Found	Not Found	High	Not Found	Not Found	Not Found	1
FALSE	High	Master Protein	P51659	Peroxisomal multifunctional enzyme type 2 OS=Homo sapiens OX=9606 GN=HSD17B4 PE=1 SV=3	0.001	3.512	2	1	2	1	736	79.6	8.84	838		1		0.741	1.435	23.896	0.890986	0.876079	0.0127846	5.91	24.6	49.37	13.5	37.1	335.4	14	37.76	63.71	21.03	42.45	Peak Found	Not Found	Not Found	Not Found	Peak Found	Peak Found	High	High	Peak Found	Not Found	Not Found	Not Found	1
FALSE	High	Master Protein	P43348	Translationally-controlled tumor protein OS=Oryctolagus cuniculus OX=9986 GN=TPT1 PE=2 SV=2	0.001	3.503	4	1	5	1	172	19.5	5	2050		1		0.257	1.211	3.22	0.98647	0.937447	0.995127	11.08	21.98	20.86	18.1	78.1	231.8	72	29.62	18.98	11.2	81.54	Peak Found	Not Found	Peak Found	High	Peak Found	Peak Found	High	High	Peak Found	High	Not Found	Peak Found	1
FALSE	High	Master Protein	Q969Q0	60S ribosomal protein L36a-like OS=Homo sapiens OX=9606 GN=RPL36AL PE=1 SV=3	0.001	3.485	8	1	3	1	106	12.5	10.65	1496		1		0.165	0.951	6.104	0.977746	0.996723	0.804038	9.42	7.69	14.54	8.2	50	289.3	52.6	17	60.02	18.92	67.32	Not Found	Peak Found	Not Found	Peak Found	Peak Found	Peak Found	High	High	High	Not Found	Peak Found	Peak Found	1
FALSE	High	Master Protein	Q9Y2X3	Nucleolar protein 58 OS=Homo sapiens OX=9606 GN=NOP58 PE=1 SV=1	0.001	3.481	2	1	3	1	529	59.5	8.92	1351		1		0.109	0.252	0.696	0.836467	0.556021	0.194866	43.37	9.03	1.22	21	34.3	141.5	203.2	58.38	74.55	26.86	21.52	Peak Found	Not Found	Peak Found	Not Found	Peak Found	Peak Found	High	High	High	Peak Found	Peak Found	Peak Found	1
FALSE	High	Master Protein	Q9EPL8	Importin-7 OS=Mus musculus OX=10090 GN=Ipo7 PE=1 SV=2	0.001	3.478	1	2	3	2	1038	119.4	4.82	1153		2		0.163	0.181	1.863	0.976894	0.263918	0.958403	55.2	32.67	7.03	17	22.6	240.6	119.8	49.19	42.61	24.93	23.12	Peak Found	Peak Found	Peak Found	Peak Found	Peak Found	Peak Found	High	Peak Found	Peak Found	Peak Found	Peak Found	Peak Found	1
FALSE	High	Master Protein	Q9ULC4	Malignant T-cell-amplified sequence 1 OS=Homo sapiens OX=9606 GN=MCTS1 PE=1 SV=1	0.001	3.477	4	1	1	1	181	20.5	8.82	459		1		0.757	3.833	3.121	0.616173	0.12207	0.99706	14.57	39.58	5.33	29.4	184.5	144.8	41.3	36.05	41.11	24.04	11.29	Peak Found	Peak Found	Not Found	Peak Found	Peak Found	Peak Found	Peak Found	Peak Found	High	Peak Found	Peak Found	Peak Found	1
FALSE	High	Master Protein	O43809	Cleavage and polyadenylation specificity factor subunit 5 OS=Homo sapiens OX=9606 GN=NUDT21 PE=1 SV=1	0.001	3.475	6	2	4	2	227	26.2	8.82	1694		2		1.351	2.995	29.415	0.315683	0.262371	0.00402193	16.54	12.15	30.96	17.3	39.9	332.5	10.2	90.72	19.76	7.59	23.16	Peak Found	Peak Found	Peak Found	Peak Found	Peak Found	Peak Found	High	High	High	Not Found	Not Found	Peak Found	1
FALSE	High	Master Protein	P19388	DNA-directed RNA polymerases I, II, and III subunit RPABC1 OS=Homo sapiens OX=9606 GN=POLR2E PE=1 SV=4	0.001	3.462	4	1	4	1	210	24.5	5.95	1792		1		0.069	0.389	1.938	0.474422	0.890962	0.962737	9.14	91.52	13.9	9.7	54.6	217.7	117.9	52.23	65.66	14.97	28.36	Not Found	Not Found	Not Found	Peak Found	Peak Found	Peak Found	Peak Found	High	High	Peak Found	High	Peak Found	1
FALSE	High	Master Protein	P34123	26S proteasome regulatory subunit 6B homolog OS=Dictyostelium discoideum OX=44689 GN=psmC4 PE=1 SV=1	0.001	3.458	2	1	4	1	403	45.5	6.93	1838		1		0.244	0.721	2.445	0.995805	0.996723	0.990773	55.06	49.91	22.92	19.3	57	218.2	105.5	97.65	65.07	47.33	25.26	Peak Found	Peak Found	Not Found	Peak Found	Peak Found	Peak Found	High	High	High	High	Peak Found	Peak Found	1
FALSE	High	Master Protein	Q29RF7	Sister chromatid cohesion protein PDS5 homolog A OS=Homo sapiens OX=9606 GN=PDS5A PE=1 SV=1	0.001	3.456	1	1	1	1	1337	150.7	7.91	424		1		1.154	1.048	4.92	0.315683	0.996723	0.936879	1.42	57.8	88.54	51.2	39.3	265.6	44	9.49	123.86	30.35	93.75	Peak Found	Not Found	Not Found	Peak Found	Not Found	Not Found	High	Peak Found	Peak Found	Peak Found	Not Found	Not Found	1
FALSE	High	Master Protein	Q7Z6Z7	E3 ubiquitin-protein ligase HUWE1 OS=Homo sapiens OX=9606 GN=HUWE1 PE=1 SV=3	0.001	3.444	0	1	2	1	4374	481.6	5.22	863		1		0.217	0.455	2.155	0.978632	0.954723	0.971496	30	30.73	3.74	22.7	52.5	220.1	104.8	19.78	61.16	16.48	11.73	Not Found	Not Found	Not Found	Not Found	Peak Found	Peak Found	Peak Found	High	High	Peak Found	Peak Found	Peak Found	1
FALSE	High	Master Protein	O43665	Regulator of G-protein signaling 10 OS=Homo sapiens OX=9606 GN=RGS10 PE=1 SV=3	0.001	3.442	7	1	1	1	181	21.2	7.49	406		1		1.468	1.658	25.019	0.185795	0.761592	0.010241	17.36	7.39	39.96	20.9	27.7	338.6	12.8	29.87	108.03	18.83	114.02	Peak Found	Not Found	Not Found	Peak Found	Not Found	Peak Found	High	Peak Found	Peak Found	Peak Found	Not Found	Not Found	1
FALSE	High	Master Protein	P79263	Inter-alpha-trypsin inhibitor heavy chain H4 OS=Sus scrofa OX=9823 GN=ITIH4 PE=1 SV=1	0.001	3.442	2	2	5	2	921	102.1	6.9		10.61		2	0.035	0.217	2.134	0.0882356	0.404818	0.971496	44.41	8.44	1.13	3.4	63.1	228.5	105	52.01	15.29	15.9	15.47	Not Found	Not Found	Peak Found	Peak Found	Peak Found	Peak Found	High	High	High	High	Peak Found	Peak Found	1
FALSE	High	Master Protein	Q12931	Heat shock protein 75 kDa, mitochondrial OS=Homo sapiens OX=9606 GN=TRAP1 PE=1 SV=3	0.001	3.442	1	1	2	1	704	80.1	8.21	1046		1		0.643	1.062	0.952	0.717915	0.996723	0.417129	80.96	29.6	75.47	78.5	74.1	107.4	139.9	19.22	45.07	129.69	128.07	Not Found	Not Found	Not Found	Peak Found	Peak Found	Peak Found	Not Found	Not Found	High	Not Found	Not Found	High	1
FALSE	High	Master Protein	Q8WUD1	Ras-related protein Rab-2B OS=Homo sapiens OX=9606 GN=RAB2B PE=1 SV=1	0.001	3.431	4	1	2	1	216	24.2	7.83	826		1		0.32	0.833	4.05	0.977746	0.996723	0.971496	71	19.77	35.8	22.3	58.8	244.7	74.1	29.7	14.97	24.34	39.98	Not Found	Peak Found	Not Found	Peak Found	Peak Found	Peak Found	Peak Found	High	High	Peak Found	Peak Found	Peak Found	1
FALSE	High	Master Protein	O60911	Cathepsin L2 OS=Homo sapiens OX=9606 GN=CTSV PE=1 SV=2	0.001	3.429	2	1	16	1	334	37.3	8.76	8719		1		0.163	0.73	2.881	0.976894	0.999451	0.997391	50.97	24.95	15.74	14.6	52.3	253.5	79.6	23.9	16.93	12.32	20.08	High	High	High	High	High	High	High	High	High	High	High	High	1
FALSE	High	Master Protein	Q9Y316	Protein MEMO1 OS=Homo sapiens OX=9606 GN=MEMO1 PE=1 SV=1	0.001	3.418	3	1	2	1	297	33.7	7.14	949		1		0.197	0.275	4.351	0.977746	0.633494	0.962737	18.1	56.32	9.12	12	18.4	302.5	67.1	19.13	45.51	14.61	28.72	Not Found	Not Found	Not Found	Peak Found	Not Found	Peak Found	Peak Found	High	High	Peak Found	Peak Found	Peak Found	1
FALSE	High	Master Protein	B9EBC7	Succinate--CoA ligase [ADP-forming] subunit beta OS=Macrococcus caseolyticus (strain JCSC5402) OX=458233 GN=sucC PE=3 SV=1	0.001	3.407	2	1	8	1	389	41.8	4.87	5245		1																			Not Found	Not Found	Not Found	High	Not Found	High	High	High	Not Found	High	Not Found	Not Found	1
FALSE	High	Master Protein	P38117	Electron transfer flavoprotein subunit beta OS=Homo sapiens OX=9606 GN=ETFB PE=1 SV=3	0.001	3.388	4	1	3	1	255	27.8	8.1	1397		1																			Not Found	Not Found	Not Found	Not Found	Not Found	Not Found	High	High	High	Not Found	Not Found	Not Found	1
FALSE	High	Master Protein	P78417	Glutathione S-transferase omega-1 OS=Homo sapiens OX=9606 GN=GSTO1 PE=1 SV=2	0.001	3.386	3	1	1	1	241	27.5	6.6	506		1		0.205	1.088	3.267	0.978632	0.996723	0.995127	11.99	32.31	49.12	16.3	92.2	205.4	86.1	46.37	21.01	36.61	78.59	Peak Found	Not Found	Not Found	Peak Found	Peak Found	Peak Found	Peak Found	High	Peak Found	Peak Found	Peak Found	Not Found	1
FALSE	High	Master Protein	Q13573	SNW domain-containing protein 1 OS=Homo sapiens OX=9606 GN=SNW1 PE=1 SV=1	0.001	3.384	2	1	2	1	536	61.5	9.52	678		1		0.215	1.141	2.154	0.98529	0.981885	0.971496	33.79	10.26	13.49	13.7	89.8	216.3	80.2	69.36	8.63	24.07	28.15	Not Found	Peak Found	Peak Found	Peak Found	Peak Found	Peak Found	Peak Found	High	High	Peak Found	Peak Found	Peak Found	1
FALSE	High	Master Protein	Q15642	Cdc42-interacting protein 4 OS=Homo sapiens OX=9606 GN=TRIP10 PE=1 SV=3	0.001	3.382	1	1	1	1	601	68.3	5.73	500		1		0.453	1.535	4.107	0.958624	0.815238	0.971496	24.95	16.48	7.82	27.7	81.8	237.2	53.3	41.74	36.03	20.29	17.05	Peak Found	Peak Found	Not Found	Peak Found	Peak Found	Peak Found	High	Peak Found	Peak Found	Peak Found	Peak Found	Peak Found	1
FALSE	High	Master Protein	Q9UBV2	Protein sel-1 homolog 1 OS=Homo sapiens OX=9606 GN=SEL1L PE=1 SV=3	0.001	3.374	1	1	3	1	794	88.7	5.39	1226		1		0.408	0.242	2.763	0.977746	0.52847	0.99706	32.54	22.95	11.49	42.2	23.3	237.9	96.5	51.96	35	19.21	9.17	Not Found	Not Found	Not Found	Not Found	Not Found	Not Found	High	High	High	Peak Found	Peak Found	Peak Found	1
FALSE	High	Master Protein	Q9NWB6	Arginine and glutamate-rich protein 1 OS=Homo sapiens OX=9606 GN=ARGLU1 PE=1 SV=1	0.001	3.372	3	1	4	1	273	33.2	10.35	1826		1		0.347	0.87	1.687	0.977746	0.996723	0.922101	25.63	0.01	11.64	39.3	81.5	182.2	96.9	24.91	45.94	9.87	12.41	Peak Found	Peak Found	Peak Found	Peak Found	High	Peak Found	Peak Found	High	High	Peak Found	High	Peak Found	1
FALSE	High	Master Protein	P09497	Clathrin light chain B OS=Homo sapiens OX=9606 GN=CLTB PE=1 SV=1	0.001	3.371	3	1	5	1	229	25.2	4.64	2055		1		0.137	0.388	1.552	0.953947	0.886793	0.864133	9.61	34.31	23.13	18.7	62.9	193.7	124.7	13.73	71.48	11.33	29.16	Not Found	Peak Found	Not Found	Peak Found	Peak Found	Not Found	High	High	High	High	High	Peak Found	1
FALSE	High	Master Protein	Q9Y4L1	Hypoxia up-regulated protein 1 OS=Homo sapiens OX=9606 GN=HYOU1 PE=1 SV=1	0.001	3.363	1	1	1	1	999	111.3	5.22	629		1		0.419	0.603	3.922	0.958624	0.996723	0.975013	12.51	38.56	18.04	19.6	49.7	269.6	61.1	42.89	68.97	17.67	63.14	Not Found	Peak Found	Peak Found	Not Found	Peak Found	Peak Found	High	Peak Found	Peak Found	Peak Found	Peak Found	Peak Found	1
FALSE	High	Master Protein	Q9NR31	GTP-binding protein SAR1a OS=Homo sapiens OX=9606 GN=SAR1A PE=1 SV=1	0.001	3.356	6	1	2	1	198	22.4	6.68	987		1		0.079	0.855	5.151	0.571308	0.996723	0.920698	29.53	6.2	35.39	4.3	48.4	289.2	58.1	23.35	33.03	16.01	31.96	Peak Found	Not Found	Not Found	Peak Found	Peak Found	Peak Found	High	Peak Found	High	Peak Found	Peak Found	Peak Found	1
FALSE	High	Master Protein	P16422	Epithelial cell adhesion molecule OS=Homo sapiens OX=9606 GN=EPCAM PE=1 SV=2	0.001	3.354	5	2	2	2	314	34.9	7.46	742		2		1.034	1.36	12.42	0.36479	0.902592	0.194866	25.96	80.33	9.59	29	37	304.7	29.3	21.01	50.04	36.31	42.1	Not Found	Peak Found	Not Found	Peak Found	Peak Found	Peak Found	High	Peak Found	High	Peak Found	Not Found	Peak Found	1
FALSE	High	Master Protein	Q9HD26	Golgi-associated PDZ and coiled-coil motif-containing protein OS=Homo sapiens OX=9606 GN=GOPC PE=1 SV=1	0.001	3.345	2	1	2	1	462	50.5	5.92	971		1		1.333	2.471	5.903	0.22305	0.407554	0.82815	121.45	46.43	145.01	28.1	278	73.2	20.7	18.15	77.34	130.15	116.02	Not Found	Not Found	Not Found	Peak Found	Peak Found	Not Found	Not Found	High	High	Peak Found	Not Found	Not Found	1
FALSE	High	Master Protein	Q96QR8	Transcriptional activator protein Pur-beta OS=Homo sapiens OX=9606 GN=PURB PE=1 SV=3	0.001	3.34	4	1	2	1	312	33.2	5.43	619		1		0.198	0.508	4.987	0.977746	0.996723	0.932802	18.17	51.73	15.32	10.4	30.5	299.1	60	21.36	39.74	32.05	17.41	Not Found	Not Found	Not Found	Not Found	Peak Found	Peak Found	High	Peak Found	High	Peak Found	Peak Found	Peak Found	1
FALSE	High	Master Protein	P17980	26S proteasome regulatory subunit 6A OS=Homo sapiens OX=9606 GN=PSMC3 PE=1 SV=3	0.001	3.335	2	1	4	1	439	49.2	5.24	1746		1		0.191	0.218	3.403	0.977746	0.410011	0.990773	4.26	54.36	57.77	16.1	13.1	286.7	84.2	65.47	21.59	39.08	82.6	Not Found	Not Found	Peak Found	Not Found	Not Found	Not Found	Peak Found	High	High	Peak Found	Peak Found	High	1
FALSE	High	Master Protein	P62306	Small nuclear ribonucleoprotein F OS=Homo sapiens OX=9606 GN=SNRPF PE=1 SV=1	0.001	3.332	15	1	3	1	86	9.7	4.67	1159		1		0.054	0.037	2.362	0.273533	0.000118932	0.990773	51.08	3.94	2.05	4.8	3.3	278.9	112.9	88.98	15.13	16.46	16.43	Not Found	Not Found	Peak Found	Not Found	Not Found	Not Found	High	High	Peak Found	Peak Found	Peak Found	Peak Found	1
FALSE	High	Master Protein	P29034	Protein S100-A2 OS=Homo sapiens OX=9606 GN=S100A2 PE=1 SV=3	0.001	3.332	7	1	6	1	98	11.1	4.78	2550		1		0.244	1.204	4.583	0.998769	0.939431	0.962737	18.39	0.96	4.42	15.4	70.8	250.3	63.4	48.96	14.62	14.84	15.07	Peak Found	Peak Found	Peak Found	High	High	High	High	Peak Found	Peak Found	High	Peak Found	High	1
FALSE	High	Master Protein	P62312	U6 snRNA-associated Sm-like protein LSm6 OS=Homo sapiens OX=9606 GN=LSM6 PE=1 SV=1	0.001	3.321	10	1	3	1	80	9.1	9.58	1373		1		0.083	0.579	2.631	0.646723	0.996723	0.995127	5.86	19.08	0.28	7.8	50.3	247.6	94.3	13.06	75.29	18.11	19.85	Not Found	Not Found	Not Found	Peak Found	Not Found	Peak Found	Peak Found	High	High	Peak Found	High	Peak Found	1
FALSE	High	Master Protein	P30626	Sorcin OS=Homo sapiens OX=9606 GN=SRI PE=1 SV=1	0.001	3.305	6	1	2	1	198	21.7	5.59	782		1		0.71	0.844	3.344	0.875143	0.996723	0.990773	7.07	45.4	56.13	68	56	201.5	74.5	16.12	54.44	40.63	49.4	Not Found	Not Found	Not Found	Not Found	Not Found	Peak Found	Peak Found	High	High	Not Found	Peak Found	Peak Found	1
FALSE	High	Master Protein	P52434	DNA-directed RNA polymerases I, II, and III subunit RPABC3 OS=Homo sapiens OX=9606 GN=POLR2H PE=1 SV=4	0.001	3.303	9	1	2	1	150	17.1	4.68	826		1		0.308	0.306	3.108	0.977746	0.737639	0.997391	2.6	105.23	10.06	23.1	33.2	264.1	79.6	9.63	74.04	21.59	26.47	Not Found	Not Found	Not Found	Not Found	Peak Found	Peak Found	Peak Found	High	High	Peak Found	Peak Found	Peak Found	1
FALSE	High	Master Protein	Q8CIG8	Protein arginine N-methyltransferase 5 OS=Mus musculus OX=10090 GN=Prmt5 PE=1 SV=3	0.001	3.302	1	1	2	1	637	72.6	6.42	1086		1		0.212	0.611	1.866	0.98529	0.996723	0.959007	3.51	8.37	38.51	31.7	65.6	197.1	105.6	19.91	18.77	4.31	34.02	Peak Found	Peak Found	Peak Found	Peak Found	Peak Found	Peak Found	Peak Found	High	High	Peak Found	Peak Found	Peak Found	1
FALSE	High	Master Protein	Q8WZA0	Protein LZIC OS=Homo sapiens OX=9606 GN=LZIC PE=1 SV=1	0.001	3.301	5	1	3	1	190	21.5	4.94	1293		1		0.274	1.216	3.518	0.982193	0.934894	0.990773	12.96	13.52	3.67	13.9	85	234.5	66.7	34.82	18.96	23.41	20.5	Not Found	Peak Found	Peak Found	Peak Found	Peak Found	Peak Found	Peak Found	High	High	Peak Found	Peak Found	Peak Found	1
FALSE	High	Master Protein	P48740	Mannan-binding lectin serine protease 1 OS=Homo sapiens OX=9606 GN=MASP1 PE=1 SV=3	0.001	3.299	1	1	3	1	699	79.2	5.49	1328		1		38.308	0.843	0.65	2.01825e-10	0.996723	0.15668	34.13	17.48	49.99	368.9	8.1	13.4	9.6	29.82	30.2	38.74	74.04	High	High	High	Not Found	Not Found	Not Found	Not Found	Not Found	Peak Found	Peak Found	Not Found	Not Found	1
FALSE	High	Master Protein	Q14008	Cytoskeleton-associated protein 5 OS=Homo sapiens OX=9606 GN=CKAP5 PE=1 SV=3	0.001	3.299	0	1	2	1	2032	225.4	7.8	887		1		0.075	0.084	2.516	0.496262	0.0174068	0.990773	2.06	13.56	35.9	12.1	12.6	246.2	129.1	27.94	117.15	46.5	63.08	Not Found	Not Found	Not Found	Peak Found	Not Found	Peak Found	High	Peak Found	Peak Found	High	Peak Found	Peak Found	1
FALSE	High	Master Protein	O95782	AP-2 complex subunit alpha-1 OS=Homo sapiens OX=9606 GN=AP2A1 PE=1 SV=3	0.001	3.298	1	1	6	1	977	107.5	7.03	2549		1		0.294	0.846	2.05	0.977746	0.996723	0.966863	32.37	70	29.74	25.3	94.9	167.7	112.1	32.29	31.11	19.45	38.2	Peak Found	Peak Found	Peak Found	Peak Found	Peak Found	Peak Found	High	High	High	High	High	High	1
FALSE	High	Master Protein	P40939	Trifunctional enzyme subunit alpha, mitochondrial OS=Homo sapiens OX=9606 GN=HADHA PE=1 SV=2	0.001	3.27	1	1	5	1	763	82.9	9.04	2355		1		0.245	0.749	2.571	0.998769	0.996723	0.990773	29.77	1.46	0.17	25.4	76.1	215	83.5	68.35	17.48	18.02	21.19	Not Found	Peak Found	Peak Found	High	High	High	Peak Found	High	High	Peak Found	Peak Found	Peak Found	1
FALSE	High	Master Protein	Q9NQW6	Anillin OS=Homo sapiens OX=9606 GN=ANLN PE=1 SV=2	0.001	3.267	1	1	4	1	1124	124.1	8.07	1283		1		0.119	0.095	1.774	0.909302	0.0295229	0.94541	19.84	21.43	21.49	15.1	13.6	237.4	133.8	5.14	42.82	9.31	16.22	Not Found	Not Found	Not Found	Not Found	Not Found	Not Found	Peak Found	High	High	Peak Found	High	Peak Found	1
FALSE	High	Master Protein	P10619	Lysosomal protective protein OS=Homo sapiens OX=9606 GN=CTSA PE=1 SV=2	0.001	3.259	2	1	1	1	480	54.4	6.61	452		1		0.831	0.565	5.99	0.785989	0.996723	0.820499	17.26	39.09	7.77	26.4	29.5	296.8	47.3	49.45	29.32	12.65	54.74	Not Found	Not Found	Not Found	Not Found	Not Found	Not Found	Peak Found	High	Peak Found	Not Found	Not Found	Peak Found	1
FALSE	High	Master Protein	Q96A33	PAT complex subunit CCDC47 OS=Homo sapiens OX=9606 GN=CCDC47 PE=1 SV=1	0.001	3.25	2	1	2	1	483	55.8	4.87	684		1		0.43	1.509	3.069	0.958624	0.820147	0.997391	14.76	12.47	4.06	29	101.9	201.5	67.5	57.63	29.53	11.01	13.05	Peak Found	Peak Found	Not Found	Peak Found	Peak Found	Peak Found	High	High	Peak Found	Peak Found	Peak Found	Peak Found	1
FALSE	High	Master Protein	Q8NBS9	Thioredoxin domain-containing protein 5 OS=Homo sapiens OX=9606 GN=TXNDC5 PE=1 SV=2	0.001	3.239	2	1	1	1	432	47.6	5.97	487		1		0.543	0.509	7.705	0.958571	0.996723	0.580749	41.49	30.17	49.72	24.3	23.8	308.2	43.7	19.83	22.31	7.11	50.61	Not Found	Not Found	Not Found	Not Found	Not Found	Not Found	High	Peak Found	Peak Found	Peak Found	Not Found	Not Found	1
FALSE	High	Master Protein	Q9Y624	Junctional adhesion molecule A OS=Homo sapiens OX=9606 GN=F11R PE=1 SV=1	0.001	3.237	3	1	2	1	299	32.6	7.9	812		1		0.571	0.751	6.463	0.918853	0.996723	0.744889	3.35	33.42	50.88	26.2	32.3	295.8	45.8	39.44	40.99	19.72	23.62	Not Found	Not Found	Not Found	Not Found	Not Found	Not Found	Peak Found	High	High	Peak Found	Not Found	Not Found	1
FALSE	High	Master Protein	O35587	Transmembrane emp24 domain-containing protein 10 OS=Mesocricetus auratus OX=10036 GN=TMED10 PE=1 SV=1	0.001	3.235	3	1	3	1	219	24.8	6.68	1437		1		0.51	18.197	60.824	0.880186	2.5357e-05	2.58618e-05	51.66	0.85	21.1	3.9	81	310	5	42.58	7.66	12.8	154.22	Not Found	Not Found	Not Found	Peak Found	Peak Found	Peak Found	High	High	High	Peak Found	Not Found	Not Found	1
FALSE	High	Master Protein	P33552	Cyclin-dependent kinases regulatory subunit 2 OS=Homo sapiens OX=9606 GN=CKS2 PE=1 SV=1	0.001	3.233	9	1	8	1	79	9.9	8.46	3233		1		0.274	1.127	3.358	0.98529	0.98451	0.990773	14.9	14.31	6.47	19.3	78.1	221.5	81.2	25.37	16.04	16.89	15.04	Peak Found	Peak Found	Peak Found	Peak Found	Peak Found	High	High	High	High	High	High	Peak Found	1
FALSE	High	Master Protein	Q9WU63	Heme-binding protein 2 OS=Mus musculus OX=10090 GN=Hebp2 PE=1 SV=1	0.001	3.233	4	1	1	1	205	23	4.48	488		1		0.65	1.147	4.445	0.909726	0.978302	0.962737	22.92	47.83	16.17	37.6	50.9	253.8	57.8	56.07	16.59	42.89	33.39	Not Found	Not Found	Not Found	Not Found	Not Found	Not Found	Peak Found	Peak Found	High	Not Found	Not Found	Peak Found	1
FALSE	High	Master Protein	P17540	Creatine kinase S-type, mitochondrial OS=Homo sapiens OX=9606 GN=CKMT2 PE=1 SV=2	0.001	3.23	3	2	4	2	419	47.5	8.19	1692		2		0.373	0.836	4.225	0.976894	0.996723	0.966863	90.76	57.75	19.65	15.3	60	233.8	91	58.32	41.05	9.74	67.64	Not Found	Peak Found	Not Found	Peak Found	Peak Found	Peak Found	High	High	High	Peak Found	Peak Found	Peak Found	1
FALSE	High	Master Protein	A0A0B4J2D5	Putative glutamine amidotransferase-like class 1 domain-containing protein 3B, mitochondrial OS=Homo sapiens OX=9606 GN=GATD3B PE=5 SV=1	0.001	3.226	4	1	2	1	268	28.1	8.27	820		1		1.413	1.144	24.623	0.343224	0.980865	0.011022	65.49	33.44	89.16	20.8	22	343.3	13.9	7.06	19.28	36.24	50.17	Not Found	Not Found	Not Found	Not Found	Peak Found	Peak Found	Peak Found	High	High	Not Found	Peak Found	Not Found	1
FALSE	High	Master Protein	P55145	Mesencephalic astrocyte-derived neurotrophic factor OS=Homo sapiens OX=9606 GN=MANF PE=1 SV=3	0.001	3.222	4	1	3	1	182	20.7	8.69	1495		1		0.206	0.814	2.605	0.978632	0.996723	0.99291	60.93	1.55	30.41	21	79.4	202	97.5	66.3	17.83	16.46	24.96	Peak Found	Peak Found	Not Found	Peak Found	Peak Found	Peak Found	High	High	High	Peak Found	Peak Found	Peak Found	1
FALSE	High	Master Protein	P54136	Arginine--tRNA ligase, cytoplasmic OS=Homo sapiens OX=9606 GN=RARS1 PE=1 SV=2	0.001	3.217	1	1	5	1	660	75.3	6.68	2153		1		0.131	0.32	2.863	0.909726	0.761592	0.997391	21.84	15.55	12.44	11.4	31.9	261.7	95.1	6.62	8.22	4.82	34.26	Peak Found	Peak Found	Peak Found	Peak Found	Peak Found	Peak Found	High	High	High	High	Peak Found	High	1
FALSE	High	Master Protein	Q24572	Chromatin assembly factor 1 p55 subunit OS=Drosophila melanogaster OX=7227 GN=Caf1-55 PE=1 SV=1	0.001	3.2	2	1	5	1	430	48.6	4.89	2696		1		0.012	0.716	3.241	0.00139375	0.996723	0.995127	36.41	0.19	6.96	1.2	59.4	256.4	83	31.68	8.84	15.41	22.93	Not Found	Not Found	Not Found	Peak Found	Peak Found	Peak Found	High	High	High	High	High	Peak Found	1
FALSE	High	Master Protein	Q16719	Kynureninase OS=Homo sapiens OX=9606 GN=KYNU PE=1 SV=1	0.001	3.2	2	1	3	1	465	52.3	7.03	1525		1		2.27	6.826	35.571	0.0496446	0.0122473	0.00121385	129.13	57.61	72.26	16	57.6	318	8.4	102.44	9.68	19.79	118.84	Peak Found	Peak Found	Peak Found	Peak Found	Peak Found	Peak Found	High	High	High	Not Found	Peak Found	Not Found	1
FALSE	High	Master Protein	P48509	CD151 antigen OS=Homo sapiens OX=9606 GN=CD151 PE=1 SV=3	0.001	3.198	2	1	3	1	253	28.3	7.47	1266		1		0.483	0.638	2.434	0.909063	0.996723	0.990773	9.45	1.95	34.98	41.7	62	210	86.3	44.95	59.46	10.87	60.79	Peak Found	Peak Found	Peak Found	Not Found	Peak Found	Peak Found	Peak Found	High	High	Peak Found	Peak Found	Peak Found	1
FALSE	High	Master Protein	Q5BKZ1	DBIRD complex subunit ZNF326 OS=Homo sapiens OX=9606 GN=ZNF326 PE=1 SV=2	0.001	3.184	2	1	1	1	582	65.6	5.15	389		1		0.758	2.255	5.451	0.674496	0.516458	0.869224	3.03	7.89	30.05	35.4	104.7	213.2	46.7	41.21	22.56	14.8	34.3	Peak Found	Peak Found	Not Found	Peak Found	Peak Found	Peak Found	Peak Found	Peak Found	High	Peak Found	Peak Found	Peak Found	1
FALSE	High	Master Protein	Q9Y570	Protein phosphatase methylesterase 1 OS=Homo sapiens OX=9606 GN=PPME1 PE=1 SV=3	0.001	3.178	3	1	1	1	386	42.3	5.97	485		1		0.01	0.01	0.638	1.81429e-15	9.11071e-16	0.150088	0	0	5.37	1.7	1	144.1	253.3	43.49	167.87	37.25	34.85	Peak Found	Peak Found	Peak Found	Not Found	Not Found	Peak Found	High	Peak Found	Peak Found	Peak Found	Peak Found	Peak Found	1
FALSE	High	Master Protein	Q99829	Copine-1 OS=Homo sapiens OX=9606 GN=CPNE1 PE=1 SV=1	0.001	3.168	2	1	4	1	537	59	5.83	1674		1		3.095	8.142	12.982	0.016565	0.00469527	0.169394	78.56	11.26	26.75	52	127	204.3	16.8	75.43	31	8.44	30.4	Not Found	Peak Found	Peak Found	Peak Found	Peak Found	High	High	High	Peak Found	Not Found	Not Found	High	1
FALSE	High	Master Protein	Q9H7M6	Zinc finger SWIM domain-containing protein 4 OS=Homo sapiens OX=9606 GN=ZSWIM4 PE=2 SV=3	0.001	3.167	1	1	3	1	989	110.1	7.06	1469		1		0.76	0.419	3.781	0.539698	0.932178	0.982602	16.8	145.35	129.13	3	4.7	388.3	3.9	159.02	155.54	85.96	155.53	Peak Found	Not Found	Not Found	Not Found	Not Found	Peak Found	High	High	High	Peak Found	Not Found	Not Found	1
FALSE	High	Master Protein	Q99661	Kinesin-like protein KIF2C OS=Homo sapiens OX=9606 GN=KIF2C PE=1 SV=2	0.001	3.164	1	1	2	1	725	81.3	7.83	778		1		0.746	1.07	5.872	0.82039	0.996723	0.830154	3.62	81.03	13.08	33.3	39	291.2	36.5	18.56	53.86	21.75	43.88	Not Found	Not Found	Not Found	Not Found	Peak Found	Peak Found	Peak Found	High	High	Peak Found	Not Found	Not Found	1
FALSE	High	Master Protein	O15240	Neurosecretory protein VGF OS=Homo sapiens OX=9606 GN=VGF PE=1 SV=2	0.001	3.163	1	1	2	1	615	67.2	4.78	840		1		0.305	0.18	4.562	0.978632	0.263918	0.962737	44.4	44.92	35.85	9.2	12.3	321.8	56.7	63.6	24.64	32.45	51.46	Not Found	Not Found	Not Found	Not Found	Not Found	Not Found	Peak Found	High	High	Peak Found	Not Found	Peak Found	1
FALSE	High	Master Protein	P0DOY2	Immunoglobulin lambda constant 2 OS=Homo sapiens OX=9606 GN=IGLC2 PE=1 SV=1	0.001	3.155	9	1	1	1	106	11.3	7.24	415		1		1.638	3.005	1.269	0.118977	0.259871	0.723404	0.99	0.96	1.96	95	175.3	71.7	58	18.02	22.3	23.91	23.16	Peak Found	Peak Found	Peak Found	High	Peak Found	Peak Found	Peak Found	Peak Found	Peak Found	Peak Found	Peak Found	Peak Found	1
FALSE	High	Master Protein	P18583	Protein SON OS=Homo sapiens OX=9606 GN=SON PE=1 SV=4	0.001	3.154	0	1	2	1	2426	263.7	5.64	793		1		0.601	1.552	4.024	0.877861	0.815238	0.971496	22.3	11.89	9.61	31.9	69.1	246	53	48.76	64.93	18.62	21.93	Not Found	Peak Found	Not Found	Not Found	Peak Found	Peak Found	High	High	Peak Found	Peak Found	Peak Found	Peak Found	1
FALSE	High	Master Protein	Q92734	Protein TFG OS=Homo sapiens OX=9606 GN=TFG PE=1 SV=2	0.001	3.137	2	1	4	1	400	43.4	5.1	1604		1		0.093	0.205	1.923	0.71371	0.354673	0.962737	68.48	64.87	4.16	9.4	30.3	237	123.3	130.41	75.87	12.64	19.73	Not Found	Peak Found	Peak Found	Not Found	Peak Found	Peak Found	Peak Found	High	High	High	Peak Found	Peak Found	1
FALSE	High	Master Protein	P09758	Tumor-associated calcium signal transducer 2 OS=Homo sapiens OX=9606 GN=TACSTD2 PE=1 SV=3	0.001	3.137	2	1	3	1	323	35.7	8.87	1342		1		0.954	1.54	10.304	0.693015	0.815238	0.315183	49.07	41.33	12.65	28.3	29.4	318.6	23.7	24.51	38.68	20.58	47.8	Not Found	Not Found	Not Found	Not Found	Not Found	Not Found	High	High	High	Not Found	Peak Found	Not Found	1
FALSE	High	Master Protein	O14732	Inositol monophosphatase 2 OS=Homo sapiens OX=9606 GN=IMPA2 PE=1 SV=1	0.001	3.125	3	1	2	1	288	31.3	6.61	928		1		1.347	0.815	57.09	0.382408	0.996723	4.26005e-05	70.87	4.26	64.44	9	7.5	374.5	9.1	31.43	5.15	28.4	43.53	Not Found	Peak Found	Not Found	Not Found	Peak Found	Not Found	Peak Found	High	High	Not Found	Not Found	Not Found	1
FALSE	High	Master Protein	P30405	Peptidyl-prolyl cis-trans isomerase F, mitochondrial OS=Homo sapiens OX=9606 GN=PPIF PE=1 SV=1	0.001	3.108	3	1	1	1	207	22	9.38	482		1		0.285	0.425	4.581	0.998769	0.934118	0.962737	28.32	4.24	5.2	21	32.2	273.3	73.6	41.8	34.41	29.96	15.95	Not Found	Not Found	Not Found	Peak Found	Not Found	Not Found	Peak Found	High	Peak Found	Peak Found	Peak Found	Peak Found	1
FALSE	High	Master Protein	Q86UU1	Pleckstrin homology-like domain family B member 1 OS=Homo sapiens OX=9606 GN=PHLDB1 PE=1 SV=1	0.001	3.105	1	1	1	1	1377	151.1	8.63	433		1		1.094	0.881	0.88	0.544895	0.996723	0.351986	46.06	7.9	134.85	82.4	106.7	106.7	104.2	52.74	55.95	119.2	35.02	Not Found	Not Found	Not Found	Peak Found	Peak Found	Peak Found	High	Not Found	Not Found	Not Found	Peak Found	Not Found	1
FALSE	High	Master Protein	P49024	Paxillin OS=Gallus gallus OX=9031 GN=PXN PE=1 SV=1	0.001	3.101	1	1	4	1	559	61.2	6.55	1526		1		0.072	0.533	1.895	0.455353	0.996723	0.962737	132.68	73.86	31.36	7.9	54.3	228.1	109.7	42.35	74.73	26.49	85.56	Not Found	Not Found	Not Found	Not Found	Peak Found	Peak Found	High	High	High	Not Found	Peak Found	Peak Found	1
FALSE	High	Master Protein	P57735	Ras-related protein Rab-25 OS=Homo sapiens OX=9606 GN=RAB25 PE=1 SV=2	0.001	3.1	4	1	3	1	213	23.5	5.96	1396		1		3.854	1.015	8.936	0.00661435	0.996723	0.427768	20.66	100.27	3.58	90.8	27.8	254	27.4	45.06	57.33	27.59	20.21	Peak Found	Peak Found	Peak Found	Peak Found	Not Found	Peak Found	High	High	High	Not Found	Not Found	Not Found	1
FALSE	High	Master Protein	Q969U7	Proteasome assembly chaperone 2 OS=Homo sapiens OX=9606 GN=PSMG2 PE=1 SV=1	0.001	3.096	6	2	4	2	264	29.4	6.98	1388		2		0.981	1.925	3.295	0.578411	0.645586	0.995127	36.49	28.61	71.47	44.8	77.8	228.4	48.9	14.91	76.29	80.96	21.2	Not Found	Not Found	Not Found	Peak Found	Peak Found	Not Found	High	High	High	Peak Found	Not Found	Not Found	1
FALSE	High	Master Protein	P49902	Cytosolic purine 5'-nucleotidase OS=Homo sapiens OX=9606 GN=NT5C2 PE=1 SV=1	0.001	3.086	1	1	3	1	561	64.9	6.14	1633		1		0.079	0.129	2.497	0.607894	0.0898338	0.990773	0.14	80.93	0.98	8.9	12.8	249.3	129	22.36	133.39	25.32	20.54	Not Found	Not Found	Not Found	Not Found	Peak Found	Not Found	High	High	High	Peak Found	Peak Found	Peak Found	1
FALSE	High	Master Protein	P50213	Isocitrate dehydrogenase [NAD] subunit alpha, mitochondrial OS=Homo sapiens OX=9606 GN=IDH3A PE=1 SV=1	0.001	3.086	3	1	2	1	366	39.6	6.92	838		1		0.12	0.39	1.474	0.888974	0.89303	0.832522	96.77	75.91	14.99	17.1	55.7	186.5	140.8	61.34	57.72	18.35	27.76	Peak Found	Peak Found	Peak Found	Peak Found	Peak Found	Peak Found	High	Peak Found	Peak Found	High	Peak Found	Peak Found	1
FALSE	High	Master Protein	Q9UNM6	26S proteasome non-ATPase regulatory subunit 13 OS=Homo sapiens OX=9606 GN=PSMD13 PE=1 SV=2	0.001	3.084	3	1	2	1	376	42.9	5.81	924		1		0.526	0.622	2.1	0.860477	0.996723	0.971496	120.41	109.36	41.68	68.7	44.8	223.4	63.1	36.81	20.46	128.34	138.95	Not Found	Not Found	Not Found	Not Found	Not Found	Not Found	Not Found	Peak Found	High	Not Found	Not Found	High	1
FALSE	High	Master Protein	Q8IVF2	Protein AHNAK2 OS=Homo sapiens OX=9606 GN=AHNAK2 PE=1 SV=2	0.001	3.07	0	1	2	1	5795	616.2	5.36	716		1		0.582	0.83	8.597			0.467232	23.84	12.42	67.52	22.5	27.9	313.2	36.4	25.35	44.86	80.48	11.26	Not Found	Not Found	Not Found	Not Found	Not Found	Not Found	High	High	Peak Found	Not Found	Not Found	Not Found	1
FALSE	High	Master Protein	P33316	Deoxyuridine 5'-triphosphate nucleotidohydrolase, mitochondrial OS=Homo sapiens OX=9606 GN=DUT PE=1 SV=4	0.001	3.054	4	1	2	1	252	26.5	9.36	604		1		0.251	0.608	2.382	0.995805	0.996723	0.990773	24.57	4.42	0.84	33.2	61.7	215.3	89.9	128.6	18.45	9.93	23.4	Peak Found	Peak Found	Peak Found	Peak Found	Peak Found	Peak Found	High	Peak Found	High	Peak Found	Peak Found	Peak Found	1
FALSE	High	Master Protein	Q9Y4W6	AFG3-like protein 2 OS=Homo sapiens OX=9606 GN=AFG3L2 PE=1 SV=2	0.001	3.05	2	2	3	2	797	88.5	8.66	1042		2		1.236	2.148	3.317	0.209933	0.553487	0.991368	56.61	6.41	3.77	92.7	151.1	115.3	40.9	145.94	33.01	15.83	18.19	Peak Found	Peak Found	Peak Found	Peak Found	Peak Found	Peak Found	Peak Found	High	High	Peak Found	Peak Found	Peak Found	1
FALSE	High	Master Protein	Q9H330	Transmembrane protein 245 OS=Homo sapiens OX=9606 GN=TMEM245 PE=1 SV=3	0.001	3.047	1	1	1	1	879	97.3	8.91	423		1		7.051	1.826	7.047	0.000218833	0.693383	0.701142	102.72	23.11	47.42	170.7	34.4	170.6	24.2	103.94	28.36	15.25	47.72	Peak Found	Not Found	Peak Found	Peak Found	Not Found	Not Found	Peak Found	High	Peak Found	Not Found	Not Found	Peak Found	1
FALSE	High	Master Protein	P20929	Nebulin OS=Homo sapiens OX=9606 GN=NEB PE=1 SV=5	0.001	3.041	0	1	14	1	6669	772.4	9.07	6598		1		2.188	4.917	3.443	0.0386986	0.0499463	0.990773	4.15	28.6	40	68.1	218.3	88.1	25.6	90.17	83.32	131.89	111.5	High	Peak Found	High	Peak Found	High	High	Peak Found	High	High	Peak Found	High	High	1
FALSE	High	Master Protein	Q8JGS0	U1 small nuclear ribonucleoprotein C OS=Danio rerio OX=7955 GN=snrpc PE=2 SV=1	0.001	3.039	6	1	2	1	159	17.3	9.67	878		1		0.035	0.985	0.794	0.0882356	0.996723	0.275953	84.96	21.72	4.77	4.9	136.9	117.9	140.2	46.16	2.53	22.64	21.31	Not Found	Not Found	Not Found	Peak Found	Peak Found	High	Peak Found	Peak Found	High	Peak Found	Peak Found	Peak Found	1
FALSE	High	Master Protein	P11276	Fibronectin OS=Mus musculus OX=10090 GN=Fn1 PE=1 SV=4	0.001	3.037	0	1	5	1	2477	272.4	5.59	2277		1		0.067	0.055	1.132	0.404277	0.00151908	0.594309	113.47	134.54	3.08	13.3	10.8	197.7	178.3	87.69	133.93	13.19	18.26	Not Found	Not Found	Peak Found	Not Found	Not Found	Peak Found	High	High	High	High	High	Peak Found	1
FALSE	High	Master Protein	P61768	Major prion protein OS=Pan troglodytes OX=9598 GN=PRNP PE=2 SV=1	0.001	3.025	3	1	3	1	253	27.6	9.14	1061		1		0.235	0.685	4.258	0.98529	0.996723	0.966863	33.88	10.37	13.29	11	45.1	273.4	70.5	49.28	18.8	17.64	24.83	Not Found	Not Found	Not Found	Peak Found	Peak Found	Peak Found	High	High	High	Peak Found	Peak Found	Peak Found	1
FALSE	High	Master Protein	P14621	Acylphosphatase-2 OS=Homo sapiens OX=9606 GN=ACYP2 PE=1 SV=2	0.001	3.025	13	1	3	1	99	11.1	9.5	927		1		0.767	0.873	8.885		0.996723	0.427768	10.4	30.44	8.43	26.7	27.1	313.9	32.3	19.22	23.7	10.38	26.74	Not Found	Not Found	Not Found	Not Found	Not Found	Peak Found	High	High	High	Not Found	Not Found	Not Found	1
FALSE	High	Master Protein	Q9Y5K6	CD2-associated protein OS=Homo sapiens OX=9606 GN=CD2AP PE=1 SV=1	0.001	3.024	1	1	3	1	639	71.4	6.4	1211		1		1.396	4.622	25.333		0.0607165	0.00956726	39.07	87.47	38.76	18.3	53.1	316.2	12.5	4.89	79.19	13.15	42.16	Not Found	Not Found	Not Found	Peak Found	Peak Found	Not Found	High	High	High	Not Found	Not Found	Not Found	1
FALSE	High	Master Protein	E7F1C4	SWI/SNF-related matrix-associated actin-dependent regulator of chromatin subfamily A containing DEAD/H box 1B OS=Danio rerio OX=7955 GN=smarcad1b PE=3 SV=1	0.001	3.022	1	1	3	1	954	108.1	7.27	1168		1		0.787	0.899	5.962	0.748521	0.996723	0.820499	92.61	72.28	8.32	26.3	36	297.6	40.1	22.24	36.49	18.91	58.62	Not Found	Not Found	Not Found	Peak Found	Peak Found	Peak Found	High	High	Peak Found	Peak Found	Not Found	Not Found	1
FALSE	High	Master Protein	Q9P035	Very-long-chain (3R)-3-hydroxyacyl-CoA dehydratase 3 OS=Homo sapiens OX=9606 GN=HACD3 PE=1 SV=2	0.001	3.016	2	1	4	1	362	43.1	8.94	1512		1		0.104	0.156	3.506	0.842055	0.175426	0.990773	8.55	92.97	66.52	15.2	13.8	282.5	88.5	30.87	36.23	8.86	50.51	Not Found	Not Found	Not Found	Not Found	Not Found	Not Found	High	Peak Found	High	High	High	Peak Found	1
FALSE	High	Master Protein	Q05682	Caldesmon OS=Homo sapiens OX=9606 GN=CALD1 PE=1 SV=3	0.001	3.011	1	1	1	1	793	93.2	5.66	470		1		0.951	0.662	14.445		0.996723	0.122861	15.65	12.31	12.79	22.3	15.5	339.1	23	25.35	83.98	15.15	3.24	Not Found	Not Found	Not Found	Not Found	Peak Found	Not Found	Peak Found	High	Peak Found	Not Found	Not Found	Not Found	1
FALSE	High	Master Protein	P42345	Serine/threonine-protein kinase mTOR OS=Homo sapiens OX=9606 GN=MTOR PE=1 SV=1	0.001	2.997	0	1	1	1	2549	288.7	7.17	627		1		0.765	5.427	71.787	0.779123	0.0337152	7.47275e-06	23.61	9.45	20.41	3.3	33.4	357.1	6.2	48.77	47.85	25.32	19.56	Peak Found	Peak Found	Not Found	Peak Found	Peak Found	Peak Found	Peak Found	High	Peak Found	Peak Found	Peak Found	Not Found	1
FALSE	High	Master Protein	Q9ULD0	2-oxoglutarate dehydrogenase-like, mitochondrial OS=Homo sapiens OX=9606 GN=OGDHL PE=1 SV=3	0.001	2.986	1	1	7	1	1010	114.4	6.65	3064		1		0.31	0.673	1.925	0.977746	0.996723	0.962737	43.15	10.38	0.93	31.1	66.7	198.4	103.7	13.07	15.78	15.25	21.56	Peak Found	Peak Found	Peak Found	High	Peak Found	Peak Found	High	High	High	High	High	High	1
FALSE	High	Master Protein	Q92614	Unconventional myosin-XVIIIa OS=Homo sapiens OX=9606 GN=MYO18A PE=1 SV=3	0.001	2.979	0	1	1	1	2054	233	6.3	552		1		0.201	0.454	3.257	0.977746	0.954723	0.995127	42.69	43.08	52.19	16	36.3	259.7	87.9	46.21	28.36	6.37	37.16	Not Found	Peak Found	Peak Found	Peak Found	Peak Found	Peak Found	High	Peak Found	Peak Found	Peak Found	Peak Found	Peak Found	1
FALSE	High	Master Protein	Q8N335	Glycerol-3-phosphate dehydrogenase 1-like protein OS=Homo sapiens OX=9606 GN=GPD1L PE=1 SV=1	0.001	2.978	2	1	3	1	351	38.4	7.02	1342		1		0.211	0.77	2.744	0.978632	0.996723	0.995127	91.68	130.53	44.68	7.8	64.5	225.8	101.9	82.02	46.35	13.16	75.78	Not Found	Peak Found	Not Found	Peak Found	Peak Found	Peak Found	High	High	Peak Found	High	Peak Found	Not Found	1
FALSE	High	Master Protein	P81187	Complement factor B OS=Bos taurus OX=9913 GN=CFB PE=1 SV=2	0.001	2.962	3	2	2	2	761	85.3	7.68		2.19		2	0.807	0.9	2.407	0.531279	0.996723	0.990773	8.69	6.72	73.89	62.1	46.9	221.1	69.9	64.88	30.51	113.18	126.21	Not Found	Not Found	Peak Found	Not Found	Not Found	Not Found	Peak Found	Peak Found	High	Not Found	Peak Found	High	1
FALSE	High	Master Protein	P82675	28S ribosomal protein S5, mitochondrial OS=Homo sapiens OX=9606 GN=MRPS5 PE=1 SV=2	0.001	2.958	3	1	1	1	430	48	9.92	438		1		0.291	0.724	3.858	0.995805	0.997679	0.976861	42.99	4.96	24.4	23.7	58.9	245.7	71.7	44.37	9.64	22.41	19.47	Not Found	Not Found	Not Found	Not Found	Peak Found	Peak Found	Peak Found	High	Peak Found	Peak Found	Peak Found	Peak Found	1
FALSE	High	Master Protein	Q12864	Cadherin-17 OS=Homo sapiens OX=9606 GN=CDH17 PE=1 SV=3	0.001	2.953	1	1	1	1	832	92.2	5.14	464		1		0.647	0.349	2.902	0.872053	0.815238	0.997391	111.84	47.86	36.49	48.8	28.8	239.8	82.6	23.39	13.55	84.17	70.58	Not Found	Not Found	Not Found	Not Found	Not Found	Not Found	Not Found	Peak Found	High	Not Found	Peak Found	Peak Found	1
FALSE	High	Master Protein	Q9ULX3	RNA-binding protein NOB1 OS=Homo sapiens OX=9606 GN=NOB1 PE=1 SV=1	0.001	2.951	2	1	17	1	412	46.6	7.18	7212		1		0.632	0.594	0.898	0.71371	0.996723	0.3673	0.35	23.2	4.56	76	72.4	116	135.6	13.96	6.47	24.32	22.28	High	High	Peak Found	High	Peak Found	High	High	High	High	High	High	High	1
FALSE	High	Master Protein	P23526	Adenosylhomocysteinase OS=Homo sapiens OX=9606 GN=AHCY PE=1 SV=4	0.001	2.94	2	1	6	1	432	47.7	6.34	1948		1		0.096	0.965	2.976	0.731383	0.996723	0.997391	99.5	23.07	12.02	10.5	74	208.3	107.2	64.34	82.57	27.59	26.64	Not Found	Peak Found	Peak Found	Not Found	Peak Found	Peak Found	Peak Found	High	High	High	Peak Found	High	1
FALSE	High	Master Protein	Q8NF91	Nesprin-1 OS=Homo sapiens OX=9606 GN=SYNE1 PE=1 SV=4	0.001	2.938	0	1	10	1	8797	1010.5	5.53	4706		1		0.021	0.095	0.633	0.0153181	0.0296468	0.146989	139.9	100.64	5.48	5	22.4	143.4	229.2	155.52	105.82	22.98	22.38	Peak Found	Peak Found	Peak Found	Peak Found	Peak Found	High	Peak Found	High	High	High	High	High	1
FALSE	High	Master Protein	Q96BY7	Autophagy-related protein 2 homolog B OS=Homo sapiens OX=9606 GN=ATG2B PE=1 SV=5	0.001	2.927	0	1	2	1	2078	232.6	5.76	1063		1		0.114	0.207	0.676	0.880186	0.364404	0.181448	74.01	75.89	2.6	18.8	42.2	134.9	204.2	128.08	80.15	12.09	13.68	Not Found	Peak Found	Peak Found	Not Found	Peak Found	Peak Found	Peak Found	Peak Found	Peak Found	Peak Found	High	High	1
FALSE	High	Master Protein	P29678	Dual specificity mitogen-activated protein kinase kinase 1 OS=Oryctolagus cuniculus OX=9986 GN=MAP2K1 PE=1 SV=2	0.001	2.914	2	1	4	1	393	43.4	6.62	1828		1		0.754	0.528	100	0.546587	0.996723	7.04595e-16	66.07	100.39	0	0.5	0.4	398.4	0.7	145.7	30.86	73.74	165.34	Not Found	Not Found	High	Not Found	Not Found	Not Found	High	High	High	Peak Found	Not Found	Peak Found	1
FALSE	High	Master Protein	Q9UK58	Cyclin-L1 OS=Homo sapiens OX=9606 GN=CCNL1 PE=1 SV=1	0.001	2.909	1	1	1	1	526	59.6	10.7	528		1		0.177	0.634	4.17	0.977746	0.996723	0.96861	62.84	9.94	2.12	13.9	43.5	264	78.6	67.26	14.39	18.57	16.11	Peak Found	Peak Found	Not Found	Peak Found	Peak Found	Peak Found	High	Peak Found	Peak Found	Peak Found	Peak Found	Peak Found	1
FALSE	High	Master Protein	Q03518	Antigen peptide transporter 1 OS=Homo sapiens OX=9606 GN=TAP1 PE=1 SV=2	0.001	2.907	1	1	3	1	808	87.2	8.02	1135		1		0.31	1.003	5.448	0.989465	0.996723	0.869224	33.36	67.86	16.68	16.9	46.8	281.6	54.7	34.74	26.35	24.33	31.96	Not Found	Not Found	Not Found	Peak Found	Peak Found	Peak Found	High	High	High	Peak Found	Peak Found	Peak Found	1
FALSE	High	Master Protein	A2ASS6	Titin OS=Mus musculus OX=10090 GN=Ttn PE=1 SV=1	0.001	2.907	0	2	6	2	35213	3904.1	6.2	327	5.57	1	1	0.508	0.89	2.399	0.880186	0.996723	0.990773	73.86	25.93	53.6	79.5	136.6	74.5	109.3	36.41	33.94	33.25	9.77	Peak Found	Peak Found	High	Peak Found	Peak Found	High	High	Peak Found	High	Peak Found	Peak Found	High	1
FALSE	High	Master Protein	Q9GZT3	SRA stem-loop-interacting RNA-binding protein, mitochondrial OS=Homo sapiens OX=9606 GN=SLIRP PE=1 SV=1	0.001	2.902	8	1	1	1	109	12.3	10.24	403		1		0.455	2.179	7.305	0.977746	0.551562	0.654453	24.33	7.01	27.25	19.6	83.5	256.7	40.2	42.38	15.57	28.91	10.22	Not Found	Not Found	Not Found	Peak Found	Peak Found	Peak Found	Peak Found	High	Peak Found	Peak Found	Peak Found	Peak Found	1
FALSE	High	Master Protein	Q5T9A4	ATPase family AAA domain-containing protein 3B OS=Homo sapiens OX=9606 GN=ATAD3B PE=1 SV=1	0.001	2.9	1	1	23	1	648	72.5	9.2	13471		1		1.001	1.089	1.043	0.325132	0.996723	0.499255	8.4	45.67	3.29	85.1	93.2	102.7	119	26.53	69.05	21.67	23.17	High	High	High	High	High	High	Peak Found	High	High	High	High	High	1
FALSE	High	Master Protein	Q9BSJ2	Gamma-tubulin complex component 2 OS=Homo sapiens OX=9606 GN=TUBGCP2 PE=1 SV=2	0.001	2.897	1	1	2	1	902	102.5	6.84	999		1		1.177	1.807	17.72			0.0555733	36.99	10.86	15.81	18	27.6	339.1	15.3	26.4	3.73	26.97	15.38	Not Found	Not Found	Not Found	Not Found	Not Found	Not Found	Peak Found	High	High	Not Found	Not Found	Not Found	1
FALSE	High	Master Protein	P00568	Adenylate kinase isoenzyme 1 OS=Homo sapiens OX=9606 GN=AK1 PE=1 SV=3	0.001	2.887	5	1	1	1	194	21.6	8.63	424		1		0.358	0.67	4.772	0.978632	0.996723	0.94541	38.65	71.92	20.97	11.9	28.8	316.3	43	64.45	49.46	37.72	35.79	Not Found	Not Found	Not Found	Not Found	Not Found	Peak Found	Peak Found	High	Peak Found	Not Found	Peak Found	Not Found	1
FALSE	High	Master Protein	Q9HAV4	Exportin-5 OS=Homo sapiens OX=9606 GN=XPO5 PE=1 SV=1	0.001	2.886	1	1	2	1	1204	136.2	5.8	787		1		0.161	0.567	3.665	0.977746	0.996723	0.990773	18.68	10.03	21.31	14	45.3	262.4	78.3	42.63	8.56	14.75	16.3	Peak Found	Peak Found	Not Found	Peak Found	Peak Found	Peak Found	Peak Found	High	High	Peak Found	Peak Found	Peak Found	1
FALSE	High	Master Protein	A0A075B6I1	Immunoglobulin lambda variable 4-60 OS=Homo sapiens OX=9606 GN=IGLV4-60 PE=3 SV=1	0.001	2.885	8	1	2	1	120	13	6.25	912		1		2.48	1.94	0.787	0.0251041	0.643956	0.267186	92.72	39.88	28.27	133.2	132.2	66.2	68.5	164.07	50.04	41.26	22.12	Not Found	Not Found	High	Not Found	Not Found	Not Found	Not Found	Not Found	Not Found	Peak Found	Peak Found	High	1
FALSE	High	Master Protein	O95182	NADH dehydrogenase [ubiquinone] 1 alpha subcomplex subunit 7 OS=Homo sapiens OX=9606 GN=NDUFA7 PE=1 SV=3	0.001	2.883	11	1	2	1	113	12.5	10.18	784		1		2.34	4.753	23.578		0.0580532	0.013639	35.5	1.57	30.25	36.3	56.7	293.5	13.6	8.54	8.51	17.89	31.4	Not Found	Not Found	Not Found	Peak Found	Peak Found	Peak Found	Peak Found	High	High	Not Found	Not Found	Not Found	1
FALSE	High	Master Protein	O75477	Erlin-1 OS=Homo sapiens OX=9606 GN=ERLIN1 PE=1 SV=2	0.001	2.878	2	1	3	1	348	39.1	7.87	1364		1		0.133	0.302	1.07	0.958624	0.725402	0.529152	23.23	82.73	4.82	22.9	53.9	171.4	151.8	41.25	72.18	9.84	11.09	Peak Found	Not Found	Not Found	Not Found	Peak Found	Peak Found	High	Peak Found	Peak Found	Peak Found	High	High	1
FALSE	High	Master Protein	Q17RD7	Synaptotagmin-16 OS=Homo sapiens OX=9606 GN=SYT16 PE=1 SV=2	0.001	2.874	1	1	1	1	645	72.2	5.6	577		1		0.238	0.43	0.082	0.998769	0.934118	2.75162e-07	18.11	64.63	35.21	46.1	145.1	18.3	190.5	26.76	71.15	20.81	45.69	Peak Found	Peak Found	Peak Found	Not Found	Peak Found	Peak Found	Peak Found	Peak Found	Not Found	Peak Found	High	Peak Found	1
FALSE	High	Master Protein	Q96KR1	Zinc finger RNA-binding protein OS=Homo sapiens OX=9606 GN=ZFR PE=1 SV=2	0.001	2.865	1	1	2	1	1074	116.9	9.04	707		1		0.16	0.367	2.525	0.967891	0.854232	0.990773	3.1	114.56	51.35	24.5	35.4	243.6	96.5	33.73	77.68	17.46	54.1	Not Found	Not Found	Not Found	Not Found	Not Found	Peak Found	Peak Found	High	High	Peak Found	Peak Found	Peak Found	1
FALSE	High	Master Protein	Q16718	NADH dehydrogenase [ubiquinone] 1 alpha subcomplex subunit 5 OS=Homo sapiens OX=9606 GN=NDUFA5 PE=1 SV=3	0.001	2.863	8	1	4	1	116	13.5	5.99	1481		1		0.202	0.738	3.6	0.978632	0.999451	0.990773	35.57	43.79	11.11	14	54.9	252	79.1	39.5	45.24	16.78	24.45	Not Found	Not Found	Peak Found	Peak Found	Peak Found	Peak Found	High	High	High	Peak Found	High	Peak Found	1
FALSE	High	Master Protein	P61619	Protein transport protein Sec61 subunit alpha isoform 1 OS=Homo sapiens OX=9606 GN=SEC61A1 PE=1 SV=2	0.001	2.844	2	1	2	1	476	52.2	8.06	865		1		0.614	0.811	1.51	0.737722	0.996723	0.84484	54.06	63.26	24.4	67.8	98.9	123	110.4	22.49	7.96	142.58	128.75	Not Found	Not Found	Peak Found	Not Found	Not Found	Not Found	Not Found	Not Found	High	Not Found	Not Found	High	1
FALSE	High	Master Protein	Q7Z2T5	TRMT1-like protein OS=Homo sapiens OX=9606 GN=TRMT1L PE=1 SV=2	0.001	2.837	1	1	2	1	733	81.7	7.88	804		1		0.205	0.272	2.074	0.978632	0.622595	0.971496	54.47	44.45	59.54	24.1	31.7	227.7	116.5	38.91	19.02	7.92	69.75	Not Found	Not Found	Not Found	Not Found	Not Found	Peak Found	High	High	Peak Found	Not Found	Peak Found	Peak Found	1
FALSE	High	Master Protein	P55081	Microfibrillar-associated protein 1 OS=Homo sapiens OX=9606 GN=MFAP1 PE=1 SV=2	0.001	2.834	2	1	3	1	439	51.9	4.98	1185		1		0.187	1.083	3.154	0.977746	0.996723	0.995127	21.01	12.18	15.9	15.6	77	224.1	83.4	51.35	17.79	20.78	9.09	Not Found	Peak Found	Not Found	Peak Found	Peak Found	Peak Found	Peak Found	High	High	Peak Found	High	Peak Found	1
FALSE	High	Master Protein	P60763	Ras-related C3 botulinum toxin substrate 3 OS=Homo sapiens OX=9606 GN=RAC3 PE=1 SV=1	0.001	2.832	4	1	1	1	192	21.4	8.15	582		1		0.229	1.213	2.134	0.995805	0.934894	0.971496	17.08	33.61	10.26	18.9	91.8	196.9	92.3	46.88	21.94	9.91	69.64	Peak Found	Peak Found	Peak Found	Peak Found	Peak Found	Peak Found	High	Peak Found	Peak Found	Not Found	Peak Found	Peak Found	1
FALSE	High	Master Protein	Q5VZK9	F-actin-uncapping protein LRRC16A OS=Homo sapiens OX=9606 GN=CARMIL1 PE=1 SV=1	0.001	2.831	1	1	12	1	1371	151.5	7.85	5216		1		0.388	1.205	3.786	0.974793	0.939431	0.982602	2.28	0.24	2.8	24.6	76.3	235.7	63.4	41.87	16.04	19.84	18.83	High	High	High	High	High	Peak Found	Peak Found	High	High	Peak Found	High	High	1
FALSE	High	Master Protein	P12081	Histidine--tRNA ligase, cytoplasmic OS=Homo sapiens OX=9606 GN=HARS1 PE=1 SV=2	0.001	2.829	2	1	1	1	509	57.4	5.88	457		1		0.329	1.536	5.523	0.977746	0.815238	0.865642	13.11	35.1	17.19	11.6	79.6	249.8	59.1	45.65	15.14	21.25	32.16	Not Found	Peak Found	Not Found	Peak Found	Peak Found	Peak Found	Peak Found	Peak Found	High	Peak Found	Peak Found	Peak Found	1
FALSE	High	Master Protein	Q9NY93	Probable ATP-dependent RNA helicase DDX56 OS=Homo sapiens OX=9606 GN=DDX56 PE=1 SV=1	0.001	2.827	2	1	1	1	547	61.6	9.26	379		1		0.402	1.163	2.828	0.974793	0.972211	0.997391	74.02	4.77	9.07	37	85.6	204	73.5	75.5	11.31	22.68	29.76	Peak Found	Peak Found	Not Found	Peak Found	Peak Found	Peak Found	High	Peak Found	Peak Found	Peak Found	Peak Found	Peak Found	1
FALSE	High	Master Protein	Q15942	Zyxin OS=Homo sapiens OX=9606 GN=ZYX PE=1 SV=1	0.001	2.825	1	1	1	1	572	61.2	6.67	569		1		0.064	0.719	1.742	0.374445	0.996723	0.935097	23.64	1.38	1.17	5.9	80.7	199.1	114.3	26.58	19.93	11.69	20.74	Not Found	Not Found	Not Found	Peak Found	Peak Found	Peak Found	Peak Found	High	Peak Found	Peak Found	Peak Found	Peak Found	1
FALSE	High	Master Protein	O75914	Serine/threonine-protein kinase PAK 3 OS=Homo sapiens OX=9606 GN=PAK3 PE=1 SV=2	0.001	2.814	2	1	2	1	559	62.3	5.45	770		1		1.239	1.161	1.812	0.266246	0.972211	0.94541	71.25	131.17	21.42	90.5	84.9	151.5	73.1	22.3	27.87	124.81	123.52	Not Found	Not Found	Peak Found	Not Found	Not Found	Not Found	Not Found	Peak Found	High	Not Found	Peak Found	High	1
FALSE	High	Master Protein	Q96AY3	Peptidyl-prolyl cis-trans isomerase FKBP10 OS=Homo sapiens OX=9606 GN=FKBP10 PE=1 SV=1	0.001	2.8	2	1	1	1	582	64.2	5.62	445		1		1.06	1.091	1.937	0.381686	0.996723	0.962737	7.85	14.28	37.72	77.8	76.1	169.4	76.8	48.1	13.13	93.34	71.42	Not Found	Not Found	Not Found	Not Found	Not Found	Not Found	Peak Found	Peak Found	High	Not Found	Not Found	Peak Found	1
FALSE	High	Master Protein	P62256	Ubiquitin-conjugating enzyme E2 H OS=Homo sapiens OX=9606 GN=UBE2H PE=1 SV=1	0.001	2.79	4	1	3	1	183	20.6	4.67	1397		1		0.264	0.934	3.33	0.992571	0.996723	0.991368	17.54	27.1	2.73	19.7	75.3	234.6	70.4	48.57	47.33	24.76	17.83	Not Found	Not Found	Not Found	Peak Found	Peak Found	Peak Found	High	High	Peak Found	Peak Found	Peak Found	Peak Found	1
FALSE	High	Master Protein	P46108	Adapter molecule crk OS=Homo sapiens OX=9606 GN=CRK PE=1 SV=2	0.001	2.786	3	1	1	1	304	33.8	5.55	392		1																			Not Found	Not Found	Not Found	Not Found	Not Found	Not Found	High	Not Found	Not Found	Not Found	Not Found	Not Found	1
FALSE	High	Master Protein	Q5TDH0	Protein DDI1 homolog 2 OS=Homo sapiens OX=9606 GN=DDI2 PE=1 SV=1	0.001	2.775	2	1	3	1	399	44.5	5.05	1251		1		0.325	0.891	2.415	0.977746	0.996723	0.990773	2.76	14.15	2.05	20.6	79.1	211.5	88.8	31.3	15.3	12	19.77	Peak Found	Peak Found	Peak Found	Peak Found	Peak Found	Peak Found	High	High	High	Peak Found	Peak Found	Peak Found	1
FALSE	High	Master Protein	Q15691	Microtubule-associated protein RP/EB family member 1 OS=Homo sapiens OX=9606 GN=MAPRE1 PE=1 SV=3	0.001	2.775	3	1	1	1	268	30	5.14	529		1		0.873	0.493	1.198			0.672054	37.39	8.66	28.02	92.2	54.5	140.2	113.1	44.55	41.48	163.96	5.16	Not Found	Not Found	Not Found	Not Found	Not Found	Not Found	High	Not Found	Peak Found	Not Found	Not Found	Not Found	1
FALSE	High	Master Protein	Q15008	26S proteasome non-ATPase regulatory subunit 6 OS=Homo sapiens OX=9606 GN=PSMD6 PE=1 SV=1	0.001	2.771	3	1	2	1	389	45.5	5.62	480		1		0.457	0.554	1.195	0.909726	0.996723	0.669657	106.56	71.01	11.78	125.1	66.8	92	116.1	45.4	53.38	139.6	127.48	Not Found	Not Found	Not Found	Not Found	Not Found	Not Found	Not Found	Not Found	High	Not Found	Not Found	High	1
FALSE	High	Master Protein	Q76KA2	60S ribosomal protein L30 OS=Macaca fascicularis OX=9541 GN=RPL30 PE=3 SV=3	0.001	2.77	7	1	7	1	115	12.8	9.63	3209		1		0.857	1.055	1.906	0.435371	0.996723	0.962737	0.64	96.65	1.32	61.3	98.7	146.5	93.5	36.3	75.24	26.12	22.13	High	Peak Found	High	Peak Found	Peak Found	Peak Found	High	High	High	High	Peak Found	Peak Found	1
FALSE	High	Master Protein	P21964	Catechol O-methyltransferase OS=Homo sapiens OX=9606 GN=COMT PE=1 SV=2	0.001	2.766	3	1	3	1	271	30	5.47	1584		1		0.998	1.287	34.423			0.00146756	52.71	41.84	65.93	10	8.6	368.8	12.6	55.32	56.98	12.4	50.13	Not Found	Not Found	Not Found	Not Found	Not Found	Not Found	High	High	High	Not Found	Not Found	Not Found	1
FALSE	High	Master Protein	P09960	Leukotriene A-4 hydrolase OS=Homo sapiens OX=9606 GN=LTA4H PE=1 SV=2	0.001	2.765	1	1	3	1	611	69.2	6.18	1407		1		0.01	1.456	0.878	1.81429e-15	0.862146	0.351014	0	2.37	2.46	0.1	179.3	99.5	121.1	159.44	33.49	28.49	28.91	Peak Found	Not Found	Not Found	Peak Found	Peak Found	Peak Found	High	High	High	Peak Found	Peak Found	Peak Found	1
FALSE	High	Master Protein	Q6IQE0	Poly(U)-binding-splicing factor PUF60-B OS=Danio rerio OX=7955 GN=puf60b PE=2 SV=2	0.001	2.764	2	1	1	1	516	55.4	5.39	438		1		0.579	0.386	2.617	0.836467	0.882694	0.995127	38.48	2.2	18.81	53	26.2	241.2	79.6	40.87	35.17	17.2	23.89	Peak Found	Peak Found	Peak Found	Not Found	Not Found	Not Found	High	Peak Found	Peak Found	Peak Found	Peak Found	Peak Found	1
FALSE	High	Master Protein	Q13011	Delta(3,5)-Delta(2,4)-dienoyl-CoA isomerase, mitochondrial OS=Homo sapiens OX=9606 GN=ECH1 PE=1 SV=2	0.001	2.761	3	1	2	1	328	35.8	8	816		1		0.602	2.36	8.552	0.727717	0.455946	0.473828	34.83	11.95	21.42	20.1	66.7	275.5	37.7	10.27	23.92	21.25	30.62	Peak Found	Peak Found	Peak Found	Peak Found	Peak Found	Peak Found	High	Peak Found	Peak Found	High	Peak Found	Peak Found	1
FALSE	High	Master Protein	P20645	Cation-dependent mannose-6-phosphate receptor OS=Homo sapiens OX=9606 GN=M6PR PE=1 SV=1	0.001	2.757	3	1	3	1	277	31	5.83	1338		1		0.368	0.956	3.239	0.977746	0.996723	0.995127	30.99	39.39	47.78	27	76.5	223.1	73.4	20.22	11.5	10.1	45.63	Not Found	Peak Found	Not Found	Peak Found	Peak Found	Peak Found	High	High	High	Peak Found	Peak Found	Peak Found	1
FALSE	High	Master Protein	Q9Y3A5	Ribosome maturation protein SBDS OS=Homo sapiens OX=9606 GN=SBDS PE=1 SV=4	0.001	2.757	3	1	1	1	250	28.7	8.75	478		1		1.202	0.542	4.263	0.404669	0.996723	0.966863	102.52	110.5	32.34	62.6	50	221.1	66.3	15.21	18.55	85.71	86.59	Not Found	Not Found	Not Found	Not Found	Not Found	Peak Found	Peak Found	Peak Found	High	Not Found	Peak Found	Peak Found	1
FALSE	High	Master Protein	Q7Z5H3	Rho GTPase-activating protein 22 OS=Homo sapiens OX=9606 GN=ARHGAP22 PE=1 SV=1	0.001	2.757	1	1	1	1	698	76.7	8.15	419		1																			Not Found	Not Found	Not Found	Not Found	Not Found	Not Found	Not Found	Not Found	High	Not Found	Not Found	Not Found	1
FALSE	High	Master Protein	Q7YR35	Guanine nucleotide-binding protein-like 1 OS=Pan troglodytes OX=9598 GN=GNL1 PE=3 SV=3	0.001	2.746	1	1	2	1	607	68.6	5.87	648		1		0.542	0.57	2.641	0.890986	0.996723	0.995127	49.74	3.33	17.91	44.3	47.6	223.5	84.6	20.71	96.99	64.04	23.76	Peak Found	Peak Found	Not Found	Peak Found	Not Found	Not Found	High	High	Not Found	Peak Found	Peak Found	Peak Found	1
FALSE	High	Master Protein	Q96DA6	Mitochondrial import inner membrane translocase subunit TIM14 OS=Homo sapiens OX=9606 GN=DNAJC19 PE=1 SV=3	0.001	2.74	7	1	8	1	116	12.5	10.1	3532		1		0.829	0.989	1.197	0.456409	0.996723	0.672054	5.37	2.17	13.74	93.4	103.1	94.8	108.6	24.83	26.68	42.4	27.26	Peak Found	Peak Found	Peak Found	Peak Found	Peak Found	Peak Found	High	High	High	High	High	High	1
FALSE	High	Master Protein	P53041	Serine/threonine-protein phosphatase 5 OS=Homo sapiens OX=9606 GN=PPP5C PE=1 SV=1	0.001	2.73	1	1	1	1	499	56.8	6.28	529		1		0.258	0.822	5.751	0.994495	0.996723	0.841907	17.08	27.72	13.45	13.1	60.4	265.1	61.4	11.84	67.49	24	24.47	Not Found	Not Found	Peak Found	Peak Found	Peak Found	Not Found	High	Peak Found	Peak Found	Peak Found	Peak Found	Peak Found	1
FALSE	High	Master Protein	P47814	Eukaryotic translation initiation factor 1A OS=Oryctolagus cuniculus OX=9986 GN=EIF1A PE=1 SV=2	0.001	2.729	7	1	4	1	144	16.5	5.24	1383		1		0.644	0.52	9.056	0.836467	0.996723	0.417129	22.09	130.98	43.13	18.1	18.8	327.1	36.1	20.58	116.76	15.04	47.32	Not Found	Not Found	Not Found	Not Found	Not Found	Peak Found	High	High	High	Peak Found	Peak Found	Not Found	1
FALSE	High	Master Protein	O15244	Solute carrier family 22 member 2 OS=Homo sapiens OX=9606 GN=SLC22A2 PE=1 SV=2	0.001	2.724	1	1	1	1	555	62.5	8.37	631		1		0.172	0.57	1.537	0.977746	0.996723	0.864133	47.17	22.08	9.81	22.8	58.5	187.8	130.9	75.94	17.69	12.61	21.86	Peak Found	Peak Found	Not Found	Peak Found	Peak Found	Peak Found	High	Peak Found	Peak Found	Peak Found	Peak Found	Peak Found	1
FALSE	High	Master Protein	Q969Z0	FAST kinase domain-containing protein 4 OS=Homo sapiens OX=9606 GN=TBRG4 PE=1 SV=1	0.001	2.718	1	1	1	1	631	70.7	7.42	508		1		0.681	0.719	4.418			0.962737	21.32	44.11	1.81	25.5	43.9	269.6	61	41.24	22.37	5.36	27.81	Not Found	Not Found	Not Found	Not Found	Not Found	Not Found	Peak Found	High	Peak Found	Not Found	Not Found	Not Found	1
FALSE	High	Master Protein	Q9Y2K3	Myosin-15 OS=Homo sapiens OX=9606 GN=MYH15 PE=1 SV=5	0.001	2.717	0	1	2	1	1946	224.5	5.85	936		1		0.15	0.686	4.805	0.974793	0.996723	0.94541	109.49	14.27	43.66	9.5	21.6	305.3	63.5	31.76	110.91	23.15	88.8	Not Found	Not Found	Not Found	Peak Found	Peak Found	Not Found	High	High	Peak Found	Peak Found	Peak Found	Not Found	1
FALSE	High	Master Protein	Q8N766	ER membrane protein complex subunit 1 OS=Homo sapiens OX=9606 GN=EMC1 PE=1 SV=1	0.001	2.716	1	1	2	1	993	111.7	7.66	778		1		0.471	1.827	4.402	0.909726	0.693383	0.962737	18.1	3	25.07	27.4	94.7	222.6	55.4	40.72	15.61	22.39	15.15	Peak Found	Peak Found	Peak Found	Peak Found	Peak Found	Peak Found	Peak Found	High	Peak Found	Peak Found	High	Peak Found	1
FALSE	High	Master Protein	Q01658	Protein Dr1 OS=Homo sapiens OX=9606 GN=DR1 PE=1 SV=1	0.001	2.714	5	1	1	1	176	19.4	4.75	403		1		0.237	0.123	3.644	0.995805	0.0735998	0.990773	8.66	4.22	54.53	14.5	12.3	283.8	89.4	34.63	51.65	29.64	41.04	Not Found	Peak Found	Not Found	Not Found	Not Found	Not Found	Peak Found	High	Peak Found	Peak Found	Peak Found	Peak Found	1
FALSE	High	Master Protein	Q9UMR2	ATP-dependent RNA helicase DDX19B OS=Homo sapiens OX=9606 GN=DDX19B PE=1 SV=1	0.001	2.712	2	1	4	1	479	53.9	6.3	1628		1		0.048	0.32	1.093	0.208086	0.761592	0.557343	33.38	69.06	9.55	6.6	57.3	188.9	147.3	41.88	35.11	13.57	25.44	Peak Found	Peak Found	Not Found	Peak Found	Peak Found	Peak Found	High	High	High	Peak Found	High	Peak Found	1
FALSE	High	Master Protein	P47756	F-actin-capping protein subunit beta OS=Homo sapiens OX=9606 GN=CAPZB PE=1 SV=4	0.001	2.707	3	1	1	1	277	31.3	5.59	609		1		0.806	1.074	3.166			0.995127	10.76	20.52	108.27	65.6	59.1	209.2	66.1	18.51	30.09	142.45	19.66	Not Found	Not Found	Not Found	Not Found	Not Found	Not Found	Peak Found	Not Found	High	Not Found	Not Found	Not Found	1
FALSE	High	Master Protein	Q9Y5S9	RNA-binding protein 8A OS=Homo sapiens OX=9606 GN=RBM8A PE=1 SV=1	0.001	2.703	5	1	2	1	174	19.9	5.72	773		1		0.318	0.649	5.716	0.977746	0.996723	0.84484	5.05	61.55	12.41	14	22.3	313.2	50.6	36.06	107.88	93.05	66.87	Not Found	Not Found	Not Found	Not Found	Not Found	Peak Found	Not Found	High	High	Not Found	Peak Found	Peak Found	1
FALSE	High	Master Protein	Q6UW78	Ubiquinol-cytochrome-c reductase complex assembly factor 3 OS=Homo sapiens OX=9606 GN=UQCC3 PE=1 SV=2	0.001	2.7	9	1	4	1	93	10.1	9.41	1556		1		0.429	0.347	3.905	0.976675	0.815238	0.976104	114.82	74.69	38.6	31	15.2	281.7	72.1	47.08	65.77	17.82	64.24	Not Found	Not Found	Not Found	Not Found	Not Found	Not Found	High	High	High	Peak Found	Peak Found	Not Found	1
FALSE	High	Master Protein	Q9UIG0	Tyrosine-protein kinase BAZ1B OS=Homo sapiens OX=9606 GN=BAZ1B PE=1 SV=2	0.001	2.688	0	1	1	1	1483	170.8	8.48	560		1		0.628	0.901	0.488	0.715806			88.52	37.19	87.26	92.4	88.8	71.8	147	169.59	44.37	40.5	34.97	Not Found	Not Found	High	Not Found	Not Found	Not Found	Not Found	Not Found	Not Found	Not Found	Not Found	Not Found	1
FALSE	High	Master Protein	Q6UB35	Monofunctional C1-tetrahydrofolate synthase, mitochondrial OS=Homo sapiens OX=9606 GN=MTHFD1L PE=1 SV=1	0.001	2.685	1	1	1	1	978	105.7	8.06	454		1		0.96	1.722	8.952	0.715312	0.744577	0.427768	2.68	34.35	7.81	27.4	48.3	293.5	30.8	27.25	32.4	19.24	7.81	Not Found	Not Found	Not Found	Peak Found	Peak Found	Peak Found	High	Peak Found	Peak Found	Not Found	Not Found	Peak Found	1
FALSE	High	Master Protein	Q8TB61	Adenosine 3'-phospho 5'-phosphosulfate transporter 1 OS=Homo sapiens OX=9606 GN=SLC35B2 PE=1 SV=1	0.001	2.684	3	1	1	1	432	47.5	9.16	435		1		0.513	0.313	3.725	0.973128	0.748985	0.989462	5.01	2.77	4.07	40	21.6	268.3	70.1	35.89	36.12	24.04	36.5	Not Found	Not Found	Not Found	Not Found	Not Found	Not Found	Peak Found	High	Peak Found	Peak Found	Peak Found	Peak Found	1
FALSE	High	Master Protein	O43765	Small glutamine-rich tetratricopeptide repeat-containing protein alpha OS=Homo sapiens OX=9606 GN=SGTA PE=1 SV=1	0.001	2.655	4	1	3	1	313	34	4.87	1104		1		0.362	0.253	3.481	0.977746	0.556021	0.990773	83.42	138.4	5.52	26.9	18.8	268.5	85.8	86.68	149.23	17.58	56.25	Not Found	Peak Found	Not Found	Not Found	Peak Found	Not Found	High	High	High	Peak Found	Peak Found	Peak Found	1
FALSE	High	Master Protein	P18031	Tyrosine-protein phosphatase non-receptor type 1 OS=Homo sapiens OX=9606 GN=PTPN1 PE=1 SV=1	0.001	2.643	2	1	3	1	435	49.9	6.27	1102		1		0.362	0.251	4.58	0.977746	0.556021	0.962737	88.77	44.05	78.81	20.9	26.9	289.1	63.1	23.21	58.2	31.27	97.34	Not Found	Not Found	Not Found	Peak Found	Peak Found	Not Found	High	High	High	Not Found	Peak Found	Peak Found	1
FALSE	High	Master Protein	P61421	V-type proton ATPase subunit d 1 OS=Homo sapiens OX=9606 GN=ATP6V0D1 PE=1 SV=1	0.001	2.639	2	1	3	1	351	40.3	5	1156		1		0.392	1.555	2.085	0.974097	0.815238	0.971496	6.6	0.43	0.15	29.6	137.2	157.6	75.6	59.21	24.67	15.7	18.21	Peak Found	Peak Found	Not Found	Peak Found	Peak Found	Peak Found	High	Peak Found	High	Peak Found	Peak Found	Peak Found	1
FALSE	High	Master Protein	B1H267	Sorting nexin-5 OS=Rattus norvegicus OX=10116 GN=Snx5 PE=1 SV=1	0.001	2.634	2	1	1	1	404	46.8	6.62	425		1		0.174	0.84	2.941	0.977746	0.996723	0.999317	37.61	3.45	8.3	13.1	78.9	214.2	93.9	53.42	5.13	24.23	19.86	Not Found	Not Found	Not Found	Peak Found	Peak Found	Peak Found	Peak Found	Peak Found	High	Peak Found	Peak Found	Peak Found	1
FALSE	High	Master Protein	P84090	Enhancer of rudimentary homolog OS=Homo sapiens OX=9606 GN=ERH PE=1 SV=1	0.001	2.633	11	1	3	1	104	12.3	5.92	903		1		0.218	0.492	6.666	0.977746	0.996723	0.729833	75.07	35.87	50.48	13	37.2	304.2	45.6	16.06	77.69	21.61	58.14	Not Found	Not Found	Not Found	Not Found	Not Found	Peak Found	High	High	High	Not Found	Peak Found	Peak Found	1
FALSE	High	Master Protein	Q13617	Cullin-2 OS=Homo sapiens OX=9606 GN=CUL2 PE=1 SV=2	0.001	2.631	1	1	1	1	745	86.9	6.92	387		1		0.622	1.053	2.634	0.829902	0.996723	0.995127	1.7	119.54	14.78	52.9	40.3	242.7	64.1	23.62	100.5	20.3	48.74	Peak Found	Peak Found	Not Found	Not Found	Not Found	Peak Found	High	Peak Found	Peak Found	Not Found	Peak Found	Peak Found	1
FALSE	High	Master Protein	Q924S5	Lon protease homolog, mitochondrial OS=Rattus norvegicus OX=10116 GN=Lonp1 PE=2 SV=1	0.001	2.612	1	1	1	1	950	105.7	6.6	497		1		0.53	0.348	2.032	0.909726	0.815238	0.966863	1.78	31.86	3.59	51.6	39.6	206.9	101.8	35.06	33.94	5.54	8.06	Not Found	Not Found	Not Found	Not Found	Peak Found	Peak Found	Peak Found	High	Peak Found	Peak Found	Peak Found	Peak Found	1
FALSE	High	Master Protein	O75400	Pre-mRNA-processing factor 40 homolog A OS=Homo sapiens OX=9606 GN=PRPF40A PE=1 SV=2	0.001	2.611	1	1	1	1	957	108.7	7.56	391		1		0.133	0.576	1.906	0.953119	0.996723	0.962737	35.08	75.84	27.96	13.3	66.7	220.7	99.3	11.09	59.45	20.31	30.6	Peak Found	Peak Found	Not Found	Not Found	Peak Found	Peak Found	Peak Found	Peak Found	High	Peak Found	Peak Found	Peak Found	1
FALSE	High	Master Protein	Q14914	Prostaglandin reductase 1 OS=Homo sapiens OX=9606 GN=PTGR1 PE=1 SV=2	0.001	2.606	2	1	2	1	329	35.8	8.29	1003		1		0.279	0.322	3.276	0.98529	0.761592	0.995127	4.38	12.5	16.09	19.9	36.6	259	84.5	24.93	32.5	26.38	24.13	Not Found	Not Found	Not Found	Peak Found	Peak Found	Peak Found	Peak Found	High	High	Peak Found	Peak Found	Peak Found	1
FALSE	High	Master Protein	Q9Y512	Sorting and assembly machinery component 50 homolog OS=Homo sapiens OX=9606 GN=SAMM50 PE=1 SV=3	0.001	2.601	1	1	1	1	469	51.9	6.9	473		1		0.091	0.875	2.322	0.75472	0.996723	0.990773	38.09	3.92	7.16	7.1	73.9	223.4	95.5	46.98	11.99	21.28	11.16	Not Found	Not Found	Not Found	Peak Found	Peak Found	Peak Found	Peak Found	High	Peak Found	Peak Found	Peak Found	Peak Found	1
FALSE	High	Master Protein	P82979	SAP domain-containing ribonucleoprotein OS=Homo sapiens OX=9606 GN=SARNP PE=1 SV=3	0.001	2.598	4	1	2	1	210	23.7	6.42	781		1		0.409	1.249	4.042	0.958624	0.934118	0.971496	29.3	4.54	5.24	26.8	74.1	233.7	65.5	55.84	18.77	11.9	15.34	Peak Found	Peak Found	Peak Found	Peak Found	Peak Found	Peak Found	High	Peak Found	High	Peak Found	Peak Found	Peak Found	1
FALSE	High	Master Protein	Q93008	Probable ubiquitin carboxyl-terminal hydrolase FAF-X OS=Homo sapiens OX=9606 GN=USP9X PE=1 SV=4	0.001	2.589	0	1	1	1	2554	290.3	5.8	436		1		0.362	1.176	2.588	0.977746	0.9606	0.991368	13.82	8.31	21.01	26.2	92.9	202	79	20.98	16.39	9.24	26.7	Peak Found	Peak Found	Not Found	Peak Found	Peak Found	Peak Found	Peak Found	High	Peak Found	Peak Found	Peak Found	Peak Found	1
FALSE	High	Master Protein	Q93070	Ecto-ADP-ribosyltransferase 4 OS=Homo sapiens OX=9606 GN=ART4 PE=2 SV=2	0.001	2.587	2	1	3	1	314	35.9	9.22	1495		1		0.062	0.317	2.239	0.349073	0.761592	0.977769	92.46	48.92	2.46	6.9	36.4	245.3	111.4	63.62	24.02	8.2	13.07	Peak Found	Not Found	Peak Found	Peak Found	Peak Found	Peak Found	High	High	High	Peak Found	Peak Found	Peak Found	1
FALSE	High	Master Protein	B7XHQ4	Probable aspartate--tRNA ligase, cytoplasmic OS=Enterocytozoon bieneusi (strain H348) OX=481877 GN=EBI_21705 PE=3 SV=1	0.001	2.573	2	1	4	1	474	55.2	7.97	1594		1		0.155	0.171	1.553	0.976894	0.222393	0.864133	46.49	71.82	15.96	17.1	15	223.8	144.1	39.55	46.91	80.29	59.97	Not Found	Peak Found	Not Found	Not Found	Not Found	Not Found	High	Peak Found	High	Peak Found	Peak Found	High	1
FALSE	High	Master Protein	Q28034	Glucosidase 2 subunit beta OS=Bos taurus OX=9913 GN=PRKCSH PE=2 SV=1	0.001	2.572	1	1	1	1	533	60.1	4.45	475		1		0.177	0.199	5.773	0.977746	0.333424	0.841907	26.41	51.1	15.86	10.5	13.9	312.8	62.8	38.82	48.99	26.78	19.83	Not Found	Not Found	Not Found	Peak Found	Not Found	Not Found	Peak Found	Peak Found	High	Peak Found	Peak Found	Peak Found	1
FALSE	High	Master Protein	O95777	U6 snRNA-associated Sm-like protein LSm8 OS=Homo sapiens OX=9606 GN=LSM8 PE=1 SV=3	0.001	2.572	9	1	1	1	96	10.4	4.48	443		1		0.095	0.708	2.778	0.75335	0.996723	0.997391	95.6	138.02	24.72	9.9	56.9	239.7	93.5	45.93	46.62	15.18	79.94	Not Found	Not Found	Not Found	Peak Found	Peak Found	Peak Found	High	Peak Found	Peak Found	Peak Found	Peak Found	Not Found	1
FALSE	High	Master Protein	Q9BTE1	Dynactin subunit 5 OS=Homo sapiens OX=9606 GN=DCTN5 PE=1 SV=1	0.001	2.556	6	1	3	1	182	20.1	8.02	1062		1		0.126	0.1	1.486	0.909726	0.0337999	0.841907	33.78	79.09	57.69	22.6	13.9	224.4	139.1	51.66	49.82	10.86	41.54	Not Found	Not Found	Not Found	Not Found	Not Found	Not Found	High	High	Peak Found	Peak Found	Peak Found	Peak Found	1
FALSE	High	Master Protein	Q9BV79	Enoyl-[acyl-carrier-protein] reductase, mitochondrial OS=Homo sapiens OX=9606 GN=MECR PE=1 SV=2	0.001	2.556	3	1	1	1	373	40.4	8.76	343		1		0.37	0.353	3.606	0.977746	0.815238	0.990773	31.81	35.61	1.34	23.3	27	273.2	76.5	23.69	68.64	12.88	32.35	Not Found	Not Found	Not Found	Not Found	Not Found	Peak Found	High	Peak Found	Peak Found	Peak Found	Peak Found	Peak Found	1
FALSE	High	Master Protein	P04183	Thymidine kinase, cytosolic OS=Homo sapiens OX=9606 GN=TK1 PE=1 SV=2	0.001	2.552	4	1	3	1	234	25.5	8.51	1202		1		0.069	0.057	2.676	0.42583	0.00202832	0.995127	2.88	4.64	5.56	7.1	6.1	284.2	102.7	36.94	44.14	11.26	8.3	Not Found	Not Found	Not Found	Not Found	Not Found	Not Found	Peak Found	Peak Found	Peak Found	High	High	High	1
FALSE	High	Master Protein	P27105	Stomatin OS=Homo sapiens OX=9606 GN=STOM PE=1 SV=3	0.001	2.552	4	1	3	1	288	31.7	7.88	1093		1		0.249	0.648	4.231	0.978632	0.996723	0.966863	11.7	45.19	8.74	16	32.9	287	64.1	23.41	64.58	81.57	34.16	Not Found	Not Found	Not Found	Peak Found	Not Found	Not Found	High	Peak Found	High	Peak Found	Peak Found	Peak Found	1
FALSE	High	Master Protein	Q12849	G-rich sequence factor 1 OS=Homo sapiens OX=9606 GN=GRSF1 PE=1 SV=3	0.001	2.545	2	1	1	1	480	53.1	6.19	379		1		0.317	0.552	2.694	0.98529	0.996723	0.995127	8.22	82.05	8.45	29.3	42.9	235.2	92.6	30.2	81.63	28.23	11.51	Not Found	Not Found	Not Found	Peak Found	Not Found	Not Found	Peak Found	High	Peak Found	Peak Found	Peak Found	Peak Found	1
FALSE	High	Master Protein	Q9Y3F4	Serine-threonine kinase receptor-associated protein OS=Homo sapiens OX=9606 GN=STRAP PE=1 SV=1	0.001	2.543	3	1	1	1	350	38.4	5.12	414		1		0.019	0.332	2.376	0.00986429	0.784201	0.990773	41.79	145.88	27.17	2	43.4	249.5	105	8.57	90.18	26.46	83.99	Not Found	Not Found	Not Found	Peak Found	Peak Found	Peak Found	Peak Found	Peak Found	Peak Found	Peak Found	High	Not Found	1
FALSE	High	Master Protein	P70627	Glutamate carboxypeptidase 2 OS=Rattus norvegicus OX=10116 GN=Folh1 PE=1 SV=1	0.001	2.541	1	1	2	1	752	84.5	7.49	907		1		0.32	0.866	9.975	0.977746	0.996723	0.337448	71.7	83.02	40.65	12.5	27.3	327.4	32.8	14.19	51.66	16.6	63.31	Not Found	Not Found	Not Found	Peak Found	Peak Found	Peak Found	Peak Found	High	High	Peak Found	Peak Found	Not Found	1
FALSE	High	Master Protein	Q16222	UDP-N-acetylhexosamine pyrophosphorylase OS=Homo sapiens OX=9606 GN=UAP1 PE=1 SV=3	0.001	2.54	2	1	10	1	522	58.7	6.33	4194		1		0.24	0.636	2.191	0.995805	0.996723	0.971496	6.71	7.63	21.3	21.2	68.3	211.5	99	46.7	5.05	16.38	14.4	Peak Found	Peak Found	Peak Found	Peak Found	Peak Found	High	High	High	High	High	High	High	1
FALSE	High	Master Protein	Q96RE7	Nucleus accumbens-associated protein 1 OS=Homo sapiens OX=9606 GN=NACC1 PE=1 SV=1	0.001	2.539	2	1	1	1	527	57.2	5.74	431		1		0.395	0.698	3.663	0.977746	0.996723	0.990773	61.22	95.55	43.57	38.7	47	246.9	67.4	23.63	52.23	39.63	74.07	Not Found	Not Found	Not Found	Not Found	Peak Found	Peak Found	High	Peak Found	Peak Found	Peak Found	Peak Found	Not Found	1
FALSE	High	Master Protein	P62753	40S ribosomal protein S6 OS=Homo sapiens OX=9606 GN=RPS6 PE=1 SV=1	0.001	2.538	4	1	1	1	249	28.7	10.84	462		1		0.031	0.188	0.91	0.0567373	0.2858	0.380028	123.82	100.79	20.18	3.9	55.1	159.3	181.8	129.6	93.93	24.1	51.42	Not Found	Not Found	Peak Found	Peak Found	Peak Found	Peak Found	Peak Found	Peak Found	High	Peak Found	Peak Found	Peak Found	1
FALSE	High	Master Protein	Q07866	Kinesin light chain 1 OS=Homo sapiens OX=9606 GN=KLC1 PE=1 SV=2	0.001	2.534	1	1	1	1	573	65.3	6.2	401		1		0.739	0.191	0.864	0.567535	0.298521	0.337448	7.7	30.58	65.63	34.8	22.1	208.6	134.5	131.51	37.99	89.44	97.84	Peak Found	Not Found	Not Found	Not Found	Not Found	Peak Found	Peak Found	Not Found	High	Peak Found	Peak Found	Peak Found	1
FALSE	High	Master Protein	Q0VDF9	Heat shock 70 kDa protein 14 OS=Homo sapiens OX=9606 GN=HSPA14 PE=1 SV=1	0.001	2.532	2	1	3	1	509	54.8	5.59	1067		1		0.394	0.747	6.379		0.996723	0.755266	20.75	13.43	23.2	16.4	35.5	303.3	44.7	63.16	34.16	23.25	13.45	Not Found	Not Found	Not Found	Peak Found	Not Found	Not Found	High	High	High	Not Found	Not Found	Not Found	1
FALSE	High	Master Protein	Q14696	LRP chaperone MESD OS=Homo sapiens OX=9606 GN=MESD PE=1 SV=2	0.001	2.527	4	1	1	1	234	26.1	7.78	416		1		0.214	1.601	1.956	0.981407	0.794831	0.962737	40.95	6.62	10.02	18.4	143.7	151.6	86.3	62.27	16.5	20.27	21.5	Peak Found	Peak Found	Not Found	Peak Found	Peak Found	Peak Found	Peak Found	High	Peak Found	Peak Found	Peak Found	Peak Found	1
FALSE	High	Master Protein	Q92896	Golgi apparatus protein 1 OS=Homo sapiens OX=9606 GN=GLG1 PE=1 SV=2	0.001	2.525	1	1	1	1	1179	134.5	6.9	448		1		0.223	0.773	1.846	0.98647	0.996723	0.953194	23.72	27.49	5.81	23.6	89.6	180.9	105.9	10.17	29.76	17.91	12.01	Not Found	Not Found	Not Found	Peak Found	Peak Found	Peak Found	High	Peak Found	Peak Found	Peak Found	Peak Found	Peak Found	1
FALSE	High	Master Protein	Q86TG7	Retrotransposon-derived protein PEG10 OS=Homo sapiens OX=9606 GN=PEG10 PE=1 SV=2	0.001	2.522	1	1	2	1	708	80.1	6.39	792		1		0.959	0.972	8.733			0.450157	0.45	19.3	47.87	34.1	33.1	297.4	35.4	5.68	26.91	80.33	2.46	Not Found	Not Found	Not Found	Not Found	Not Found	Not Found	Not Found	High	High	Not Found	Not Found	Not Found	1
FALSE	High	Master Protein	P61956	Small ubiquitin-related modifier 2 OS=Homo sapiens OX=9606 GN=SUMO2 PE=1 SV=3	0.001	2.521	11	1	1	1	95	10.9	5.5	314		1		0.17	0.558	3.828	0.977746	0.996723	0.982602	76.56	20.89	3.32	11	40.9	274.7	73.4	77.98	6.78	24.58	12.58	Not Found	Peak Found	Peak Found	Peak Found	Peak Found	Peak Found	Peak Found	Peak Found	High	Peak Found	Peak Found	Peak Found	1
FALSE	High	Master Protein	A4VCH0	Phosphatidylinositol-3-phosphatase SAC1-A OS=Danio rerio OX=7955 GN=sacm1la PE=2 SV=2	0.001	2.518	2	1	4	1	586	67.1	7.8	1360		1		0.693	4.351	15.213		0.0757745	0.102752	63.96	26.82	3.21	12.8	89.8	278.2	19.3	39.58	9.41	3.9	29.02	Not Found	Not Found	Not Found	Peak Found	Peak Found	Peak Found	High	High	High	Not Found	Not Found	Not Found	1
FALSE	High	Master Protein	Q96TA1	Protein Niban 2 OS=Homo sapiens OX=9606 GN=NIBAN2 PE=1 SV=3	0.001	2.511	1	1	1	1	746	84.1	6.19	421		1		0.364	0.591	2.349	0.977746	0.996723	0.990773	22.88	62.48	40.02	43.7	32.1	227.4	96.8	20.19	38.51	15.16	70.96	Not Found	Not Found	Peak Found	Not Found	Not Found	Not Found	High	Peak Found	Peak Found	Peak Found	Peak Found	Not Found	1
FALSE	High	Master Protein	Q96AG4	Leucine-rich repeat-containing protein 59 OS=Homo sapiens OX=9606 GN=LRRC59 PE=1 SV=1	0.001	2.507	3	1	2	1	307	34.9	9.57	807		1		0.156	0.217	1.725	0.976675	0.404818	0.931254	95.83	84.97	10.32	20.8	31.2	214.4	133.6	96.06	88.36	18.88	30.19	Peak Found	Peak Found	Not Found	Peak Found	Peak Found	Not Found	Peak Found	Peak Found	High	Peak Found	Peak Found	Peak Found	1
FALSE	High	Master Protein	Q28789	Alpha-fetoprotein OS=Pan troglodytes OX=9598 GN=AFP PE=2 SV=1	0.001	2.496	2	1	1	1	609	68.7	5.68		0		1	1.057	2.014	1.944		0.594828	0.962737	21.54	54.09	70.46	81.8	81.2	121.7	115.3	43.47	95.58	170.34	48.54	Not Found	Not Found	Not Found	Not Found	Not Found	Peak Found	Not Found	Not Found	High	Not Found	Not Found	Not Found	1
FALSE	High	Master Protein	P17697	Clusterin OS=Bos taurus OX=9913 GN=CLU PE=1 SV=1	0.001	2.495	5	2	4	2	439	51.1	6.04		0		2	0.508	0.757	2.943	0.866627	0.996723	0.999317	28.47	55.81	59.1	36.8	70.1	202.5	90.6	51.77	17.59	30.04	19.97	Peak Found	Peak Found	Not Found	Peak Found	Peak Found	Peak Found	High	Peak Found	Peak Found	High	High	Peak Found	1
FALSE	High	Master Protein	Q9UGH3	Solute carrier family 23 member 2 OS=Homo sapiens OX=9606 GN=SLC23A2 PE=1 SV=1	0.001	2.494	3	1	6	1	650	70.3	7.68		0		1	100	9.916	24.62	1.81429e-15	0.00150992	0.011022	0	52.27	73.34	196.7	177.5	25.4	0.4	107.09	88.71	90.42	79.6	High	High	Not Found	High	High	Peak Found	Peak Found	High	Peak Found	Peak Found	Peak Found	Peak Found	1
FALSE	High	Master Protein	Q8WXI7	Mucin-16 OS=Homo sapiens OX=9606 GN=MUC16 PE=1 SV=3	0.001	2.491	0	1	1	1	14507	1518.2	5.26	469		1		0.213	0.848	2.734	0.982863	0.996723	0.995127	22.05	7.99	19.71	19.8	64.5	223	92.7	29.02	38.41	14.59	16.65	Not Found	Peak Found	Not Found	Peak Found	Peak Found	Peak Found	Peak Found	High	Peak Found	Peak Found	Peak Found	Peak Found	1
FALSE	High	Master Protein	Q99615	DnaJ homolog subfamily C member 7 OS=Homo sapiens OX=9606 GN=DNAJC7 PE=1 SV=2	0.001	2.49	2	1	1	1	494	56.4	6.96	432		1		1.95	1.59	2.015	0.0567373	0.797329	0.966863	101.52	21.71	41.71	43.8	115	168.9	72.3	86.06	1.74	78.74	73.8	Peak Found	Peak Found	Peak Found	Peak Found	Peak Found	Peak Found	Not Found	Peak Found	High	Not Found	Peak Found	Peak Found	1
FALSE	High	Master Protein	P62140	Serine/threonine-protein phosphatase PP1-beta catalytic subunit OS=Homo sapiens OX=9606 GN=PPP1CB PE=1 SV=3	0.001	2.485	3	1	3	1	327	37.2	6.19	1046		1		1.052	0.367	6.713	0.377569	0.854089	0.728438	77.21	3.16	84.15	43.8	34.6	280	41.6	8	44.63	59.85	80.07	Not Found	Not Found	Not Found	Not Found	Not Found	Not Found	Peak Found	High	High	Peak Found	Not Found	Not Found	1
FALSE	High	Master Protein	P52895	Aldo-keto reductase family 1 member C2 OS=Homo sapiens OX=9606 GN=AKR1C2 PE=1 SV=3	0.001	2.485	2	1	2	1	323	36.7	7.49	1061		1		0.155	0.758	6.785	0.974793	0.996723	0.723404	55.39	8.61	3.35	7.9	30.2	314.5	47.4	56.04	17.96	6.01	15.37	Peak Found	Peak Found	Peak Found	Peak Found	Peak Found	Peak Found	High	Peak Found	Peak Found	High	Peak Found	Peak Found	1
FALSE	High	Master Protein	Q08209	Serine/threonine-protein phosphatase 2B catalytic subunit alpha isoform OS=Homo sapiens OX=9606 GN=PPP3CA PE=1 SV=1	0.001	2.484	2	1	3	1	521	58.7	5.86	1214		1		1.129	1.352	27.8			0.00563287	12.27	12.13	54.64	19.2	21.2	347.1	12.5	51.62	44.89	33.84	44.4	Not Found	Not Found	Not Found	Not Found	Not Found	Not Found	High	High	Peak Found	Not Found	Not Found	Not Found	1
FALSE	High	Master Protein	P53597	Succinate--CoA ligase [ADP/GDP-forming] subunit alpha, mitochondrial OS=Homo sapiens OX=9606 GN=SUCLG1 PE=1 SV=4	0.001	2.484	3	1	3	1	346	36.2	8.79	1233		1		0.392	1.163	3.635	0.972905	0.972211	0.990773	21.33	14.83	4.89	26.2	71.5	235.3	67	62.46	15.54	21.25	25.87	Peak Found	Peak Found	Peak Found	Peak Found	Peak Found	Peak Found	High	Peak Found	Peak Found	High	High	Peak Found	1
FALSE	High	Master Protein	P13008	40S ribosomal protein S26 OS=Drosophila melanogaster OX=7227 GN=RpS26 PE=1 SV=1	0.001	2.481	8	1	1	1	114	13.3	11.15	463		1		0.297	0.615	0.604	0.977746	0.996723	0.125697	31.77	91.71	72.75	66.6	88.6	100.7	144	131.95	47.85	147.87	150.27	Not Found	Not Found	Peak Found	Not Found	Not Found	Not Found	Not Found	Not Found	Peak Found	Not Found	Not Found	High	1
FALSE	High	Master Protein	Q9Z2N8	Actin-like protein 6A OS=Mus musculus OX=10090 GN=Actl6a PE=1 SV=2	0.001	2.476	2	1	1	1	429	47.4	5.6	402		1		0.355	0.621	2.68	0.977746	0.996723	0.995127	96.91	77.47	29.49	33.2	20.1	252.5	94.2	10.86	110.8	35.44	78.75	Not Found	Not Found	Not Found	Peak Found	Not Found	Not Found	Peak Found	High	Peak Found	Peak Found	Peak Found	Not Found	1
FALSE	High	Master Protein	Q9BRK5	45 kDa calcium-binding protein OS=Homo sapiens OX=9606 GN=SDF4 PE=1 SV=1	0.001	2.475	2	1	3	1	362	41.8	4.86	1437		1		0.335	0.695	17.038	0.977746	0.996723	0.0652687	62.63	4.93	103.42	16.7	12.9	352.5	17.9	47.45	32.7	9.12	97.42	Not Found	Not Found	Not Found	Not Found	Not Found	Not Found	High	High	High	Peak Found	Not Found	Not Found	1
FALSE	High	Master Protein	Q9BUJ2	Heterogeneous nuclear ribonucleoprotein U-like protein 1 OS=Homo sapiens OX=9606 GN=HNRNPUL1 PE=1 SV=2	0.001	2.474	1	1	5	1	856	95.7	6.92	1845		1		0.302	1.231	4.115	0.977746	0.934118	0.971496	52.49	12.88	20.67	21.1	85.8	223.5	69.7	66.52	17.63	26.57	28.97	Not Found	Peak Found	Not Found	Peak Found	High	Peak Found	Peak Found	High	High	Peak Found	Peak Found	Peak Found	1
FALSE	High	Master Protein	Q9BRJ2	39S ribosomal protein L45, mitochondrial OS=Homo sapiens OX=9606 GN=MRPL45 PE=1 SV=2	0.001	2.473	2	1	2	1	306	35.3	9.03	850		1		0.374	0.535	3.544	0.977746	0.996723	0.990773	12.83	11.79	54.66	33.4	54	226	86.6	11.87	13.62	19.32	67.39	Not Found	Not Found	Not Found	Not Found	Not Found	Not Found	High	Peak Found	Peak Found	Peak Found	Peak Found	Not Found	1
FALSE	High	Master Protein	Q27J81	Inverted formin-2 OS=Homo sapiens OX=9606 GN=INF2 PE=1 SV=2	0.001	2.469	1	1	2	1	1249	135.5	5.38	704		1		0.25	0.213	1.115	0.995805	0.395699	0.575633	112.38	5.31	103.58	57.4	50.3	56	236.2	3.78	28.15	142.23	79.12	Not Found	Not Found	Not Found	Not Found	Not Found	Not Found	Not Found	High	Not Found	Not Found	Peak Found	Peak Found	1
FALSE	High	Master Protein	Q9BQ70	Transcription factor 25 OS=Homo sapiens OX=9606 GN=TCF25 PE=1 SV=1	0.001	2.447	4	1	1	1	676	76.6	6.35		0		1	1.846	1.559	2.426			0.990773	30.51	99.41	83.29	108.1	91.3	142.1	58.6	17.18	41.33	158.58	40.47	Not Found	Not Found	Not Found	Not Found	Not Found	Not Found	Not Found	Not Found	High	Not Found	Not Found	Not Found	1
FALSE	High	Master Protein	Q9BS40	Latexin OS=Homo sapiens OX=9606 GN=LXN PE=1 SV=2	0.001	2.445	5	1	1	1	222	25.7	5.78	393		1		1.652	1.513	2.724			0.995127	42.22	42.49	50.6	116.7	106.9	126.7	49.7	45.51	40.12	135.7	25.48	Not Found	Not Found	Not Found	Not Found	Not Found	Not Found	High	Not Found	Not Found	Not Found	Not Found	Not Found	1
FALSE	High	Master Protein	Q96C24	Synaptotagmin-like protein 4 OS=Homo sapiens OX=9606 GN=SYTL4 PE=1 SV=2	0.001	2.444	1	1	5	1	671	76	8.98	2650		1		0.388	0.522	0.706	0.974793	0.996723	0.198782	35.72	7.07	3.23	56.7	79.9	117.5	145.9	9.93	29.27	42.59	44.7	Peak Found	Peak Found	Peak Found	Peak Found	Peak Found	High	Peak Found	High	High	Peak Found	High	High	1
[truncated: 299 more rows]
