# Supplementary material for: Identification of novel interacts partners of ADAR1 enzyme mediating the oncogenic process in aggressive breast cancer
Source: Sci Rep. 2023 May 23;13:8341. doi: 10.1038/s41598-023-35517-6 (PMC10206070; doi:10.1038/s41598-023-35517-6)
Supplement: Supplementary file 3 — Supplementary Table 4. [file 41598_2023_35517_MOESM3_ESM.xlsx]

## Sheet: Proteins
Checked	Protein FDR Confidence: Combined	Master	Accession	Description	Exp. q-value: Combined	Sum PEP Score	Coverage [%]	# Peptides	# PSMs	# Unique Peptides	# AAs	MW [kDa]	calc. pI	Score MSPepSearch: MSPepSearch	Score Sequest HT: Sequest HT	# Peptides (by Search Engine): MSPepSearch	# Peptides (by Search Engine): Sequest HT	# Razor Peptides	Abundance Ratio: (test1) / (IgG)	Abundance Ratio: (test2) / (IgG)	Abundance Ratio Adj. P-Value: (test1) / (IgG)	Abundance Ratio Adj. P-Value: (test2) / (IgG)	Abundance Ratio Variability [%]: (test1) / (IgG)	Abundance Ratio Variability [%]: (test2) / (IgG)	Abundances (Grouped): IgG	Abundances (Grouped): test1	Abundances (Grouped): test2	Abundances (Grouped) CV [%]: IgG	Abundances (Grouped) CV [%]: test1	Abundances (Grouped) CV [%]: test2	Found in Sample: [S1] F1: Sample, IgG, a	Found in Sample: [S2] F2: Sample, IgG, b	Found in Sample: [S4] F4: Sample, test1, a	Found in Sample: [S5] F5: Sample, test1, b	Found in Sample: [S6] F6: Sample, test2, a	Found in Sample: [S7] F7: Sample, test2, b	# Protein Groups	Modifications
FALSE	High	Master Protein	P01593	Immunoglobulin kappa variable 1D-33 OS=Homo sapiens OX=9606 GN=IGKV1D-33 PE=1 SV=2	0	9.3	9	2	4	2	117	12.8	4.78	2640		2		0	0.01	0.01	7.98144e-17	4.73537e-17	0	0	300			6.04			High	High	Not Found	Not Found	Not Found	Not Found	1
FALSE	High	Master Protein	Q9H4H8	Protein FAM83D OS=Homo sapiens OX=9606 GN=FAM83D PE=1 SV=3	0.003	2.62	1	1	1	1	585	64.4	6.54	390		1		0	0.01	0.01	7.98144e-17	4.73537e-17	0	0	300			6.56			High	Peak Found	Not Found	Not Found	Not Found	Not Found	1
FALSE	Medium	Master Protein	Q9ZMP3	UPF0114 protein jhp_0175 OS=Helicobacter pylori (strain J99 / ATCC 700824) OX=85963 GN=jhp_0175 PE=3 SV=1	0.025	1.32	8	1	1	1	177	19.9	6.79		0		1	0	0.01	0.01	7.98144e-17	4.73537e-17	0	0	300						Not Found	High	Not Found	Not Found	Not Found	Not Found	1
FALSE	High	Master Protein	O75369	Filamin-B OS=Homo sapiens OX=9606 GN=FLNB PE=1 SV=2	0	46.139	5	11	27	2	2602	278	5.73	16730		11		0	0.01	0.01	7.98144e-17	4.73537e-17	0	0	300			10.57			High	Peak Found	Not Found	Not Found	Not Found	Not Found	1
FALSE	Medium	Master Protein	Q69YN4	Protein virilizer homolog OS=Homo sapiens OX=9606 GN=VIRMA PE=1 SV=2	0.017	1.415	0	1	1	1	1812	201.9	5.01	221		1		0	0.01	0.01	7.98144e-17	4.73537e-17	0	0	300			9.85			High	Peak Found	Not Found	Not Found	Not Found	Not Found	1
FALSE	High	Master Protein	Q8IZP0	Abl interactor 1 OS=Homo sapiens OX=9606 GN=ABI1 PE=1 SV=4	0.001	3.858	4	2	2	2	508	55	7.06	805		2		0	0.01	0.01	7.98144e-17	4.73537e-17	0	0	300						High	Not Found	Not Found	Not Found	Not Found	Not Found	1
FALSE	High	Master Protein	Q9UKK9	ADP-sugar pyrophosphatase OS=Homo sapiens OX=9606 GN=NUDT5 PE=1 SV=1	0.007	2.16	4	1	2	1	219	24.3	4.94	511		1		0	0.01	0.01	7.98144e-17	4.73537e-17	0	0	300						Not Found	High	Not Found	Not Found	Not Found	Not Found	1
FALSE	High	Master Protein	Q86Y46	Keratin, type II cytoskeletal 73 OS=Homo sapiens OX=9606 GN=KRT73 PE=1 SV=1	0	13.412	8	5	11	2	540	58.9	7.23	6365		5		0	0.01	0.01	7.98144e-17	4.73537e-17	0	0	300			17.78			High	Peak Found	Not Found	Not Found	Not Found	High	1
FALSE	High	Master Protein	A0A0B4J2D9	Immunoglobulin kappa variable 1D-13 OS=Homo sapiens OX=9606 GN=IGKV1D-13 PE=3 SV=1	0	8.098	13	2	10	1	117	12.6	7.84	4808		2		0	0.02	0.048	7.98144e-17	4.73537e-17	114.12	9.39	276.3	10.4	13.4	13.55		22.36	High	High	Not Found	Peak Found	Peak Found	Peak Found	1
FALSE	High	Master Protein	Q5T9A4	ATPase family AAA domain-containing protein 3B OS=Homo sapiens OX=9606 GN=ATAD3B PE=1 SV=1	0	18.787	5	4	15	1	648	72.5	9.2	8271		4		0	0.093	0.01	7.98144e-17	4.73537e-17	11.14	0	274.5	25.5		11.57	22.03		High	High	Peak Found	Peak Found	Not Found	Not Found	1
FALSE	High	Master Protein	P06312	Immunoglobulin kappa variable 4-1 OS=Homo sapiens OX=9606 GN=IGKV4-1 PE=1 SV=1	0	10.253	17	3	10	2	121	13.4	5.25	4506		3		0	0.785	1.539	9.7719e-05	0.684111	1.14	6.22	267.1	11.1	21.8	52.01	6.9	11.72	High	High	High	Peak Found	High	Peak Found	1
FALSE	High	Master Protein	A0A0A0MS15	Immunoglobulin heavy variable 3-49 OS=Homo sapiens OX=9606 GN=IGHV3-49 PE=3 SV=1	0	6.816	6	1	4	1	119	13	8.62	2391		1		0	0.01	0.138	7.98144e-17	4.73537e-17	0	3.77	266.8		33.2	13.39		18.97	High	High	Not Found	Not Found	Peak Found	Peak Found	1
FALSE	High	Master Protein	Q02818	Nucleobindin-1 OS=Homo sapiens OX=9606 GN=NUCB1 PE=1 SV=4	0	21.672	12	5	12	5	461	53.8	5.25	4785		5		0	0.097	0.032	7.98144e-17	4.73537e-17	240.77	2.68	261.6	24.6	13.7	3.48	8.2	1.26	Peak Found	Peak Found	High	High	High	High	1
FALSE	High	Master Protein	P02662	Alpha-S1-casein OS=Bos taurus OX=9913 GN=CSN1S1 PE=1 SV=2	0	5.146	10	2	5	2	214	24.5	5.02		13.7		2	0	0.456	0.061	1.5179e-09	4.73537e-17	12.13	439.4	256.9	24.8	18.4	8.84	1.5		High	High	Peak Found	High	Peak Found	Not Found	1
FALSE	High	Master Protein	Q07157	Tight junction protein ZO-1 OS=Homo sapiens OX=9606 GN=TJP1 PE=1 SV=3	0.003	2.661	1	2	2	2	1748	195.3	6.7	532		2		0	2.278	0.211	0.996309	1.85946e-11	47.16	11.23	217.2	40.8	42.1	7.12	13.6	5.69	Peak Found	Peak Found	Peak Found	High	High	Peak Found	1
FALSE	Medium	Master Protein	Q0ZGT2	Nexilin OS=Homo sapiens OX=9606 GN=NEXN PE=1 SV=1	0.01	1.719	1	1	2	1	675	80.6	5.33	502		1		0	7.975	0.01	2.68702e-05	4.73537e-17	923.59	0	194.8	105.2			23.01		Peak Found	Not Found	Peak Found	High	Not Found	High	1
FALSE	Medium	Master Protein	Q05682	Caldesmon OS=Homo sapiens OX=9606 GN=CALD1 PE=1 SV=3	0.028	1.289	1	1	3	1	793	93.2	5.66	826		1		0	0.216	0.342	7.98144e-17	2.71727e-06	39.55	101.31	192.6	41.5	65.9	38.05	1.72	49.21	High	High	Peak Found	Peak Found	Peak Found	Peak Found	1
FALSE	Medium	Master Protein	Q9NVC6	Mediator of RNA polymerase II transcription subunit 17 OS=Homo sapiens OX=9606 GN=MED17 PE=1 SV=2	0.02	1.337	1	1	2	1	651	72.8	7.44	372		1		0	0.01	0.667	7.98144e-17	0.0749216	0	10.15	180		120	9.47		19.04	High	High	Not Found	Not Found	Peak Found	Peak Found	1
FALSE	Medium	Master Protein	Q9UBW5	Bridging integrator 2 OS=Homo sapiens OX=9606 GN=BIN2 PE=1 SV=3	0.017	1.415	2	1	2	1	565	61.8	5.15	535		1		0	0.229	0.439	7.98144e-17	0.000292772	36.16	30.94	179.8	41.3	78.9	0.3	33.79	28.6	High	High	Peak Found	Peak Found	Peak Found	Peak Found	1
FALSE	High	Master Protein	Q05655	Protein kinase C delta type OS=Homo sapiens OX=9606 GN=PRKCD PE=1 SV=2	0.007	2.057	1	1	1	1	676	77.5	7.75	368		1		0	0.078	0.01	7.98144e-17	4.73537e-17	569.66	0	178.3	121.7		15.66			Peak Found	Peak Found	High	Not Found	Not Found	Not Found	1
FALSE	High	Master Protein	P54578	Ubiquitin carboxyl-terminal hydrolase 14 OS=Homo sapiens OX=9606 GN=USP14 PE=1 SV=3	0	60.165	24	11	23	11	494	56	5.3	12065		11		0	3.152	1.201	0.706379	0.991131	0.66	11.21	176.8	95.1	28.2	136.74	2.56	3.67	High	High	High	High	Peak Found	High	1
FALSE	High	Master Protein	P26196	Probable ATP-dependent RNA helicase DDX6 OS=Homo sapiens OX=9606 GN=DDX6 PE=1 SV=2	0	17.744	9	4	11	4	483	54.4	8.66	6172		4		0	0.942	0.491	0.00160786	0.00174719	106.61	10.96	173.8	72.3	53.9	9.55	2.02	16.85	High	High	High	High	High	High	1
FALSE	Medium	Master Protein	O00186	Syntaxin-binding protein 3 OS=Homo sapiens OX=9606 GN=STXBP3 PE=1 SV=2	0.027	1.298	3	1	1	1	592	67.7	7.8	168		1		0	0.741	0.01	3.62314e-05	4.73537e-17	24.13	0	172.3	127.7		3.04	25.68		Peak Found	Peak Found	High	Peak Found	Not Found	Not Found	1
FALSE	High	Master Protein	Q9UNX4	WD repeat-containing protein 3 OS=Homo sapiens OX=9606 GN=WDR3 PE=1 SV=1	0	6.179	1	1	1	1	943	106	6.64	601		1		0	9.133	0.01	2.14875e-06	4.73537e-17	804.87	0	168.1	131.9			8.68		Peak Found	Not Found	Peak Found	High	Not Found	Not Found	1
FALSE	High	Master Protein	Q7Z3K3	Pogo transposable element with ZNF domain OS=Homo sapiens OX=9606 GN=POGZ PE=1 SV=2	0.001	3.7	1	1	1	1	1410	155.2	7.4	430		1		0	0.01	8.601	7.98144e-17	6.2689e-15	0	855.47	167.1		132.9			10.21	Not Found	Peak Found	Not Found	Not Found	Peak Found	High	1
FALSE	High	Master Protein	Q96PK6	RNA-binding protein 14 OS=Homo sapiens OX=9606 GN=RBM14 PE=1 SV=2	0	4.714	2	1	3	1	669	69.4	9.67	1781		1		0	0.01	0.084	7.98144e-17	4.73537e-17	0	611.74	164.7		135.3	22.34			High	High	Not Found	High	Not Found	Peak Found	1
FALSE	Medium	Master Protein	Q8IWA0	WD repeat-containing protein 75 OS=Homo sapiens OX=9606 GN=WDR75 PE=1 SV=1	0.028	1.28	1	1	1	1	830	94.4	5.96	114		1		0	0.829	0.01	0.000235328	4.73537e-17	17.1	0	164	136		13.93	2.31		Peak Found	Peak Found	High	Peak Found	Not Found	Not Found	1
FALSE	Medium	Master Protein	Q8NE62	Choline dehydrogenase, mitochondrial OS=Homo sapiens OX=9606 GN=CHDH PE=1 SV=2	0.015	1.492	2	1	2	1	594	65.3	8.28	771		1		0	0.01	0.086	7.98144e-17	4.73537e-17	0	629.06	160.4		139.6	22.67			Peak Found	High	Not Found	Not Found	High	Peak Found	1
FALSE	High	Master Protein	Q9NX63	MICOS complex subunit MIC19 OS=Homo sapiens OX=9606 GN=CHCHD3 PE=1 SV=1	0	10.969	10	3	9	3	227	26.1	8.28	3545		3		0	0.086	1.008	7.98144e-17	0.887462	630.66	27.21	159.2	65	75.8	0.43		31.01	High	High	High	High	High	High	1
FALSE	High	Master Protein	P52789	Hexokinase-2 OS=Homo sapiens OX=9606 GN=HK2 PE=1 SV=2	0	23.347	7	5	15	2	917	102.3	6.05	10369		5		0	0.265	0.637	7.98144e-17	0.0472765	68.47	16.5	157.8	41.8	100.5	5.65	54.56	21.19	Peak Found	Peak Found	Peak Found	High	Peak Found	Peak Found	1
FALSE	Medium	Master Protein	P50851	Lipopolysaccharide-responsive and beige-like anchor protein OS=Homo sapiens OX=9606 GN=LRBA PE=1 SV=4	0.03	1.219	0	1	2	1	2863	318.9	5.6	663		1		0	0.01	0.937	7.98144e-17	0.763372	0	8.94	154.9		145.1	30.18		38.2	Peak Found	Peak Found	Not Found	Not Found	High	High	1
FALSE	High	Master Protein	Q9P2T1	GMP reductase 2 OS=Homo sapiens OX=9606 GN=GMPR2 PE=1 SV=1	0.004	2.531	2	1	2	1	348	37.9	7.23	1078		1		0	0.01	0.954	7.98144e-17	0.794613	0	28.61	153.5		146.5	9.8		36.12	High	High	Not Found	Not Found	Peak Found	Peak Found	1
FALSE	High	Master Protein	O95070	Protein YIF1A OS=Homo sapiens OX=9606 GN=YIF1A PE=1 SV=2	0.008	1.858	4	1	1	1	293	32	8.95	146		1		0	0.42	0.542	2.08033e-10	0.00689256	0.47	10.79	152.9	64.3	82.8	3.33	2.87	6.95	Peak Found	Peak Found	High	Peak Found	Peak Found	Peak Found	1
FALSE	High	Master Protein	Q13555	Calcium/calmodulin-dependent protein kinase type II subunit gamma OS=Homo sapiens OX=9606 GN=CAMK2G PE=1 SV=4	0	5.528	3	2	7	1	558	62.6	7.83	3229		2		0	0.01	1	7.98144e-17	0.872745	0	7412.26	149.6		150.4				Not Found	Peak Found	Not Found	Not Found	High	Not Found	1
FALSE	High	Master Protein	O43252	Bifunctional 3'-phosphoadenosine 5'-phosphosulfate synthase 1 OS=Homo sapiens OX=9606 GN=PAPSS1 PE=1 SV=2	0.009	1.82	3	1	2	1	624	70.8	6.86	355		1		0	10.45	0.01	1.33913e-07	4.73537e-17	701.64	0	148.2	151.8			9.08		Not Found	High	High	Peak Found	Not Found	Not Found	1
FALSE	High	Master Protein	P04797	Glyceraldehyde-3-phosphate dehydrogenase OS=Rattus norvegicus OX=10116 GN=Gapdh PE=1 SV=3	0	211.034	35	14	138	1	333	35.8	8.03	76423	4.89	14	1	0	1.027	0.01	0.00506933	4.73537e-17	8.42	0	148	152		2.84	5.18		High	High	High	High	Not Found	Not Found	1
FALSE	High	Master Protein	P25391	Laminin subunit alpha-1 OS=Homo sapiens OX=9606 GN=LAMA1 PE=1 SV=2	0.008	1.869	0	1	1	1	3075	336.9	6.35	299		1		0	0.01	1.077	7.98144e-17	0.942251	0	4.38	144.5		155.5	9.62		5.45	Peak Found	Peak Found	Not Found	Not Found	Peak Found	High	1
FALSE	High	Master Protein	Q7Z794	Keratin, type II cytoskeletal 1b OS=Homo sapiens OX=9606 GN=KRT77 PE=1 SV=3	0	41.108	9	8	41	2	578	61.9	5.99	25308		8		0	0.063	0.76	7.98144e-17	0.237859	453.68	24.69	142.1	49.9	108	16.41		6.95	High	High	Not Found	Peak Found	Peak Found	Peak Found	1
FALSE	High	Master Protein	P20962	Parathymosin OS=Homo sapiens OX=9606 GN=PTMS PE=1 SV=2	0	4.898	11	1	3	1	102	11.5	4.16	1650		1		0	0.01	1.173	7.98144e-17	0.995527	0	19.98	138.1		161.9	10.19		8.78	Peak Found	High	Not Found	Not Found	High	High	1
FALSE	High	Master Protein	A5A6M8	Keratin, type II cytoskeletal 5 OS=Pan troglodytes OX=9598 GN=KRT5 PE=2 SV=1	0	112.06	31	21	82	9	592	62.5	7.3	50791		21		0	0.601	2.518	7.02334e-07	0.00952489	106.83	23.21	137.3	66.9	95.8	125.25	6.87	10.16	High	High	High	High	High	High	1
FALSE	High	Master Protein	P50570	Dynamin-2 OS=Homo sapiens OX=9606 GN=DNM2 PE=1 SV=2	0	10.082	4	3	4	3	870	98	7.44	1510		3		0	0.01	0.1	7.98144e-17	4.73537e-17	0	734.57	137.3		162.7	23.46			High	High	High	Not Found	Peak Found	Not Found	1
FALSE	High	Master Protein	Q12929	Epidermal growth factor receptor kinase substrate 8 OS=Homo sapiens OX=9606 GN=EPS8 PE=1 SV=1	0.001	4.105	3	2	2	2	822	91.8	7.5	330	0	1	1	0	0.424	0.805	2.58754e-10	0.360167	15.41	12.48	134.6	57.1	108.3	0.7	13.93	11.16	Peak Found	Peak Found	Peak Found	High	Peak Found	Peak Found	1
FALSE	Medium	Master Protein	Q13228	Methanethiol oxidase OS=Homo sapiens OX=9606 GN=SELENBP1 PE=1 SV=2	0.021	1.326	1	1	1	1	472	52.4	6.37	245		1		0	0.826	0.463	0.000223018	0.000708158	15.83	27.88	131	108.3	60.7	2.67	12.37	28.71	Peak Found	Peak Found	High	Peak Found	Peak Found	Peak Found	1
FALSE	High	Master Protein	O00233	26S proteasome non-ATPase regulatory subunit 9 OS=Homo sapiens OX=9606 GN=PSMD9 PE=1 SV=3	0	5.871	4	1	2	1	223	24.7	6.95	652		1		0	0.821	0.477	0.000198744	0.00113322	3.69	3.8	130.6	107.1	62.3	11.23	14.72	14.83	Peak Found	Peak Found	High	High	Peak Found	Peak Found	1
FALSE	High	Master Protein	A1AGM7	Elongation factor G OS=Escherichia coli O1:K1 / APEC OX=405955 GN=fusA PE=3 SV=1	0	13.726	11	5	12	5	704	77.5	5.38		28.49		5	0	0.742	1.21	3.70562e-05	0.986119	12.54	3.48	130	73.3	96.7	17.29	5.03	7.92	High	High	High	High	High	High	1
FALSE	Medium	Master Protein	Q9BWH6	RNA polymerase II-associated protein 1 OS=Homo sapiens OX=9606 GN=RPAP1 PE=1 SV=3	0.036	1.121	1	1	2	1	1393	152.7	6.38	561		1		0	0.379	0.949	1.57309e-11	0.784647	21.1	22.31	128.9	48.9	122.2	4.23	24.05	25.16	Peak Found	High	Peak Found	Peak Found	Peak Found	High	1
FALSE	High	Master Protein	P25788	Proteasome subunit alpha type-3 OS=Homo sapiens OX=9606 GN=PSMA3 PE=1 SV=2	0	36.913	22	7	25	7	255	28.4	5.33	12270		7		0	2.384	1.235	0.996309	0.978291	7.41	9.51	127.2	106.4	66.3	1.57	7.41	3.64	High	High	High	High	High	High	1
FALSE	High	Master Protein	P00761	Trypsin OS=Sus scrofa OX=9823 PE=1 SV=1	0	11.842	19	4	119	4	231	24.4	7.18	479	256.09	1	3	0	0.622	0.918	1.38943e-06	0.717461	2.15	6.74	126.8	69.1	104	2.3	5.73	0.3	High	High	High	High	High	High	1
FALSE	High	Master Protein	P04424	Argininosuccinate lyase OS=Homo sapiens OX=9606 GN=ASL PE=1 SV=4	0	13.666	8	3	4	3	464	51.6	6.48	1972		3		0	1.757	0.01	0.581989	4.73537e-17	41.83	0	126.5	173.5		17.02	54.41		Peak Found	Peak Found	High	High	Not Found	Not Found	1
FALSE	Medium	Master Protein	Q9NRG0	Chromatin accessibility complex protein 1 OS=Homo sapiens OX=9606 GN=CHRAC1 PE=1 SV=1	0.015	1.506	6	1	4	1	131	14.7	5.1	1220		1		0	0.516	0.877	2.69117e-08	0.5828	27.11	2.74	125.4	64.7	109.9	2.48	23.03	5.09	High	High	Peak Found	Peak Found	High	High	1
FALSE	High	Master Protein	Q12802	A-kinase anchor protein 13 OS=Homo sapiens OX=9606 GN=AKAP13 PE=1 SV=2	0	7.144	0	1	35	1	2813	307.4	5.24	22194		1		0	0.558	0.838	1.46928e-07	0.458963	8.96	1.19	125.2	69.9	104.9	3.7	4.84	2.56	High	High	High	High	High	High	1
FALSE	High	Master Protein	Q9Y2V2	Calcium-regulated heat-stable protein 1 OS=Homo sapiens OX=9606 GN=CARHSP1 PE=1 SV=2	0	6.463	7	1	4	1	147	15.9	8.21	2532		1		0	0.996	0.416	0.00346777	0.000114404	26.59	11.42	124.4	123.9	51.7	13.42	37.76	2.58	High	High	High	High	Peak Found	Peak Found	1
FALSE	High	Master Protein	Q07020	60S ribosomal protein L18 OS=Homo sapiens OX=9606 GN=RPL18 PE=1 SV=2	0	68.889	38	8	80	8	188	21.6	11.72	45859	15.06	8	1	0	0.613	0.879	1.06663e-06	0.588414	0.17	4.82	124	71.3	104.7	0.46	2.26	4.49	High	High	High	High	High	High	1
FALSE	High	Master Protein	Q86VP6	Cullin-associated NEDD8-dissociated protein 1 OS=Homo sapiens OX=9606 GN=CAND1 PE=1 SV=2	0	78.528	14	16	41	16	1230	136.3	5.78	21452		16		0	2.611	1.133	0.97833	0.979335	8.01	12.62	123.3	71.7	105	7.77	6.67	0.94	High	High	High	High	High	High	1
FALSE	High	Master Protein	Q91VW3	SH3 domain-binding glutamic acid-rich-like protein 3 OS=Mus musculus OX=10090 GN=Sh3bgrl3 PE=1 SV=1	0	10.692	31	2	9	2	93	10.5	5.14	6300		2		0	2.23	0.844	0.979928	0.48061	13.21	1.52	122.9	128.5	48.6	25.53	4.48	6.65	High	High	High	High	High	High	1
FALSE	High	Master Protein	P13489	Ribonuclease inhibitor OS=Homo sapiens OX=9606 GN=RNH1 PE=1 SV=2	0	29.533	12	5	27	5	461	49.9	4.82	16524		5		0	0.722	0.945	2.36795e-05	0.779434	18.18	15.34	122.1	72.2	105.7	7.4	0.91	5.44	High	High	High	High	High	High	1
FALSE	High	Master Protein	Q01844	RNA-binding protein EWS OS=Homo sapiens OX=9606 GN=EWSR1 PE=1 SV=1	0	11.538	6	2	6	2	656	68.4	9.33	2858		2		0	0.463	1.012	2.1891e-09	0.89312	3.91	0.66	121.2	56.1	122.7	4.51	8.24	5.15	High	High	High	High	Peak Found	Peak Found	1
FALSE	High	Master Protein	Q14011	Cold-inducible RNA-binding protein OS=Homo sapiens OX=9606 GN=CIRBP PE=1 SV=1	0	4.875	8	1	2	1	172	18.6	9.51	1061		1		0	11.001	0.01	4.3695e-08	4.73537e-17	665.68	0	118.7	181.3			32.36		Not Found	Peak Found	High	High	Not Found	Not Found	1
FALSE	Medium	Master Protein	Q5JTH9	RRP12-like protein OS=Homo sapiens OX=9606 GN=RRP12 PE=1 SV=2	0.03	1.185	1	1	1	1	1297	143.6	8.75	509		1		0	13.448	0.01	3.98613e-10	4.73537e-17	541.26	0	118.6	181.4			23.49		Peak Found	Not Found	High	Peak Found	Not Found	Not Found	1
FALSE	Medium	Master Protein	P10745	Retinol-binding protein 3 OS=Homo sapiens OX=9606 GN=RBP3 PE=1 SV=2	0.037	1.107	1	1	1	1	1247	135.3	5.11	319		1		0	0.541	0.992	7.62561e-08	0.872745	11.92	37.97	118.4	64.1	117.5	16.88	27.95	50.47	Peak Found	Peak Found	Peak Found	High	Peak Found	Peak Found	1
FALSE	Medium	Master Protein	Q4LE39	AT-rich interactive domain-containing protein 4B OS=Homo sapiens OX=9606 GN=ARID4B PE=1 SV=2	0.035	1.132	0	1	3	1	1312	147.7	5.12	914		1		0	0.541	0.992	7.62561e-08	0.872745	11.92	37.97	118.4	64.1	117.5	16.88	27.95	50.47	Peak Found	Peak Found	High	Peak Found	High	High	1
FALSE	Medium	Master Protein	Q49A26	Putative oxidoreductase GLYR1 OS=Homo sapiens OX=9606 GN=GLYR1 PE=1 SV=4	0.035	1.135	1	1	1	1	553	60.5	9.17	274		1		0	0.01	1.533	7.98144e-17	0.694328	0	46.07	118.4		181.6	21.75		21.19	Peak Found	High	Not Found	Not Found	Peak Found	Peak Found	1
FALSE	High	Master Protein	Q01970	1-phosphatidylinositol 4,5-bisphosphate phosphodiesterase beta-3 OS=Homo sapiens OX=9606 GN=PLCB3 PE=1 SV=2	0.002	3.367	1	1	2	1	1234	138.7	5.9	576		1		0	0.664	0.871	4.9967e-06	0.567175	11.7	1.55	118.4	78.6	103	3.67	7.47	2.19	Peak Found	Peak Found	High	High	Peak Found	Peak Found	1
FALSE	High	Master Protein	P17252	Protein kinase C alpha type OS=Homo sapiens OX=9606 GN=PRKCA PE=1 SV=4	0.007	2.043	1	1	2	1	672	76.7	7.05	365		1		0	0.834	0.092	0.000258711	4.73537e-17	37.8	670.44	118	98.4	83.6	23.5	11.93		High	Peak Found	Peak Found	High	Not Found	Peak Found	1
FALSE	High	Master Protein	P46940	Ras GTPase-activating-like protein IQGAP1 OS=Homo sapiens OX=9606 GN=IQGAP1 PE=1 SV=1	0	226.705	26	37	114	36	1657	189.1	6.48	65698		37		1	2.56	1.085	0.995031	0.95164	6.18	13.78	117.8	135.2	47	97.4	3.78	7.19	High	High	High	High	High	High	1
FALSE	High	Master Protein	P30040	Endoplasmic reticulum resident protein 29 OS=Homo sapiens OX=9606 GN=ERP29 PE=1 SV=4	0	22.292	16	4	18	4	261	29	7.31	9534		4		0	2.616	1.346	0.974318	0.91858	27.05	7.3	117.5	147	35.5	3.53	11.13	30.64	High	High	High	High	High	High	1
FALSE	High	Master Protein	O00506	Serine/threonine-protein kinase 25 OS=Homo sapiens OX=9606 GN=STK25 PE=1 SV=1	0.001	4.351	2	1	1	1	426	48.1	6.74	703		1		0	12.863	0.01	1.17727e-09	4.73537e-17	566.75	0	116.4	183.6			6.73		Peak Found	Not Found	Peak Found	High	Not Found	Not Found	1
FALSE	High	Master Protein	P27541	Heat shock 70 kDa protein OS=Brugia malayi OX=6279 GN=HSP70 PE=3 SV=1	0	148.882	25	18	135	1	644	70.2	5.47	81874	1.64	17	2	0	0.693	0.891	1.12913e-05	0.625854	14.57	8.86	116.1	80.5	103.4	10.05	23.72	18.41	High	High	Peak Found	Peak Found	Peak Found	Peak Found	1
FALSE	High	Master Protein	O75533	Splicing factor 3B subunit 1 OS=Homo sapiens OX=9606 GN=SF3B1 PE=1 SV=3	0	43.16	11	12	16	12	1304	145.7	7.09	6663		12		0	1.193	0.917	0.0304066	0.714441	33.34	25.4	115.8	77.6	106.5	13.98	6.42	10.33	High	Peak Found	High	High	High	High	1
FALSE	High	Master Protein	Q13509	Tubulin beta-3 chain OS=Homo sapiens OX=9606 GN=TUBB3 PE=1 SV=2	0	202.009	44	24	129	1	450	50.4	4.93	83032		24		0	0.814	0.084	0.000178083	4.73537e-17	30.35	613.33	115.6	94.1	90.3	14.56	42.05		Peak Found	Peak Found	Peak Found	High	Not Found	Peak Found	1
FALSE	High	Master Protein	Q7Z4I7	LIM and senescent cell antigen-like-containing domain protein 2 OS=Homo sapiens OX=9606 GN=LIMS2 PE=1 SV=1	0.006	2.373	2	1	1	1	341	38.9	8.05	236		1		0	0.01	1.596	7.98144e-17	0.58191	0	0	115.5		184.5				Peak Found	Not Found	Not Found	Not Found	High	Not Found	1
FALSE	High	Master Protein	A5YKK6	CCR4-NOT transcription complex subunit 1 OS=Homo sapiens OX=9606 GN=CNOT1 PE=1 SV=2	0.005	2.412	0	1	1	1	2376	266.8	7.11	163		1		0	0.718	0.88	2.14123e-05	0.594208	5.05	8	115.4	82.9	101.6	3.96	0.85	3.67	Peak Found	Peak Found	High	Peak Found	Peak Found	Peak Found	1
FALSE	High	Master Protein	Q96AX1	Vacuolar protein sorting-associated protein 33A OS=Homo sapiens OX=9606 GN=VPS33A PE=1 SV=1	0.001	3.604	1	1	2	1	596	67.6	6.96	779		1		0	0.646	0.953	2.9705e-06	0.794584	4.6	3.71	115.4	74.6	110	2.48	6.86	1.05	High	Peak Found	Peak Found	High	Peak Found	Peak Found	1
FALSE	High	Master Protein	P36578	60S ribosomal protein L4 OS=Homo sapiens OX=9606 GN=RPL4 PE=1 SV=5	0	259.09	46	25	217	25	427	47.7	11.06	130090		25		0	0.713	0.936	1.88222e-05	0.760285	2.41	4.16	115.4	81.1	103.6	2.44	4.45	3.34	High	High	High	High	High	High	1
FALSE	High	Master Protein	O60264	SWI/SNF-related matrix-associated actin-dependent regulator of chromatin subfamily A member 5 OS=Homo sapiens OX=9606 GN=SMARCA5 PE=1 SV=1	0	5.089	2	2	2	2	1052	121.8	8.09	609		2		0	1.153	0.01	0.0207442	4.73537e-17	40.64	0	115.1	184.9		21.33	11.92		Peak Found	Peak Found	Peak Found	High	Not Found	Not Found	1
FALSE	High	Master Protein	Q2QD12	Ribulose-phosphate 3-epimerase-like protein 1 OS=Homo sapiens OX=9606 GN=RPEL1 PE=2 SV=1	0	6.142	6	2	9	1	228	25	5.41	5244		2		0	12.263	0.01	3.64894e-09	4.73537e-17	595.43	0	115.1	184.9			9.3		Not Found	High	High	High	Not Found	Not Found	1
FALSE	Medium	Master Protein	O14939	Phospholipase D2 OS=Homo sapiens OX=9606 GN=PLD2 PE=1 SV=2	0.028	1.266	1	1	4	1	933	105.9	7.64	1177		1		0	0.561	1.078	1.6578e-07	0.942921	12.45	12.66	113.7	63.8	122.5	9.57	2.27	21.49	Peak Found	Peak Found	High	High	Peak Found	Peak Found	1
FALSE	High	Master Protein	Q9P0J0	NADH dehydrogenase [ubiquinone] 1 alpha subcomplex subunit 13 OS=Homo sapiens OX=9606 GN=NDUFA13 PE=1 SV=3	0	9.63	13	2	6	2	144	16.7	8.43	1930		2		0	1.133	0.628	0.0169722	0.0410133	11.66	30.57	113.7	119.9	66.5	0.42	10.26	8.73	Peak Found	Peak Found	High	High	High	Peak Found	1
FALSE	High	Master Protein	Q14683	Structural maintenance of chromosomes protein 1A OS=Homo sapiens OX=9606 GN=SMC1A PE=1 SV=2	0.001	3.965	2	2	2	2	1233	143.1	7.64	566		2		0	0.595	0.966	5.70306e-07	0.827204	47.79	3.55	113.3	70.1	116.6	21.44	28.31	23.46	Peak Found	Peak Found	High	High	Peak Found	Peak Found	1
FALSE	High	Master Protein	P35250	Replication factor C subunit 2 OS=Homo sapiens OX=9606 GN=RFC2 PE=1 SV=3	0.009	1.824	2	1	1	1	354	39.1	6.44	226		1		0	1.653	0.01	0.438107	4.73537e-17	48.14	0	113.1	186.9		8.63	35.72		Peak Found	Peak Found	Peak Found	High	Not Found	Not Found	1
FALSE	High	Master Protein	Q96C01	Protein FAM136A OS=Homo sapiens OX=9606 GN=FAM136A PE=1 SV=1	0.003	2.561	13	2	3	2	138	15.6	7.61	660		2		0	3.077	0.01	0.77076	4.73537e-17	0	0	113	187		76.98	1.44		High	High	High	Peak Found	Not Found	Not Found	1
FALSE	High	Master Protein	Q96KG9	N-terminal kinase-like protein OS=Homo sapiens OX=9606 GN=SCYL1 PE=1 SV=1	0	5.163	2	2	2	2	808	89.6	6.3	713		2		0	12.361	0.01	3.02951e-09	4.73537e-17	590.56	0	112.8	187.2			11.65		Not Found	Peak Found	High	High	Not Found	Not Found	1
FALSE	Medium	Master Protein	Q5T280	Putative methyltransferase C9orf114 OS=Homo sapiens OX=9606 GN=SPOUT1 PE=1 SV=3	0.014	1.546	2	1	1	1	376	42	7.43	245		1		0	0.512	1.149	2.20804e-08	0.98541	19.56	38.18	112.8	57.7	129.5	3.81	14.74	38.81	Peak Found	Peak Found	High	Peak Found	Peak Found	Peak Found	1
FALSE	High	Master Protein	Q14697	Neutral alpha-glucosidase AB OS=Homo sapiens OX=9606 GN=GANAB PE=1 SV=3	0	234.609	36	32	112	32	944	106.8	6.14	65838		32		0	2.711	1.254	0.943409	0.970079	2.9	2.58	112.4	102.1	85.5	3.92	3.11	4.53	High	High	High	High	High	High	1
FALSE	Medium	Master Protein	Q92575	UBX domain-containing protein 4 OS=Homo sapiens OX=9606 GN=UBXN4 PE=1 SV=2	0.017	1.38	1	1	1	1	508	56.7	6.38	207		1		0	0.895	0.785	0.00076839	0.30163	4.42	16.27	111.9	100.2	87.8	1.6	5.82	13.84	Peak Found	Peak Found	High	Peak Found	Peak Found	Peak Found	1
FALSE	High	Master Protein	Q96MH6	Transmembrane protein 68 OS=Homo sapiens OX=9606 GN=TMEM68 PE=2 SV=2	0.007	2.035	4	1	3	1	324	37.4	7.85	908		1		0	0.123	0.742	7.98144e-17	0.194982	903.25	109.04	111.9	105.1	83	62.13		29.28	Peak Found	High	Not Found	High	Peak Found	High	1
FALSE	High	Master Protein	P55084	Trifunctional enzyme subunit beta, mitochondrial OS=Homo sapiens OX=9606 GN=HADHB PE=1 SV=3	0	7.472	4	2	4	2	474	51.3	9.41	1316		2		0	1.114	0.906	0.0138583	0.675232	48.5	11.45	111.9	86.7	101.4	16.34	10.36	5.47	Peak Found	Peak Found	High	High	High	Peak Found	1
FALSE	High	Master Protein	P34896	Serine hydroxymethyltransferase, cytosolic OS=Homo sapiens OX=9606 GN=SHMT1 PE=1 SV=1	0	62.524	23	7	19	6	483	53	7.71	11770		7		0	2.037	1.132	0.897202	0.978291	48.07	6.88	111.8	64	124.2	9.72	1.02	0.46	High	High	High	High	High	High	1
FALSE	High	Master Protein	P11441	Ubiquitin-like protein 4A OS=Homo sapiens OX=9606 GN=UBL4A PE=1 SV=1	0.001	3.264	6	1	1	1	157	17.8	8.66	446		1		0	1.689	0.01	0.47967	4.73537e-17	10.46	0	111.6	188.4		12.56	2.62		Peak Found	Peak Found	Peak Found	High	Not Found	Not Found	1
FALSE	High	Master Protein	P0DTC2	Spike glycoprotein OS=Severe acute respiratory syndrome coronavirus 2 OX=2697049 GN=S PE=1 SV=1	0.001	3.226	1	1	2	1	1273	141.1	6.65		6.8		1	0	0.11	0.01	7.98144e-17	4.73537e-17	805.7	0	111.2	188.8		47.07			Peak Found	High	Not Found	High	Not Found	Not Found	1
FALSE	High	Master Protein	Q9H4A4	Aminopeptidase B OS=Homo sapiens OX=9606 GN=RNPEP PE=1 SV=2	0	6.634	4	3	4	3	650	72.5	5.74	1130		3		0	0.534	1.164	5.84461e-08	0.991131	4.08	8.86	111.2	59.4	129.4	9.45	13.31	1.02	Peak Found	Peak Found	High	High	Peak Found	Peak Found	1
FALSE	High	Master Protein	P17697	Clusterin OS=Bos taurus OX=9913 GN=CLU PE=1 SV=1	0.007	2.087	3	1	2	1	439	51.1	6.04		6.62		1	0	1.708	0.01	0.509314	4.73537e-17	45.26	0	110.8	189.2		0.19	41.12		Peak Found	Peak Found	Peak Found	High	Not Found	High	1
FALSE	High	Master Protein	Q28749	Fibronectin (Fragment) OS=Oryctolagus cuniculus OX=9986 GN=FN1 PE=2 SV=2	0	141.435	10	22	109	1	2427	267.1	5.47	65658		22		0	1.21	0.504	0.0353856	0.00254071	25.94	2.71	110.5	133.8	55.7	0.93	23.47	3.51	High	High	High	High	High	Peak Found	1
FALSE	Medium	Master Protein	A0Q6Z1	Ferrochelatase OS=Francisella tularensis subsp. novicida (strain U112) OX=401614 GN=hemH PE=3 SV=1	0.02	1.343	2	1	3	1	333	39	8.35	809		1		0	1.731	0.01	0.539915	4.73537e-17	9.75	0	109.8	190.2		31.62	22.67		Peak Found	High	Peak Found	High	Not Found	High	1
FALSE	High	Master Protein	Q6DKI1	60S ribosomal protein L7-like 1 OS=Homo sapiens OX=9606 GN=RPL7L1 PE=1 SV=2	0	4.708	9	2	5	2	255	29.7	10.52	1922		2		0	0.954	0.094	0.00192656	4.73537e-17	74.75	689.3	109.6	109.2	81.1	19.12	37.62		High	High	Peak Found	High	High	Peak Found	1
FALSE	High	Master Protein	Q9H0U6	39S ribosomal protein L18, mitochondrial OS=Homo sapiens OX=9606 GN=MRPL18 PE=1 SV=1	0.001	3.655	4	1	2	1	180	20.6	9.54	658		1		0	1.748	0.01	0.568913	4.73537e-17	9.38	0	109.2	190.8		1.99	6.95		Peak Found	High	High	Peak Found	Not Found	Not Found	1
FALSE	High	Master Protein	A0A0C4DH31	Immunoglobulin heavy variable 1-18 OS=Homo sapiens OX=9606 GN=IGHV1-18 PE=3 SV=1	0.002	3.362	6	1	1	1	117	12.8	8.84	395		1		0	1.752	0.01	0.575654	4.73537e-17	0	0	109	191					Not Found	Peak Found	Not Found	High	Not Found	Not Found	1
FALSE	High	Master Protein	P42126	Enoyl-CoA delta isomerase 1, mitochondrial OS=Homo sapiens OX=9606 GN=ECI1 PE=1 SV=1	0.001	3.47	4	1	2	1	302	32.8	8.54	609		1		0	12.159	0.01	4.45415e-09	4.73537e-17	600.65	0	108.3	191.7			25.27		Not Found	Peak Found	High	High	Not Found	Not Found	1
FALSE	High	Master Protein	P67936	Tropomyosin alpha-4 chain OS=Homo sapiens OX=9606 GN=TPM4 PE=1 SV=3	0	48.58	20	8	25	3	248	28.5	4.69	14213		8		0	2.345	0.686	0.996309	0.0976256	79.96	241.83	108.2	148.4	43.4	68.68	47.82	53.4	High	High	High	High	Peak Found	Peak Found	1
FALSE	High	Master Protein	Q9NVP1	ATP-dependent RNA helicase DDX18 OS=Homo sapiens OX=9606 GN=DDX18 PE=1 SV=2	0	6.005	2	1	2	1	670	75.4	9.5	755		1		0	1.774	0.01	0.608528	4.73537e-17	34.56	0	108.1	191.9		22.14	10.32		Peak Found	High	High	Peak Found	Not Found	Not Found	1
FALSE	High	Master Protein	Q96SK2	Transmembrane protein 209 OS=Homo sapiens OX=9606 GN=TMEM209 PE=1 SV=2	0.002	2.795	1	1	5	1	561	62.9	8.63	1957		1		0	0.07	1.002	7.98144e-17	0.872745	508.37	48.13	107.7	84.3	107.9	61.78		20.94	High	High	Peak Found	Not Found	Peak Found	High	1
FALSE	High	Master Protein	O94788	Retinal dehydrogenase 2 OS=Homo sapiens OX=9606 GN=ALDH1A2 PE=1 SV=3	0	5.748	3	2	6	1	518	56.7	6.05	3908		2		0	1.169	0.617	0.024268	0.0331973	14.12	11.44	107.7	125.9	66.4	13.28	0.13	2.41	Peak Found	Peak Found	Peak Found	High	Peak Found	Peak Found	1
FALSE	High	Master Protein	P57088	Transmembrane protein 33 OS=Homo sapiens OX=9606 GN=TMEM33 PE=1 SV=2	0	8.922	8	2	8	2	247	28	9.7	3791		2		0	0.605	0.997	7.93776e-07	0.872745	6.31	14.92	107.6	85.1	107.3	5.26	1.67	8.94	High	Peak Found	High	High	High	High	1
FALSE	High	Master Protein	O15160	DNA-directed RNA polymerases I and III subunit RPAC1 OS=Homo sapiens OX=9606 GN=POLR1C PE=1 SV=1	0	9.318	8	2	3	2	346	39.2	5.5	1397		2		0	0.126	0.01	7.98144e-17	4.73537e-17	925.7	0	107.2	192.8		18.26			High	Peak Found	Not Found	High	Not Found	Not Found	1
FALSE	High	Master Protein	P31937	3-hydroxyisobutyrate dehydrogenase, mitochondrial OS=Homo sapiens OX=9606 GN=HIBADH PE=1 SV=2	0.002	2.957	5	1	1	1	336	35.3	8.13	324		1		0	1	10.41	0.00358191	4.73537e-17	7412.26	704.38	106.7	91.1	102.2			17.43	Not Found	Peak Found	High	Not Found	Peak Found	Peak Found	1
FALSE	High	Master Protein	P53680	AP-2 complex subunit sigma OS=Homo sapiens OX=9606 GN=AP2S1 PE=1 SV=2	0.002	3.102	6	1	2	1	142	17	6.18	729		1		0	13.987	0.01	1.52856e-10	4.73537e-17	519.63	0	106.4	193.6			10.33		High	Not Found	Peak Found	Peak Found	Not Found	Not Found	1
FALSE	High	Master Protein	Q9BRX8	Peroxiredoxin-like 2A OS=Homo sapiens OX=9606 GN=PRXL2A PE=1 SV=3	0	5.945	5	1	4	1	229	25.7	8.84	2135		1		0	13.337	0.01	4.89645e-10	4.73537e-17	545.92	0	106.4	193.6			3.22		High	Peak Found	High	High	Not Found	High	1
FALSE	High	Master Protein	Q9NX55	Huntingtin-interacting protein K OS=Homo sapiens OX=9606 GN=HYPK PE=1 SV=2	0	7.233	19	2	4	2	129	14.7	4.93	1217		2		0	1.074	0.112	0.00900467	4.73537e-17	35.16	821.7	105.4	97.4	97.2	7.86	52.26		High	Peak Found	High	High	Peak Found	Not Found	1
FALSE	High	Master Protein	P05155	Plasma protease C1 inhibitor OS=Homo sapiens OX=9606 GN=SERPING1 PE=1 SV=2	0.001	3.801	1	1	6	1	500	55.1	6.55	1945		1		0	0.551	1.299	1.14027e-07	0.942251	56.6	21.14	105.2	58	136.7	2.28	48.44	17.72	High	High	High	High	High	High	1
FALSE	High	Master Protein	Q99805	Transmembrane 9 superfamily member 2 OS=Homo sapiens OX=9606 GN=TM9SF2 PE=1 SV=1	0	13.977	7	3	4	3	663	75.7	7.44	1704		3		0	13.823	0.01	2.02199e-10	4.73537e-17	526.04	0	105.2	194.8			4.51		Not Found	Peak Found	High	High	Not Found	Not Found	1
FALSE	High	Master Protein	P10253	Lysosomal alpha-glucosidase OS=Homo sapiens OX=9606 GN=GAA PE=1 SV=4	0.001	3.836	1	1	1	1	952	105.3	6	449		1		0	12.72	0.01	1.52927e-09	4.73537e-17	573.36	0	105	195			19.4		Not Found	Peak Found	Peak Found	High	Not Found	Not Found	1
FALSE	Medium	Master Protein	Q15042	Rab3 GTPase-activating protein catalytic subunit OS=Homo sapiens OX=9606 GN=RAB3GAP1 PE=1 SV=3	0.017	1.383	1	1	7	1	981	110.5	5.55	1757		1		0	0.647	1.212	3.08427e-06	0.986036	2.68	5.38	104.9	67.9	127.2	2.01	0.54	7.14	High	High	High	Peak Found	Peak Found	High	1
FALSE	Medium	Master Protein	Q99715	Collagen alpha-1(XII) chain OS=Homo sapiens OX=9606 GN=COL12A1 PE=1 SV=2	0.011	1.673	1	1	10	1	3063	332.9	5.53	2000		1		0	0.797	1.075	0.000125207	0.942251	16.07	13.96	104.5	83.2	112.3	2	13.26	11.27	High	High	High	High	High	High	1
FALSE	High	Master Protein	O95831	Apoptosis-inducing factor 1, mitochondrial OS=Homo sapiens OX=9606 GN=AIFM1 PE=1 SV=1	0	58.792	22	12	37	12	613	66.9	8.95	18859		12		0	2.306	1.074	0.996309	0.942251	3.08	7.36	104.5	137.6	57.9	68.06	8.22	8.81	High	High	High	High	High	High	1
FALSE	High	Master Protein	P30044	Peroxiredoxin-5, mitochondrial OS=Homo sapiens OX=9606 GN=PRDX5 PE=1 SV=4	0	14.625	17	3	18	3	214	22.1	8.7	7240		3		0	2.337	0.927	0.996309	0.741178	17.71	0.51	103.7	111.7	84.6	18.52	3.57	10.94	High	High	High	High	High	High	1
FALSE	High	Master Protein	Q8N983	39S ribosomal protein L43, mitochondrial OS=Homo sapiens OX=9606 GN=MRPL43 PE=1 SV=1	0	10.577	12	3	6	3	215	23.4	8.65	3523		3		0	1.493	1.639	0.233033	0.514073	11.88	9.68	103.6	39.5	156.9	4.92	41.01	1.79	High	High	Peak Found	Peak Found	High	High	1
FALSE	High	Master Protein	Q9BS26	Endoplasmic reticulum resident protein 44 OS=Homo sapiens OX=9606 GN=ERP44 PE=1 SV=1	0	5.539	3	1	2	1	406	46.9	5.26	607		1		0	1.548	0.059	0.300226	4.73537e-17	39.28	422.53	103.5	160.2	36.3	2.35	34.01		Peak Found	High	High	Peak Found	Peak Found	Not Found	1
FALSE	High	Master Protein	P35520	Cystathionine beta-synthase OS=Homo sapiens OX=9606 GN=CBS PE=1 SV=2	0.001	3.491	3	2	6	2	551	60.5	6.65	2012		2		0	0.922	1.059	0.00119381	0.942251	5.91	5.13	103.3	77.8	118.9	3.07	7.01	5.69	Peak Found	High	High	High	High	High	1
FALSE	High	Master Protein	P98160	Basement membrane-specific heparan sulfate proteoglycan core protein OS=Homo sapiens OX=9606 GN=HSPG2 PE=1 SV=4	0	5.628	1	2	3	2	4391	468.5	6.51	1122		2		0	0.126	0.683	7.98144e-17	0.0930416	928.28	0	103.1	134	62.9	51.91		43.3	Peak Found	High	Not Found	High	High	Peak Found	1
FALSE	High	Master Protein	Q8NI27	THO complex subunit 2 OS=Homo sapiens OX=9606 GN=THOC2 PE=1 SV=2	0	5.115	1	1	1	1	1593	182.7	8.44	489		1		0	1	0.01	0.00358191	4.73537e-17	7412.26	0	102.9	197.1					Peak Found	Not Found	Not Found	High	Not Found	Not Found	1
FALSE	High	Master Protein	P48556	26S proteasome non-ATPase regulatory subunit 8 OS=Homo sapiens OX=9606 GN=PSMD8 PE=1 SV=2	0	30.559	20	6	23	6	350	39.6	9.7	12712		6		0	1.745	0.942	0.564173	0.772525	0.71	12.97	102.9	105.9	91.2	11.85	3.85	6.16	High	High	High	High	High	High	1
FALSE	High	Master Protein	P42330	Aldo-keto reductase family 1 member C3 OS=Homo sapiens OX=9606 GN=AKR1C3 PE=1 SV=4	0	43.351	24	6	18	4	323	36.8	7.94	10615		6		2	2.715	1.189	0.942005	0.996079	8.65	12	102.7	71.3	126	9.75	0.01	2.25	High	High	High	High	High	High	1
FALSE	Medium	Master Protein	O43293	Death-associated protein kinase 3 OS=Homo sapiens OX=9606 GN=DAPK3 PE=1 SV=1	0.037	1.096	3	1	1	1	454	52.5	6.89	354		1		0	0.06	1.529	7.98144e-17	0.704747	433.01	1.73	102.6	40.5	156.9	12.49		10.86	Peak Found	Peak Found	High	Not Found	Peak Found	Peak Found	1
FALSE	High	Master Protein	Q02880	DNA topoisomerase 2-beta OS=Homo sapiens OX=9606 GN=TOP2B PE=1 SV=3	0	19.254	3	6	6	5	1626	183.2	8	2554		6		0	1.738	0.989	0.551088	0.872745	9.46	14.17	102.6	128.3	69.1	39.5	19.02	0.18	High	Peak Found	High	High	Peak Found	High	1
FALSE	High	Master Protein	Q9NRP0	Oligosaccharyltransferase complex subunit OSTC OS=Homo sapiens OX=9606 GN=OSTC PE=1 SV=1	0	6.232	8	1	2	1	149	16.8	9.13	1246		1		0	12.607	0.01	1.88406e-09	4.73537e-17	578.65	0	102	198			27.9		Not Found	Peak Found	High	High	Not Found	Not Found	1
FALSE	Medium	Master Protein	Q96QH2	PML-RARA-regulated adapter molecule 1 OS=Homo sapiens OX=9606 GN=PRAM1 PE=1 SV=3	0.037	1.073	2	1	3	1	670	73.9	9.67	846		1		0	1.285	0.657	0.0653121	0.0644821	9.48	6.13	102	131.1	67	1.68	7.34	4.16	Peak Found	Peak Found	High	High	Peak Found	High	1
FALSE	High	Master Protein	Q86YP4	Transcriptional repressor p66-alpha OS=Homo sapiens OX=9606 GN=GATAD2A PE=1 SV=1	0.001	4.117	2	1	1	1	633	68	9.94	381		1		0	1.17	0.776	0.0245243	0.279877	4.09	13.17	101.8	119.2	79	1.85	5.74	14.34	Peak Found	Peak Found	High	Peak Found	Peak Found	Peak Found	1
FALSE	High	Master Protein	O14907	Tax1-binding protein 3 OS=Homo sapiens OX=9606 GN=TAX1BP3 PE=1 SV=2	0	7.323	14	1	1	1	124	13.7	8.48	538		1		0	14.399	0.01	7.40435e-11	4.73537e-17	504.16	0	101.7	198.3			8.72		Not Found	Peak Found	High	Peak Found	Not Found	Not Found	1
FALSE	High	Master Protein	Q9UBV8	Peflin OS=Homo sapiens OX=9606 GN=PEF1 PE=1 SV=1	0.002	2.808	4	1	2	1	284	30.4	6.54	988		1		0	1.958	0.01	0.856356	4.73537e-17	0	0	101.4	198.6					Not Found	Peak Found	High	High	Not Found	Not Found	1
FALSE	High	Master Protein	Q99961	Endophilin-A2 OS=Homo sapiens OX=9606 GN=SH3GL1 PE=1 SV=1	0.006	2.184	2	1	15	1	368	41.5	5.43	4559		1		0	0.543	1.42	8.12166e-08	0.865521	2.66	14.18	101.3	54.9	143.8	9.71	12.23	3.78	High	High	High	Peak Found	High	High	1
FALSE	High	Master Protein	Q9UK99	F-box only protein 3 OS=Homo sapiens OX=9606 GN=FBXO3 PE=1 SV=3	0.002	2.925	1	1	3	1	471	54.5	5	1406		1		0	0.948	1.034	0.00176105	0.911534	3.42	23.26	100.6	95.4	104	28.92	32.03	7.23	High	High	Peak Found	High	Peak Found	Peak Found	1
FALSE	High	Master Protein	Q99447	Ethanolamine-phosphate cytidylyltransferase OS=Homo sapiens OX=9606 GN=PCYT2 PE=1 SV=1	0	9.953	5	2	2	2	389	43.8	6.92	911		2		0	1.412	0.991	0.149723	0.872745	6.16	2.91	100.2	108.5	91.2	5.44	13.7	3.28	Peak Found	Peak Found	High	Peak Found	Peak Found	Peak Found	1
FALSE	High	Master Protein	A6LEJ3	Elongation factor G OS=Parabacteroides distasonis (strain ATCC 8503 / DSM 20701 / CIP 104284 / JCM 5825 / NCTC 11152) OX=435591 GN=fusA PE=3 SV=1	0	7.285	4	2	2	2	708	78.3	5.19	382	3.42	1	1	0	0.818	1.056	0.000188203	0.941604	8.8	5.82	100.1	87.9	112	1.53	8.72	7.84	Peak Found	Peak Found	High	Peak Found	Peak Found	Peak Found	1
FALSE	High	Master Protein	O43765	Small glutamine-rich tetratricopeptide repeat-containing protein alpha OS=Homo sapiens OX=9606 GN=SGTA PE=1 SV=1	0	10.451	11	3	8	2	313	34	4.87	4094		3		0	2.004	0.01	0.885325	4.73537e-17	58.75	0	99.9	200.1		33.66	20.21		Peak Found	Peak Found	High	High	Not Found	Not Found	1
FALSE	High	Master Protein	P78406	mRNA export factor OS=Homo sapiens OX=9606 GN=RAE1 PE=1 SV=1	0	8.037	7	2	2	2	368	40.9	7.83	616		2		0	0.892	1.115	0.000721071	0.970079	2.66	15.02	99.8	89	111.2	10.03	12.55	4.26	Peak Found	Peak Found	High	High	Peak Found	Peak Found	1
FALSE	High	Master Protein	O89020	Afamin OS=Mus musculus OX=10090 GN=Afm PE=1 SV=2	0	6.975	2	2	2	2	608	69.3	5.78	965		2		0	13.998	0.01	1.50009e-10	4.73537e-17	519.21	0	99.7	200.3			3.54		Not Found	Peak Found	High	High	Not Found	Not Found	1
FALSE	High	Master Protein	P57678	Gem-associated protein 4 OS=Homo sapiens OX=9606 GN=GEMIN4 PE=1 SV=2	0	6.99	1	2	17	2	1058	120	6.04	10491		2		0	1.104	1.409	0.0125604	0.872745	17.63	12.73	99.4	87.2	113.4	13.01	1.89	7.61	High	High	High	High	High	High	1
FALSE	High	Master Protein	Q7LG56	Ribonucleoside-diphosphate reductase subunit M2 B OS=Homo sapiens OX=9606 GN=RRM2B PE=1 SV=1	0	7.778	5	2	4	2	351	40.7	4.97	1940		2		0	14.773	0.01	3.91115e-11	4.73537e-17	490.84	0	99.3	200.7			10.78		Peak Found	Not Found	High	High	Not Found	Not Found	1
FALSE	High	Master Protein	Q8TF72	Protein Shroom3 OS=Homo sapiens OX=9606 GN=SHROOM3 PE=1 SV=2	0.002	3.404	0	1	4	1	1996	216.7	7.8	2065		1		0	0.888	1.135	0.000682733	0.983187	10.48	2.85	99.2	88.2	112.6	4.58	5.4	1.87	High	High	High	Peak Found	Peak Found	High	1
FALSE	Medium	Master Protein	P92919	Chlorophyll a-b binding protein, chloroplastic OS=Apium graveolens OX=4045 GN=LHC0 PE=1 SV=1	0.016	1.474	3	1	2	1	264	28.1	5.44		5.5		1	0	0.687	1.348	9.60792e-06	0.917313	18.98	29.19	98.9	67.9	133.2	5.36	23.21	22.12	High	High	Peak Found	Peak Found	Peak Found	Peak Found	1
FALSE	High	Master Protein	O15382	Branched-chain-amino-acid aminotransferase, mitochondrial OS=Homo sapiens OX=9606 GN=BCAT2 PE=1 SV=2	0.001	3.242	6	2	3	2	392	44.3	8.65	607		2		0	0.099	0.102	7.98144e-17	4.73537e-17	728.76	752.58	98.7	106.2	95.1	12.23			Peak Found	High	Not Found	High	Peak Found	High	1
FALSE	High	Master Protein	P84101	Small EDRK-rich factor 2 OS=Homo sapiens OX=9606 GN=SERF2 PE=1 SV=1	0	5.989	17	2	4	2	59	6.9	10.45	1503		2		0	1.947	0.511	0.844569	0.00306482	9.05	2.81	98.7	161.1	40.2	18.02	22.81	17.21	High	High	High	High	Peak Found	Peak Found	1
FALSE	High	Master Protein	Q1DZQ0	Protein transport protein SEC13 OS=Coccidioides immitis (strain RS) OX=246410 GN=SEC13 PE=3 SV=1	0.001	3.948	3	1	2	1	304	33.5	6.4	1117		1		0	13.478	0.01	3.78033e-10	4.73537e-17	540.02	0	98.7	201.3			16.37		Peak Found	Not Found	High	High	Not Found	Not Found	1
FALSE	High	Master Protein	Q9Y282	Endoplasmic reticulum-Golgi intermediate compartment protein 3 OS=Homo sapiens OX=9606 GN=ERGIC3 PE=1 SV=1	0.006	2.24	2	1	1	1	383	43.2	6.06	334		1		0	0.828	1.213	0.00022968	0.986036	12.15	19.23	98.6	81.7	119.7	28.12	16.84	10.18	High	Peak Found	Peak Found	Peak Found	Peak Found	Peak Found	1
FALSE	High	Master Protein	Q06787	Synaptic functional regulator FMR1 OS=Homo sapiens OX=9606 GN=FMR1 PE=1 SV=1	0	6.334	3	2	3	1	632	71.1	7.42	1345		2		0	2.053	0.01	0.914668	4.73537e-17	1.06	0	98.3	201.7		9.54	10.54		High	Peak Found	Peak Found	Peak Found	Not Found	Not Found	1
FALSE	High	Master Protein	Q15436	Protein transport protein Sec23A OS=Homo sapiens OX=9606 GN=SEC23A PE=1 SV=2	0	44.45	14	9	20	8	765	86.1	7.08	9885		9		1	2.061	0.992	0.920381	0.872745	1.99	1.65	98.2	135.9	65.8	5.89	2.18	56.1	High	High	High	High	Peak Found	High	1
FALSE	High	Master Protein	P49902	Cytosolic purine 5'-nucleotidase OS=Homo sapiens OX=9606 GN=NT5C2 PE=1 SV=1	0	6.326	5	2	5	2	561	64.9	6.14	1788		2		0	0.836	1.221	0.000264246	0.98541	98.57	37.23	98.2	82	119.8	23.41	60.42	11.5	High	Peak Found	High	High	Peak Found	Peak Found	1
FALSE	High	Master Protein	P33176	Kinesin-1 heavy chain OS=Homo sapiens OX=9606 GN=KIF5B PE=1 SV=1	0	49.855	9	7	23	7	963	109.6	6.51	11157		7		0	1.997	0.821	0.88192	0.403788	1.97	56.99	98.1	136.4	65.5	43.85	22.7	11.76	High	High	High	High	High	High	1
FALSE	High	Master Protein	Q7Z2Z2	Elongation factor-like GTPase 1 OS=Homo sapiens OX=9606 GN=EFL1 PE=1 SV=2	0	12.689	3	3	5	3	1120	125.4	5.91	2215		3		0	0.963	1.264	0.00218228	0.966855	52.39	5.67	98	82	119.9	4.24	2.5	5.1	High	Peak Found	High	High	Peak Found	Peak Found	1
FALSE	High	Master Protein	Q9H0A8	COMM domain-containing protein 4 OS=Homo sapiens OX=9606 GN=COMMD4 PE=1 SV=1	0.009	1.819	4	1	1	1	199	21.8	7.31	336		1		0	0.841	1.222	0.000290437	0.98541	1.24	2.32	98	82.3	119.7	1.23	0.05	0.98	Peak Found	Peak Found	Peak Found	High	Peak Found	Peak Found	1
FALSE	High	Master Protein	P27601	Guanine nucleotide-binding protein subunit alpha-13 OS=Mus musculus OX=10090 GN=Gna13 PE=1 SV=1	0.001	4.506	3	1	3	1	377	44	8.21	1864		1		0	14.684	0.01	4.54763e-11	4.73537e-17	493.94	0	97.9	202.1			6.18		Not Found	Peak Found	High	High	Not Found	Not Found	1
FALSE	High	Master Protein	Q86TJ2	Transcriptional adapter 2-beta OS=Homo sapiens OX=9606 GN=TADA2B PE=1 SV=2	0.001	4.258	2	1	3	1	420	48.4	7.83	1588		1		0	0.105	1.217	7.98144e-17	0.98541	770.32	40.07	97.6	83.7	118.7	34.46		2.61	High	Peak Found	Peak Found	Not Found	High	High	1
FALSE	Medium	Master Protein	O14933	Ubiquitin/ISG15-conjugating enzyme E2 L6 OS=Homo sapiens OX=9606 GN=UBE2L6 PE=1 SV=4	0.017	1.45	5	1	1	1	153	17.8	7.88	330		1		0	2.077	0.01	0.931742	4.73537e-17	0.63	0	97.5	202.5		6.31	5.71		Peak Found	Peak Found	Peak Found	High	Not Found	Not Found	1
FALSE	Medium	Master Protein	O94760	N(G),N(G)-dimethylarginine dimethylaminohydrolase 1 OS=Homo sapiens OX=9606 GN=DDAH1 PE=1 SV=3	0.03	1.203	4	1	1	1	285	31.1	5.81	190		1		0	0.557	1.524	1.43461e-07	0.714697	22.06	1.04	97.4	54.2	148.4	6.98	27.59	5.98	Peak Found	Peak Found	Peak Found	Peak Found	Peak Found	High	1
FALSE	High	Master Protein	Q16204	Coiled-coil domain-containing protein 6 OS=Homo sapiens OX=9606 GN=CCDC6 PE=1 SV=2	0.002	2.901	1	1	1	1	474	53.3	7.34	387		1		0	0.151	0.01	7.98144e-17	4.73537e-17	1118.08	0	97.2	202.8		13.48			Peak Found	Peak Found	High	Not Found	Not Found	Not Found	1
FALSE	High	Master Protein	P06756	Integrin alpha-V OS=Homo sapiens OX=9606 GN=ITGAV PE=1 SV=2	0	28.736	7	7	12	7	1048	116	5.68	4256		7		0	1.386	0.971	0.129091	0.835242	1.94	13.21	97.2	88.2	114.5	2.73	6.06	8.13	High	High	High	High	Peak Found	High	1
FALSE	High	Master Protein	P35580	Myosin-10 OS=Homo sapiens OX=9606 GN=MYH10 PE=1 SV=3	0	142.319	13	20	71	8	1976	228.9	5.54	41514		20		0	1.363	1.047	0.112164	0.933676	21.92	58.46	97.1	133.4	69.5	43.01	61.85	43.54	High	Peak Found	High	High	Peak Found	Peak Found	1
FALSE	High	Master Protein	Q14690	Protein RRP5 homolog OS=Homo sapiens OX=9606 GN=PDCD11 PE=1 SV=3	0.001	3.805	0	1	2	1	1871	208.6	8.87	919		1		0	15.11	0.01	2.17406e-11	4.73537e-17	479.42	0	97	203			12.28		Not Found	Peak Found	High	High	Not Found	Not Found	1
FALSE	High	Master Protein	P16298	Serine/threonine-protein phosphatase 2B catalytic subunit beta isoform OS=Homo sapiens OX=9606 GN=PPP3CB PE=1 SV=2	0.003	2.586	1	1	1	1	524	59	5.91	551		1		0	1.548	0.548	0.299515	0.00803116	21.39	24.56	96.9	150	53.1	1.31	18.9	24.39	Peak Found	Peak Found	Peak Found	High	Peak Found	Peak Found	1
FALSE	Medium	Master Protein	O75794	Cell division cycle protein 123 homolog OS=Homo sapiens OX=9606 GN=CDC123 PE=1 SV=1	0.021	1.328	2	1	2	1	336	39.1	4.81	747		1		0	2.098	0.01	0.941048	4.73537e-17	0	0	96.8	203.2					Not Found	High	Not Found	High	Not Found	Not Found	1
FALSE	High	Master Protein	Q8N2F6	Armadillo repeat-containing protein 10 OS=Homo sapiens OX=9606 GN=ARMC10 PE=1 SV=1	0.002	2.865	3	1	1	1	343	37.5	6.61	455		1		0	2.1	0.01	0.942005	4.73537e-17	23.71	0	96.8	203.2		8.52	13.95		Peak Found	Peak Found	High	Peak Found	Not Found	Not Found	1
FALSE	High	Master Protein	P62424	60S ribosomal protein L7a OS=Homo sapiens OX=9606 GN=RPL7A PE=1 SV=2	0	37.553	23	7	31	7	266	30	10.61	11984		7		0	1.85	1.062	0.718572	0.942251	11.56	1.09	96.5	114.4	89.1	0.52	6.44	13.46	High	High	High	High	High	High	1
FALSE	High	Master Protein	Q9Y295	Developmentally-regulated GTP-binding protein 1 OS=Homo sapiens OX=9606 GN=DRG1 PE=1 SV=1	0.002	2.856	3	1	1	1	367	40.5	8.9	270		1		0	2.109	0.01	0.942005	4.73537e-17	14.02	0	96.5	203.5		10.27	23.42		High	Peak Found	Peak Found	Peak Found	Not Found	Not Found	1
FALSE	High	Master Protein	Q6ZMU1	Putative protein C3P1 OS=Homo sapiens OX=9606 GN=C3P1 PE=5 SV=3	0.001	3.225	2	1	3	1	363	40.2	6.79	1656		1		0	0.727	1.388	2.62914e-05	0.885073	40.45	22.04	96.3	70	133.7	16.23	21.64	4.64	High	Peak Found	Peak Found	Peak Found	High	High	1
FALSE	High	Master Protein	Q96MU7	YTH domain-containing protein 1 OS=Homo sapiens OX=9606 GN=YTHDC1 PE=1 SV=3	0.002	3.078	1	1	3	1	727	84.6	6.23	1178		1		0	1.064	1.059	0.00800495	0.942251	23.4	2.61	96.1	102.2	101.7	2.87	19.24	5.36	Peak Found	Peak Found	High	High	Peak Found	High	1
FALSE	High	Master Protein	P46379	Large proline-rich protein BAG6 OS=Homo sapiens OX=9606 GN=BAG6 PE=1 SV=2	0	10.685	3	3	5	3	1132	119.3	5.6	1397		3		0	2.123	0.01	0.942005	4.73537e-17	13.79	0	96.1	203.9		15.55	2.48		Peak Found	Peak Found	High	High	Not Found	Not Found	1
FALSE	High	Master Protein	O15118	NPC intracellular cholesterol transporter 1 OS=Homo sapiens OX=9606 GN=NPC1 PE=1 SV=2	0	5.753	1	1	2	1	1278	142.1	5.36	844		1		0	2.124	0.01	0.942005	4.73537e-17	0	0	96	204					High	Not Found	High	Not Found	Not Found	Not Found	1
FALSE	High	Master Protein	P81605	Dermcidin OS=Homo sapiens OX=9606 GN=DCD PE=1 SV=2	0	10.625	39	3	6	3	110	11.3	6.54	3319		3		0	0.559	1.787	1.54341e-07	0.295598	12.78	3.38	96	46.9	157.1	25	15.82	3.76	High	High	Peak Found	Peak Found	High	High	1
FALSE	High	Master Protein	P84085	ADP-ribosylation factor 5 OS=Homo sapiens OX=9606 GN=ARF5 PE=1 SV=2	0	37.168	31	6	27	1	180	20.5	6.79	18157		6		0	1.31	0.817	0.0785097	0.39402	2.51	19.8	96	125.7	78.4	12.1	14.47	30.48	Peak Found	Peak Found	Peak Found	High	Peak Found	Peak Found	1
FALSE	High	Master Protein	Q13643	Four and a half LIM domains protein 3 OS=Homo sapiens OX=9606 GN=FHL3 PE=1 SV=4	0	18.286	10	3	18	3	280	31.2	6.2	9776		3		0	1.16	0.988	0.0223374	0.872745	9.51	16.63	95.7	112.1	92.2	5.41	6.08	6.17	High	High	High	High	High	High	1
FALSE	Medium	Master Protein	Q96CW5	Gamma-tubulin complex component 3 OS=Homo sapiens OX=9606 GN=TUBGCP3 PE=1 SV=2	0.03	1.208	1	1	1	1	907	103.5	8.12	140		1		0	1.317	0.821	0.0822227	0.403788	23.72	30.59	95.6	125.9	78.5	12.95	9.53	15.92	Peak Found	Peak Found	Peak Found	High	Peak Found	Peak Found	1
FALSE	High	Master Protein	Q9NS86	LanC-like protein 2 OS=Homo sapiens OX=9606 GN=LANCL2 PE=1 SV=1	0.003	2.663	2	1	1	1	450	50.8	7.43	208		1		0	2.138	0.01	0.94241	4.73537e-17	28.27	0	95.6	204.4		1.87	24.68		Peak Found	Peak Found	High	Peak Found	Not Found	Not Found	1
FALSE	High	Master Protein	Q8NEZ5	F-box only protein 22 OS=Homo sapiens OX=9606 GN=FBXO22 PE=1 SV=1	0.007	1.936	2	1	1	1	403	44.5	7.03	208		1		0	0.74	1.408	3.53423e-05	0.872745	32.4	15.76	95.3	70.5	134.2	3.49	26.85	11.5	Peak Found	Peak Found	Peak Found	High	Peak Found	Peak Found	1
FALSE	High	Master Protein	Q14166	Tubulin--tyrosine ligase-like protein 12 OS=Homo sapiens OX=9606 GN=TTLL12 PE=1 SV=2	0	9.966	5	3	5	3	644	74.4	5.53	1721		3		0	0.685	1.323	8.96422e-06	0.941604	77.86	9.88	95	35.9	169.1	0.64	107.37	0.01	Peak Found	Peak Found	High	Peak Found	Peak Found	High	1
FALSE	High	Master Protein	P10515	Dihydrolipoyllysine-residue acetyltransferase component of pyruvate dehydrogenase complex, mitochondrial OS=Homo sapiens OX=9606 GN=DLAT PE=1 SV=3	0	7.043	3	2	4	2	647	69	7.84	2152		2		0	1.176	0.995	0.0257203	0.872745	51.99	31.67	95	115.6	89.4	17.07	1.26	4.85	High	High	High	High	Peak Found	Peak Found	1
FALSE	High	Master Protein	Q8N163	Cell cycle and apoptosis regulator protein 2 OS=Homo sapiens OX=9606 GN=CCAR2 PE=1 SV=2	0	11.348	3	3	7	3	923	102.8	5.22	3675		3		0	2.229	0.096	0.979928	4.73537e-17	10.6	705.29	95	171.3	33.7	16.88	40.34		High	Peak Found	High	High	High	Not Found	1
FALSE	Medium	Master Protein	P57772	Selenocysteine-specific elongation factor OS=Homo sapiens OX=9606 GN=EEFSEC PE=1 SV=4	0.014	1.522	2	1	2	1	596	65.3	8.35	292		1		0	1.308	0.85	0.0773426	0.504705	14.77	9.36	95	124.2	80.8	6.03	8.02	2.89	Peak Found	Peak Found	High	High	Peak Found	Peak Found	1
FALSE	Medium	Master Protein	Q6JBY9	CapZ-interacting protein OS=Homo sapiens OX=9606 GN=RCSD1 PE=1 SV=1	0.029	1.258	2	1	1	1	416	44.5	5.4	219		1		0	1.47	0.688	0.208447	0.099984	39.02	41.83	95	139.7	65.4	20.73	15.86	18.4	Peak Found	Peak Found	Peak Found	Peak Found	High	Peak Found	1
FALSE	High	Master Protein	Q12788	Transducin beta-like protein 3 OS=Homo sapiens OX=9606 GN=TBL3 PE=1 SV=2	0.005	2.462	1	1	1	1	808	89	6.9	316		1		0	13.671	0.01	2.65102e-10	4.73537e-17	532.11	0	94.9	205.1			20.45		Not Found	Peak Found	Peak Found	High	Not Found	Not Found	1
FALSE	Medium	Master Protein	Q9UHV7	Mediator of RNA polymerase II transcription subunit 13 OS=Homo sapiens OX=9606 GN=MED13 PE=1 SV=3	0.029	1.241	1	1	1	1	2174	239.1	5.64	52		1		0	1.113	1.052	0.0137326	0.940987	27.03	34.12	94.8	105.5	99.7	14.6	10.97	17.53	Peak Found	High	Peak Found	Peak Found	Peak Found	Peak Found	1
FALSE	High	Master Protein	Q9Y570	Protein phosphatase methylesterase 1 OS=Homo sapiens OX=9606 GN=PPME1 PE=1 SV=3	0	6.181	5	2	5	2	386	42.3	5.97	2723		2		0	1.401	0.765	0.140501	0.248975	6.52	14.46	94.8	132.8	72.5	2.44	8.65	11.31	High	High	High	High	High	Peak Found	1
FALSE	High	Master Protein	Q9WTL7	Acyl-protein thioesterase 2 OS=Mus musculus OX=10090 GN=Lypla2 PE=1 SV=1	0.001	4.506	3	1	3	1	231	24.8	7.23	1318		1		0	1.029	1.145	0.00521457	0.98541	15.56	9.86	94.5	97.2	108.2	7.54	7.26	1.84	High	Peak Found	Peak Found	Peak Found	High	High	1
FALSE	High	Master Protein	P20735	Glutathione hydrolase 1 proenzyme OS=Sus scrofa OX=9823 GN=GGT1 PE=2 SV=1	0.001	4.066	3	2	2	1	568	61.3	6.99	518	2.16	1	1	0	1.564	0.611	0.321098	0.0300429	17.75	22.91	94.5	147.8	57.7	9.43	7.44	30.71	Peak Found	Peak Found	Peak Found	High	Peak Found	Peak Found	1
FALSE	High	Master Protein	Q9H814	Phosphorylated adapter RNA export protein OS=Homo sapiens OX=9606 GN=PHAX PE=1 SV=1	0	4.66	2	1	1	1	394	44.4	5.4	481		1		0	2.176	0.01	0.951046	4.73537e-17	13.29	0	94.5	205.5		8.31	20.83		Peak Found	Peak Found	Peak Found	High	Not Found	Not Found	1
FALSE	High	Master Protein	B1ANS9	WD repeat-containing protein 64 OS=Homo sapiens OX=9606 GN=WDR64 PE=2 SV=1	0.007	2.023	1	1	2	1	1081	123.6	8.19	1565		1		0	2.18	0.01	0.952392	4.73537e-17	1.99	0	94.3	205.7		11.54	13.42		Peak Found	Peak Found	High	High	Not Found	Not Found	1
FALSE	High	Master Protein	Q9Y2S7	Polymerase delta-interacting protein 2 OS=Homo sapiens OX=9606 GN=POLDIP2 PE=1 SV=1	0	4.675	7	2	2	2	368	42	8.63	621		2		0	13.898	0.01	1.76946e-10	4.73537e-17	523.08	0	94.2	205.8			17.35		Peak Found	Not Found	High	High	Not Found	Not Found	1
FALSE	High	Master Protein	P46939	Utrophin OS=Homo sapiens OX=9606 GN=UTRN PE=1 SV=2	0	6.114	1	2	8	2	3433	394.2	5.33	5557		2		0	0.872	0.782	0.000514898	0.295766	110.68	40.09	94.2	151.9	54	6.77	1.69	5.06	High	High	High	High	High	High	1
FALSE	High	Master Protein	P21980	Protein-glutamine gamma-glutamyltransferase 2 OS=Homo sapiens OX=9606 GN=TGM2 PE=1 SV=2	0	80.139	22	13	43	13	687	77.3	5.22	22941		13		0	2.332	1.276	0.996309	0.960157	2.32	7.4	94.1	115.2	90.7	46.36	3.82	3.17	High	High	High	High	High	High	1
FALSE	High	Master Protein	P21926	CD9 antigen OS=Homo sapiens OX=9606 GN=CD9 PE=1 SV=4	0	9.424	9	3	11	3	228	25.4	7.15	3101		3		0	2.84	0.901	0.902616	0.659048	57.35	25.98	93.6	125.1	81.3	2.15	0.75	69.59	High	High	High	High	High	High	1
FALSE	High	Master Protein	P13645	Keratin, type I cytoskeletal 10 OS=Homo sapiens OX=9606 GN=KRT10 PE=1 SV=6	0	266.313	51	40	210	32	584	58.8	5.21	124854		40		9	0.553	1.457	1.23725e-07	0.809011	6.91	10.13	93.5	59.3	147.2	4.09	4.61	1.88	High	High	High	High	High	High	1
FALSE	High	Master Protein	P62910	60S ribosomal protein L32 OS=Homo sapiens OX=9606 GN=RPL32 PE=1 SV=2	0	49.442	44	7	38	7	135	15.9	11.33	24042		7		0	1.314	1.137	0.0808276	0.98469	6.13	3.23	93.3	112.8	93.9	11.45	5.89	5.59	High	High	High	High	High	High	1
FALSE	High	Master Protein	O43852	Calumenin OS=Homo sapiens OX=9606 GN=CALU PE=1 SV=2	0	22.185	17	4	7	4	315	37.1	4.64	3782		4		0	2.446	0.849	0.996309	0.499052	10.78	8.9	93.3	164.4	42.2	11.61	24.59	16.65	High	High	High	High	Peak Found	Peak Found	1
FALSE	High	Master Protein	Q96N67	Dedicator of cytokinesis protein 7 OS=Homo sapiens OX=9606 GN=DOCK7 PE=1 SV=4	0.001	3.771	0	1	1	1	2140	242.4	6.8	361		1		0	2.216	0.01	0.972233	4.73537e-17	49.52	0	93.3	206.7		36.8	8.73		Peak Found	Peak Found	Peak Found	High	Not Found	Not Found	1
FALSE	High	Master Protein	O76021	Ribosomal L1 domain-containing protein 1 OS=Homo sapiens OX=9606 GN=RSL1D1 PE=1 SV=3	0	28.829	9	5	31	5	490	54.9	10.13	16291		5		0	1.103	1.127	0.0123273	0.975263	15.37	5.73	93.2	104.8	102	0.6	5.03	7.59	High	High	High	High	High	High	1
FALSE	High	Master Protein	P13473	Lysosome-associated membrane glycoprotein 2 OS=Homo sapiens OX=9606 GN=LAMP2 PE=1 SV=2	0	8.264	4	2	4	2	410	44.9	5.63	2670		2		0	1.38	0.579	0.124432	0.0160599	64.69	66.44	93.1	142.5	64.4	7.68	8.7	17.74	Peak Found	High	High	High	High	Peak Found	1
FALSE	High	Master Protein	P40261	Nicotinamide N-methyltransferase OS=Homo sapiens OX=9606 GN=NNMT PE=1 SV=1	0.009	1.829	3	1	5	1	264	29.6	5.74	1487		1		0	1.404	0.826	0.142736	0.420862	24.02	30.56	92.9	130.4	76.8	11.74	11.02	17.09	High	High	High	High	Peak Found	High	1
FALSE	High	Master Protein	Q96TA1	Protein Niban 2 OS=Homo sapiens OX=9606 GN=NIBAN2 PE=1 SV=3	0	5.199	2	2	2	2	746	84.1	6.19	688		2		0	1.334	0.897	0.0924956	0.645078	48.36	5.25	92.9	123.9	83.3	1.68	42.33	3.33	Peak Found	Peak Found	Peak Found	High	Peak Found	Peak Found	1
FALSE	High	Master Protein	P11216	Glycogen phosphorylase, brain form OS=Homo sapiens OX=9606 GN=PYGB PE=1 SV=5	0	26.783	7	6	17	2	843	96.6	6.86	8783		6		0	1.684	0.933	0.473824	0.75426	11.88	29.14	92.6	139.9	67.4	11.36	17.82	47.45	High	High	High	High	Peak Found	Peak Found	1
FALSE	Medium	Master Protein	P43490	Nicotinamide phosphoribosyltransferase OS=Homo sapiens OX=9606 GN=NAMPT PE=1 SV=1	0.016	1.466	4	1	1	1	491	55.5	7.15	178		1		0	0.112	1.187	7.98144e-17	0.996497	822.86	22.34	92.6	97.6	109.8	24.09		3.1	Peak Found	Peak Found	High	Not Found	Peak Found	Peak Found	1
FALSE	High	Master Protein	P08574	Cytochrome c1, heme protein, mitochondrial OS=Homo sapiens OX=9606 GN=CYC1 PE=1 SV=3	0	8.789	5	2	7	2	325	35.4	9	3488		2		0	0.478	1.603	4.58772e-09	0.571308	18.35	40.28	92.4	48.3	159.2	44.6	8.88	18.32	High	High	High	High	High	High	1
FALSE	High	Master Protein	O43760	Synaptogyrin-2 OS=Homo sapiens OX=9606 GN=SYNGR2 PE=1 SV=1	0.003	2.626	4	1	1	1	224	24.8	4.94	444		1		0	14.267	0.01	9.31167e-11	4.73537e-17	509	0	92.4	207.6			13.87		Peak Found	Not Found	High	Peak Found	Not Found	Not Found	1
FALSE	High	Master Protein	Q16851	UTP--glucose-1-phosphate uridylyltransferase OS=Homo sapiens OX=9606 GN=UGP2 PE=1 SV=5	0	16.392	11	4	5	4	508	56.9	8.15	1770		4		0	0.971	1.385	0.00245969	0.88854	5.66	30.07	92.3	90.7	117	7.74	5.19	6.22	Peak Found	Peak Found	High	High	Peak Found	Peak Found	1
FALSE	High	Master Protein	Q02543	60S ribosomal protein L18a OS=Homo sapiens OX=9606 GN=RPL18A PE=1 SV=2	0	36.544	39	7	29	7	176	20.7	10.71	16026		7		0	1.549	0.93	0.300916	0.749744	1.85	13.46	92.2	135.8	72	8.77	7.75	13.39	High	High	High	High	High	High	1
FALSE	High	Master Protein	Q13740	CD166 antigen OS=Homo sapiens OX=9606 GN=ALCAM PE=1 SV=2	0	5.507	2	1	3	1	583	65.1	6.25	1601		1		0	2.253	0.01	0.993673	4.73537e-17	26.91	0	92.2	207.8		10.17	34.98		High	Peak Found	High	High	Not Found	Not Found	1
FALSE	Medium	Master Protein	Q8NBJ7	Inactive C-alpha-formylglycine-generating enzyme 2 OS=Homo sapiens OX=9606 GN=SUMF2 PE=1 SV=2	0.027	1.299	3	1	5	1	301	33.8	8	1393		1		0	0.749	1.504	4.39566e-05	0.749191	7.78	22.37	92.2	69.1	138.7	7.11	0.31	14.1	Peak Found	Peak Found	High	High	High	Peak Found	1
FALSE	High	Master Protein	Q9NVX2	Notchless protein homolog 1 OS=Homo sapiens OX=9606 GN=NLE1 PE=1 SV=4	0.006	2.276	2	1	2	1	485	53.3	7.34	627		1		0	13.334	0.01	4.91682e-10	4.73537e-17	546.05	0	92.2	207.8			32.94		Not Found	Peak Found	High	High	Not Found	Not Found	1
FALSE	High	Master Protein	Q8N6G6	ADAMTS-like protein 1 OS=Homo sapiens OX=9606 GN=ADAMTSL1 PE=1 SV=4	0.002	2.913	1	1	1	1	1762	193.3	7.8	560		1		0	2.255	0.01	0.993673	4.73537e-17	16.75	0	92.2	207.8		14.53	1.36		Peak Found	High	Peak Found	Peak Found	Not Found	Not Found	1
FALSE	High	Master Protein	A8Z6I6	Elongation factor G OS=Campylobacter concisus (strain 13826) OX=360104 GN=fusA PE=3 SV=1	0.001	3.216	4	2	3	2	692	77.1	5.17		6.62		2	0	0.86	1.396	0.000420516	0.872745	8.18	1.02	92.1	79.3	128.6	20.5	12.81	19.55	High	Peak Found	Peak Found	High	Peak Found	High	1
FALSE	Medium	Master Protein	A6NHR9	Structural maintenance of chromosomes flexible hinge domain-containing protein 1 OS=Homo sapiens OX=9606 GN=SMCHD1 PE=1 SV=2	0.028	1.267	0	1	4	1	2005	226.2	7.3	1396		1		0	0.624	1.633	1.50188e-06	0.52112	36.05	50.08	92.1	57.5	150.4	10.88	22.95	35.25	Peak Found	High	High	Peak Found	High	High	1
FALSE	High	Master Protein	P26373	60S ribosomal protein L13 OS=Homo sapiens OX=9606 GN=RPL13 PE=1 SV=4	0	25.005	24	6	34	6	211	24.2	11.65	23200		6		0	1.375	1.136	0.120661	0.98469	3	3.87	91.6	112.1	96.3	3.25	5.26	15.54	High	High	High	High	High	High	1
FALSE	High	Master Protein	Q8TCJ2	Dolichyl-diphosphooligosaccharide--protein glycosyltransferase subunit STT3B OS=Homo sapiens OX=9606 GN=STT3B PE=1 SV=1	0	16.002	6	6	11	4	826	93.6	8.91	4618		6		0	1.379	0.62	0.123534	0.0351634	16.17	10.19	91.6	155.2	53.2	22.68	6.35	4.06	High	Peak Found	High	High	Peak Found	Peak Found	1
FALSE	High	Master Protein	Q9NPE3	H/ACA ribonucleoprotein complex subunit 3 OS=Homo sapiens OX=9606 GN=NOP10 PE=1 SV=1	0.002	2.734	13	1	1	1	64	7.7	9.99	298		1		0	2.278	0.01	0.996309	4.73537e-17	1.42	0	91.5	208.5		5.87	4.52		Peak Found	Peak Found	High	Peak Found	Not Found	Not Found	1
FALSE	High	Master Protein	P01857	Immunoglobulin heavy constant gamma 1 OS=Homo sapiens OX=9606 GN=IGHG1 PE=1 SV=1	0	42.638	20	9	242	3	330	36.1	8.19	133685		9		6	0.812	1.245	0.000172769	0.971179	0.88	6.68	91.3	74.8	133.8	8.38	2.13	0.09	High	High	High	High	High	High	1
FALSE	High	Master Protein	Q6YP21	Kynurenine--oxoglutarate transaminase 3 OS=Homo sapiens OX=9606 GN=KYAT3 PE=1 SV=1	0	4.675	3	1	2	1	454	51.4	8.19	606		1		0	1.472	0.093	0.209861	4.73537e-17	56	681.46	91.2	134.3	74.5	8.12	56.93		High	Peak Found	Peak Found	High	Peak Found	Not Found	1
FALSE	High	Master Protein	Q5SSJ5	Heterochromatin protein 1-binding protein 3 OS=Homo sapiens OX=9606 GN=HP1BP3 PE=1 SV=1	0	13.714	9	5	8	5	553	61.2	9.67	2687		5		0	1.914	1.599	0.805258	0.577658	17.97	0	91.1	169.5	39.4	21.99	10.2	112.44	High	Peak Found	High	High	Peak Found	Peak Found	1
FALSE	High	Master Protein	P43121	Cell surface glycoprotein MUC18 OS=Homo sapiens OX=9606 GN=MCAM PE=1 SV=2	0	4.968	1	1	2	1	646	71.6	5.76	1339		1		0	1.54	0.763	0.289677	0.245891	4.97	0.36	90.8	139.8	69.3	3.82	0.92	4.17	High	Peak Found	Peak Found	High	Peak Found	Peak Found	1
FALSE	High	Master Protein	Q15008	26S proteasome non-ATPase regulatory subunit 6 OS=Homo sapiens OX=9606 GN=PSMD6 PE=1 SV=1	0	60.177	24	8	28	8	389	45.5	5.62	17590		8		0	2.29	1.04	0.996309	0.920989	26.49	26.05	90.8	118	91.3	1.25	1.85	8.34	High	High	High	High	High	High	1
FALSE	High	Master Protein	P12270	Nucleoprotein TPR OS=Homo sapiens OX=9606 GN=TPR PE=1 SV=3	0	12.219	2	3	4	3	2363	267.1	5.02	1669		3		0	1.263	1.449	0.0553951	0.823545	0	14.14	90.7	77.9	131.4	2.28	49.9	11.16	Peak Found	Peak Found	High	High	Peak Found	Peak Found	1
FALSE	High	Master Protein	Q5MNZ6	WD repeat domain phosphoinositide-interacting protein 3 OS=Homo sapiens OX=9606 GN=WDR45B PE=1 SV=2	0	11.372	6	2	2	2	344	38.1	7.59	1063		2		0	9.473	1	1.0387e-06	0.872745	775.51	7412.26	90.7	121.2	88.2		53.52		Peak Found	Not Found	High	High	Not Found	Peak Found	1
FALSE	High	Master Protein	Q01085	Nucleolysin TIAR OS=Homo sapiens OX=9606 GN=TIAL1 PE=1 SV=1	0.001	4.404	3	1	2	1	375	41.6	7.74	640		1		0	2.317	0.01	0.996309	4.73537e-17	47.35	0	90.5	209.5		18.82	25.22		Peak Found	Peak Found	High	High	Not Found	Not Found	1
FALSE	High	Master Protein	P55060	Exportin-2 OS=Homo sapiens OX=9606 GN=CSE1L PE=1 SV=3	0	73.836	15	14	48	14	971	110.3	5.77	26533		14		0	2.408	1.085	0.999781	0.950822	2.03	7.43	90.5	118.1	91.5	4.23	3.58	6.69	High	High	High	High	High	High	1
FALSE	High	Master Protein	P36404	ADP-ribosylation factor-like protein 2 OS=Homo sapiens OX=9606 GN=ARL2 PE=1 SV=4	0	9.28	20	3	7	3	184	20.9	6.34	2513		3		0		0.11		4.73537e-17		810.34	90.4	61	148.5	41.36	8.25		High	High	High	High	Not Found	High	1
FALSE	High	Master Protein	Q15046	Lysine--tRNA ligase OS=Homo sapiens OX=9606 GN=KARS1 PE=1 SV=3	0	41.691	16	8	22	8	597	68	6.35	10765		8		0	2.265	1.278	0.995031	0.960157	8.25	8.38	90.3	92.6	117.1	9.12	3.81	17.34	High	High	High	High	High	High	1
FALSE	High	Master Protein	P23528	Cofilin-1 OS=Homo sapiens OX=9606 GN=CFL1 PE=1 SV=3	0	78.862	53	9	40	6	166	18.5	8.09	25453		9		4	2.973	1.252	0.84948	0.970079	7.2	4.47	89.8	120.6	89.6	10.77	3.83	6.82	High	High	High	High	High	High	1
FALSE	High	Master Protein	O00139	Kinesin-like protein KIF2A OS=Homo sapiens OX=9606 GN=KIF2A PE=1 SV=3	0.001	3.626	1	1	2	1	706	79.9	6.68	956		1		0	0.123	1.029	7.98144e-17	0.905461	907.81	38.03	89.8	117.8	92.4	20.68		15	Peak Found	Peak Found	High	High	Peak Found	Peak Found	1
FALSE	High	Master Protein	P80303	Nucleobindin-2 OS=Homo sapiens OX=9606 GN=NUCB2 PE=1 SV=3	0.001	3.824	3	1	2	1	420	50.2	5.12	605		1		0	1.368	0.976	0.115563	0.842522	13.64	19.92	89.7	122.7	87.6	14.37	27.07	4.52	Peak Found	Peak Found	High	High	Peak Found	Peak Found	1
FALSE	High	Master Protein	Q68DL7	Uncharacterized protein C18orf63 OS=Homo sapiens OX=9606 GN=C18orf63 PE=2 SV=2	0.001	4.161	1	1	5	1	685	77.2	9.8	3042		1		0	0.791	1.557	0.000110603	0.649048	5.9	1.13	89.6	70.9	139.5	13.55	7.96	12.48	High	High	High	Peak Found	High	High	1
FALSE	High	Master Protein	O43847	Nardilysin OS=Homo sapiens OX=9606 GN=NRDC PE=1 SV=3	0	7.139	1	2	5	2	1151	131.6	4.98	1698		2		0	1.096	1.322	0.0115091	0.942251	22.8	29.99	89.5	91.1	119.4	8.37	20.73	2.75	Peak Found	Peak Found	High	High	High	Peak Found	1
FALSE	High	Master Protein	P32969	60S ribosomal protein L9 OS=Homo sapiens OX=9606 GN=RPL9 PE=1 SV=1	0	38.102	28	6	26	6	192	21.9	9.95	17091		6		0	1.596	0.943	0.362548	0.7754	29.7	20.61	89.4	137.4	73.1	4.51	0.37	3.82	High	High	High	High	High	High	1
FALSE	High	Master Protein	P61313	60S ribosomal protein L15 OS=Homo sapiens OX=9606 GN=RPL15 PE=1 SV=2	0	73.015	46	9	54	9	204	24.1	11.62	32239		9		0	1.429	1.03	0.16589	0.906686	7.36	2.01	89.3	120.9	89.8	0.26	7.6	4.32	High	High	High	High	High	High	1
FALSE	High	Master Protein	O62839	Catalase OS=Sus scrofa OX=9823 GN=CAT PE=1 SV=4	0	8.949	5	2	5	2	527	59.8	6.8	1826		2		0	1.607	1.511	0.375833	0.736412	10.85	38.34	89.3	138.9	71.8	7.21	0.03	26.45	Peak Found	High	High	High	Peak Found	Peak Found	1
FALSE	High	Master Protein	P14854	Cytochrome c oxidase subunit 6B1 OS=Homo sapiens OX=9606 GN=COX6B1 PE=1 SV=2	0.001	3.704	9	1	2	1	86	10.2	7.05	742		1		0	15.469	0.01	1.17456e-11	4.73537e-17	467.76	0	89.2	210.8			1.86		Not Found	High	Peak Found	High	Not Found	Not Found	1
FALSE	Medium	Master Protein	O75150	E3 ubiquitin-protein ligase BRE1B OS=Homo sapiens OX=9606 GN=RNF40 PE=1 SV=5	0.03	1.18	1	1	2	1	1001	113.6	6.29	510		1		0	0.986	1.38	0.00300224	0.894566	3.16	5.66	89.1	87.9	123	1	4.02	6.4	Peak Found	High	Peak Found	Peak Found	High	Peak Found	1
FALSE	High	Master Protein	Q9BQA1	Methylosome protein 50 OS=Homo sapiens OX=9606 GN=WDR77 PE=1 SV=1	0.002	3.119	2	1	3	1	342	36.7	5.17	1311		1		0	1.093	1.277	0.0110393	0.960157	7.04	10.23	89	97.3	113.7	7.83	1.13	1.91	Peak Found	High	Peak Found	High	Peak Found	High	1
FALSE	High	Master Protein	Q8WXH0	Nesprin-2 OS=Homo sapiens OX=9606 GN=SYNE2 PE=1 SV=3	0.001	4.126	0	2	3	2	6885	795.9	5.36	717		2		0	0.733	1.637	3.05551e-05	0.515943	5.52	6.05	89	65.2	145.7	1.33	6.6	7.1	Peak Found	Peak Found	Peak Found	High	High	High	1
FALSE	High	Master Protein	P35908	Keratin, type II cytoskeletal 2 epidermal OS=Homo sapiens OX=9606 GN=KRT2 PE=1 SV=2	0	209.161	60	31	151	21	639	65.4	8	95557		31		5	0.69	1.574	1.03714e-05	0.617761	1.95	4.7	89	73.6	137.4	3.37	2.84	3.48	High	High	High	High	High	High	1
FALSE	High	Master Protein	Q9Y606	tRNA pseudouridine synthase A OS=Homo sapiens OX=9606 GN=PUS1 PE=1 SV=3	0	6.837	3	1	3	1	427	47.4	8.41	1255		1		0	16.108	0.01	3.96477e-12	4.73537e-17	448.28	0	88.9	211.1			12.57		Not Found	Peak Found	High	High	Not Found	Not Found	1
FALSE	High	Master Protein	P52815	39S ribosomal protein L12, mitochondrial OS=Homo sapiens OX=9606 GN=MRPL12 PE=1 SV=2	0	5.175	6	1	4	1	198	21.3	8.87	1993		1		0	2.378	0.01	0.996309	4.73537e-17	0	0	88.8	211.2					High	High	High	High	Not Found	Not Found	1
FALSE	Medium	Master Protein	Q9C0D5	Protein TANC1 OS=Homo sapiens OX=9606 GN=TANC1 PE=1 SV=3	0.037	1.104	0	1	2	1	1861	202.1	8.32	753		1		0	1.46	0.922	0.197528	0.729648	17.54	3	88.7	129.5	81.8	1.5	18.1	4.37	Peak Found	High	High	Peak Found	Peak Found	Peak Found	1
FALSE	High	Master Protein	O15067	Phosphoribosylformylglycinamidine synthase OS=Homo sapiens OX=9606 GN=PFAS PE=1 SV=4	0	34.315	6	6	18	6	1338	144.6	5.76	9820		6		0	1.946	1.344	0.843373	0.920269	8.29	26.41	88.6	78.7	132.6	7.89	0.64	27.93	High	High	High	High	Peak Found	High	1
FALSE	High	Master Protein	A0FGR8	Extended synaptotagmin-2 OS=Homo sapiens OX=9606 GN=ESYT2 PE=1 SV=1	0	6.824	2	2	5	2	921	102.3	9.26	1903		2		0	1.295	0.879	0.070406	0.590867	8.16	47.85	88.6	133.5	77.9	3.95	17.47	39.82	High	Peak Found	High	High	Peak Found	Peak Found	1
FALSE	High	Master Protein	O60488	Long-chain-fatty-acid--CoA ligase 4 OS=Homo sapiens OX=9606 GN=ACSL4 PE=1 SV=2	0	15.553	5	3	7	1	711	79.1	8.38	3547		3		0	0.157	0.01	7.98144e-17	4.73537e-17	1159.17	0	88.4	211.6		4.23			Peak Found	Peak Found	High	Not Found	Not Found	Not Found	1
FALSE	High	Master Protein	Q9BY11	Protein kinase C and casein kinase substrate in neurons protein 1 OS=Homo sapiens OX=9606 GN=PACSIN1 PE=1 SV=1	0	10.41	6	3	4	3	444	50.9	5.24	1556		3		0	2.396	0.01	0.998773	4.73537e-17	5.94	0	88.3	211.7		13.3	7.67		Peak Found	Peak Found	High	Peak Found	High	Not Found	1
FALSE	High	Master Protein	O95861	3'(2'),5'-bisphosphate nucleotidase 1 OS=Homo sapiens OX=9606 GN=BPNT1 PE=1 SV=1	0	29.004	21	7	16	7	308	33.4	5.69	8298		7		0	3.235	1.013	0.63394	0.893721	3.39	28.71	88.3	186.6	25.1	26.37	18.78	5.21	High	High	High	High	High	High	1
FALSE	High	Master Protein	Q02878	60S ribosomal protein L6 OS=Homo sapiens OX=9606 GN=RPL6 PE=1 SV=3	0	51.774	23	9	40	1	288	32.7	10.58	20261		9		0	11.028	1	4.14202e-08	0.872745	664.02	7412.26	88.2	98.6	113.2		11.92		Not Found	Peak Found	Peak Found	Peak Found	High	Not Found	1
FALSE	High	Master Protein	Q9Y3D3	28S ribosomal protein S16, mitochondrial OS=Homo sapiens OX=9606 GN=MRPS16 PE=1 SV=1	0.002	2.895	6	1	2	1	137	15.3	9.5	839		1		0	1.547	0.854	0.299223	0.51701	9.25	20	88.2	136.5	75.3	7.04	1.77	11.94	High	Peak Found	Peak Found	High	Peak Found	Peak Found	1
FALSE	High	Master Protein	Q92896	Golgi apparatus protein 1 OS=Homo sapiens OX=9606 GN=GLG1 PE=1 SV=2	0.002	3.377	1	1	1	1	1179	134.5	6.9	326		1		0	2.409	0.01	1	4.73537e-17	24.18	0	88	212		16.67	6.21		Peak Found	Peak Found	High	Peak Found	Not Found	Not Found	1
FALSE	Medium	Master Protein	O60656	UDP-glucuronosyltransferase 1A9 OS=Homo sapiens OX=9606 GN=UGT1A9 PE=1 SV=1	0.037	1.104	1	1	2	1	530	59.9	7.9	932		1		0	13.922	1	1.69472e-10	0.872745	522.14	7412.26	87.9	158.1	54		10.62		Not Found	Peak Found	High	High	Peak Found	Not Found	1
FALSE	High	Master Protein	Q86UP2	Kinectin OS=Homo sapiens OX=9606 GN=KTN1 PE=1 SV=1	0	19.605	3	3	5	3	1357	156.2	5.64	2726		3		0	2.102	0.097	0.942005	4.73537e-17	10.03	708.71	87.8	186.8	25.4	56.73	58.97		Peak Found	Peak Found	High	High	High	High	1
FALSE	Medium	Master Protein	Q12933	TNF receptor-associated factor 2 OS=Homo sapiens OX=9606 GN=TRAF2 PE=1 SV=2	0.037	1.1	1	1	1	1	501	55.8	7.53	248		1		0	2.418	0.01	0.998811	4.73537e-17	41.95	0	87.8	212.2		51.93	14.92		Peak Found	Peak Found	Peak Found	High	Not Found	Not Found	1
FALSE	High	Master Protein	Q9NTX5	Ethylmalonyl-CoA decarboxylase OS=Homo sapiens OX=9606 GN=ECHDC1 PE=1 SV=2	0	16.735	14	4	6	4	307	33.7	8.21	2589		4		0	1.713	1.169	0.515862	0.99335	10.04	0.36	87.6	122.1	90.3	13.21	7.73	3.42	Peak Found	High	High	High	High	Peak Found	1
FALSE	High	Master Protein	O00425	Insulin-like growth factor 2 mRNA-binding protein 3 OS=Homo sapiens OX=9606 GN=IGF2BP3 PE=1 SV=2	0	11.727	5	2	4	1	579	63.7	8.87	2295		2		0	1	0.01	0.00358191	4.73537e-17	7412.26	0	87.5	212.5					Peak Found	High	Not Found	High	Not Found	Not Found	1
FALSE	High	Master Protein	P31151	Protein S100-A7 OS=Homo sapiens OX=9606 GN=S100A7 PE=1 SV=4	0	4.812	11	1	2	1	101	11.5	6.77	1069		1		0	0.01	16.317	7.98144e-17	4.73537e-17	0	442.2	87.4		212.6			12.67	Not Found	Peak Found	Not Found	Not Found	High	High	1
FALSE	High	Master Protein	Q9BV79	Enoyl-[acyl-carrier-protein] reductase, mitochondrial OS=Homo sapiens OX=9606 GN=MECR PE=1 SV=2	0	11.479	7	2	4	2	373	40.4	8.76	2219		2		0	1.488	1.377	0.227976	0.896533	1.84	32.16	87.3	87.9	124.8	11.53	16.15	6.46	High	Peak Found	High	High	Peak Found	Peak Found	1
FALSE	High	Master Protein	Q15942	Zyxin OS=Homo sapiens OX=9606 GN=ZYX PE=1 SV=1	0.001	3.453	2	1	6	1	572	61.2	6.67	2189		1		0	1.495	0.944	0.23477	0.778519	4.46	13.07	87.2	130.4	82.4	0.45	3.8	12.87	High	High	High	High	Peak Found	Peak Found	1
FALSE	High	Master Protein	P0DOV1	Interferon-activable protein 205-B OS=Mus musculus OX=10090 GN=Mnda PE=1 SV=1	0.001	3.994	2	1	2	1	425	46.9	8	870		1		0	2.439	0.01	0.996309	4.73537e-17	25.46	0	87.2	212.8		23.71	0.24		Peak Found	Peak Found	High	High	Not Found	Not Found	1
FALSE	High	Master Protein	P42766	60S ribosomal protein L35 OS=Homo sapiens OX=9606 GN=RPL35 PE=1 SV=2	0	38.295	26	3	34	3	123	14.5	11.05	20231		3		0	1.062	1.375	0.00779758	0.896791	21.29	3.39	87.2	87.8	125	2.32	8.54	6.22	High	High	High	High	High	High	1
FALSE	High	Master Protein	Q63016	Large neutral amino acids transporter small subunit 1 OS=Rattus norvegicus OX=10116 GN=Slc7a5 PE=1 SV=2	0.005	2.449	1	1	1	1	512	55.9	7.9	405		1		0	2.446	0.01	0.996309	4.73537e-17	269.09	0	87	213		45.5	109.11		Peak Found	Peak Found	Peak Found	High	Not Found	Not Found	1
FALSE	High	Master Protein	E9PRG8	Uncharacterized protein C11orf98 OS=Homo sapiens OX=9606 GN=C11orf98 PE=4 SV=2	0.002	2.839	11	1	2	1	123	14.2	11.53		5.96		1	0	0.753	1.695	4.84769e-05	0.416864	20.26	14.26	87	65.5	147.5	10.38	8.85	3.18	Peak Found	High	High	Peak Found	Peak Found	Peak Found	1
FALSE	Medium	Master Protein	O43824	Putative GTP-binding protein 6 OS=Homo sapiens OX=9606 GN=GTPBP6 PE=1 SV=4	0.028	1.288	2	1	1	1	516	56.9	9.42	284		1		0	1.482	0.967	0.22185	0.828673	38.06	28.22	87	128.9	84.1	18.46	17.27	8.18	High	Peak Found	Peak Found	Peak Found	Peak Found	Peak Found	1
FALSE	Medium	Master Protein	Q5JR12	Protein phosphatase 1J OS=Homo sapiens OX=9606 GN=PPM1J PE=1 SV=1	0.029	1.26	2	1	3	1	505	54.8	7.46	271		1		0	0.917	1.533	0.0010874	0.694328	24.36	18.47	87	79.7	133.3	6.44	16.61	11.1	High	Peak Found	High	High	Peak Found	Peak Found	1
FALSE	High	Master Protein	P29144	Tripeptidyl-peptidase 2 OS=Homo sapiens OX=9606 GN=TPP2 PE=1 SV=4	0	7.331	2	3	5	3	1249	138.3	6.32	1118		3		0	1.485	1.02	0.224371	0.902153	25.43	2.6	86.9	127.5	85.6	1.55	4.81	0.81	Peak Found	Peak Found	High	High	Peak Found	Peak Found	1
FALSE	High	Master Protein	Q5PI18	CDP-diacylglycerol--glycerol-3-phosphate 3-phosphatidyltransferase OS=Salmonella paratyphi A (strain ATCC 9150 / SARB42) OX=295319 GN=pgsA PE=3 SV=3	0.003	2.552	3	1	1	1	182	20.7	8.81	522		1		0	16.253	0.01	3.13999e-12	4.73537e-17	444.04	0	86.9	213.1			10.4		Peak Found	Not Found	Peak Found	High	Not Found	Not Found	1
FALSE	Medium	Master Protein	Q9BYN8	28S ribosomal protein S26, mitochondrial OS=Homo sapiens OX=9606 GN=MRPS26 PE=1 SV=1	0.03	1.18	4	1	1	1	205	24.2	10.39	177		1		0	0.159	0.01	7.98144e-17	4.73537e-17	1177.48	0	86.8	213.2		4.84			Peak Found	Peak Found	High	Not Found	Not Found	Not Found	1
FALSE	High	Master Protein	P62861	40S ribosomal protein S30 OS=Homo sapiens OX=9606 GN=FAU PE=1 SV=1	0	4.622	17	1	6	1	59	6.6	12.15	4008		1		0	1.206	1.252	0.0341823	0.970079	31.11	14.3	86.8	104.6	108.6	21	8.3	7.53	High	High	High	High	High	High	1
FALSE	High	Master Protein	Q2TBR2	39S ribosomal protein L20, mitochondrial OS=Bos taurus OX=9913 GN=MRPL20 PE=1 SV=1	0	8.467	7	1	6	1	149	17.5	11.31	4966		1		0	0.961	1.502	0.00212122	0.751417	4.88	0.25	86.6	83.3	130.1	12.48	7.85	12.24	High	High	High	High	High	High	1
FALSE	Medium	Master Protein	Q96NH3	Protein broad-minded OS=Homo sapiens OX=9606 GN=TBC1D32 PE=1 SV=4	0.029	1.25	1	1	1	1	1257	144.7	6.74	253		1		0	2.004	0.459	0.885325	0.000616851	31.64	13.59	86.6	173.6	39.8	6.5	35.67	19.33	Peak Found	Peak Found	High	Peak Found	Peak Found	Peak Found	1
FALSE	Medium	Master Protein	P29992	Guanine nucleotide-binding protein subunit alpha-11 OS=Homo sapiens OX=9606 GN=GNA11 PE=1 SV=2	0.03	1.186	4	1	1	1	359	42.1	5.69	228		1		0	13.95	0.01	1.62512e-10	4.73537e-17	521.07	0	86.6	213.4			32.86		Peak Found	Not Found	Peak Found	High	Not Found	Not Found	1
FALSE	High	Master Protein	P43686	26S proteasome regulatory subunit 6B OS=Homo sapiens OX=9606 GN=PSMC4 PE=1 SV=2	0	43.6	27	11	22	10	418	47.3	5.21	9917		11		1	2.336	1.164	0.996309	0.991131	10.62	8.58	86.4	132.1	81.5	1.28	2.5	4.28	High	Peak Found	High	High	Peak Found	High	1
FALSE	High	Master Protein	P52888	Thimet oligopeptidase OS=Homo sapiens OX=9606 GN=THOP1 PE=1 SV=2	0	10.005	5	3	8	3	689	78.8	6.05	2470		3		0	0.155	0.141	7.98144e-17	4.73537e-17	1141.45	1040.02	86.3	116.7	97	72.92			High	High	High	High	Not Found	High	1
FALSE	High	Master Protein	O43660	Pleiotropic regulator 1 OS=Homo sapiens OX=9606 GN=PLRG1 PE=1 SV=1	0.006	2.234	1	1	1	1	514	57.2	9.17	207		1		0	1.827	0.089	0.684409	4.73537e-17	29.36	650.64	86.3	157.7	56	27.48	0.01		Peak Found	Peak Found	Peak Found	High	Not Found	Peak Found	1
FALSE	High	Master Protein	P55327	Tumor protein D52 OS=Homo sapiens OX=9606 GN=TPD52 PE=1 SV=2	0	5.674	6	1	1	1	224	24.3	4.83	458		1		0	14.278	0.01	9.15508e-11	4.73537e-17	508.6	0	86.2	213.8			27.41		Not Found	Peak Found	High	Peak Found	Not Found	Not Found	1
FALSE	High	Master Protein	Q9Y6U3	Adseverin OS=Homo sapiens OX=9606 GN=SCIN PE=1 SV=4	0	7.713	2	2	3	2	715	80.4	5.71	1220		2		0	2.486	0.01	0.996309	4.73537e-17	25.64	0	86.1	213.9		12.62	11.66		Peak Found	High	High	High	Not Found	Not Found	1
FALSE	High	Master Protein	Q93070	Ecto-ADP-ribosyltransferase 4 OS=Homo sapiens OX=9606 GN=ART4 PE=2 SV=2	0.001	3.289	2	1	6	1	314	35.9	9.22	2534		1		0	0.793	1.693	0.000115288	0.418863	0.42	6.38	86.1	68.2	145.7	1.55	1.95	7.62	Peak Found	Peak Found	High	High	Peak Found	High	1
FALSE	High	Master Protein	Q9NPA0	ER membrane protein complex subunit 7 OS=Homo sapiens OX=9606 GN=EMC7 PE=1 SV=1	0	8.93	14	2	4	2	242	26.5	9.25	1528		2		0	2.487	0.01	0.996309	4.73537e-17	18.16	0	86	214		24.54	7.5		Peak Found	Peak Found	High	High	Not Found	Not Found	1
FALSE	High	Master Protein	P46734	Dual specificity mitogen-activated protein kinase kinase 3 OS=Homo sapiens OX=9606 GN=MAP2K3 PE=1 SV=2	0.001	4.195	4	1	2	1	347	39.3	7.43	804		1		0	1.105	0.122	0.0126068	4.73537e-17	7.84	898.19	85.9	94.9	119.2	9.92	17.32		Peak Found	Peak Found	High	Peak Found	Not Found	Peak Found	1
FALSE	High	Master Protein	Q96CS3	FAS-associated factor 2 OS=Homo sapiens OX=9606 GN=FAF2 PE=1 SV=2	0	9.291	5	2	5	2	445	52.6	5.62	2646		2		0	2.179	1.355	0.952209	0.907579	14.15	18.05	85.7	162	52.4	3.55	3.49	55.76	High	High	High	High	Peak Found	Peak Found	1
FALSE	High	Master Protein	Q96C86	m7GpppX diphosphatase OS=Homo sapiens OX=9606 GN=DCPS PE=1 SV=2	0	6.873	7	2	3	2	337	38.6	6.38	1250		2		0	2.505	0.01	0.996309	4.73537e-17	31.46	0	85.6	214.4		23.24	6.33		Peak Found	High	High	High	Not Found	Not Found	1
FALSE	High	Master Protein	P54868	Hydroxymethylglutaryl-CoA synthase, mitochondrial OS=Homo sapiens OX=9606 GN=HMGCS2 PE=1 SV=1	0.006	2.25	2	1	11	1	508	56.6	8.16	3228		1		0	11.034	11.999	4.09647e-08	4.73537e-17	663.64	608.92	85.5	90.2	124.3		20.2	1.32	High	High	High	High	High	High	1
FALSE	High	Master Protein	O94826	Mitochondrial import receptor subunit TOM70 OS=Homo sapiens OX=9606 GN=TOMM70 PE=1 SV=1	0	9.406	3	2	4	2	608	67.4	7.12	1913		2		0	2.623	0.01	0.970089	4.73537e-17	14.75	0	85.5	214.5		11.77	0.47		Peak Found	Peak Found	High	High	High	Not Found	1
FALSE	High	Master Protein	Q9WUK2	Eukaryotic translation initiation factor 4H OS=Mus musculus OX=10090 GN=Eif4h PE=1 SV=3	0	11.528	12	3	4	3	248	27.3	7.23	1733		3		0	2.884	0.926	0.885579	0.739276	19.02	18.64	85.4	150.8	63.8	14.63	0.65	10.92	Peak Found	High	High	High	High	Peak Found	1
FALSE	Medium	Master Protein	O15226	NF-kappa-B-repressing factor OS=Homo sapiens OX=9606 GN=NKRF PE=1 SV=2	0.029	1.243	1	1	1	1	690	77.6	8.79	296		1		0	16.533	0.01	1.99263e-12	4.73537e-17	436.12	0	85.3	214.7			11.69		Not Found	Peak Found	Peak Found	High	Not Found	Not Found	1
FALSE	High	Master Protein	O75923	Dysferlin OS=Homo sapiens OX=9606 GN=DYSF PE=1 SV=1	0	4.6	0	1	3	1	2080	237.1	5.64	1420		1		0	1.669	0.847	0.450587	0.494621	15.46	4.81	85.3	142.4	72.3	0.63	15.29	3.96	High	High	High	Peak Found	Peak Found	Peak Found	1
FALSE	High	Master Protein	Q9Y3A5	Ribosome maturation protein SBDS OS=Homo sapiens OX=9606 GN=SBDS PE=1 SV=4	0	9.117	11	3	8	3	250	28.7	8.75	3114		3		0	2.214	0.01	0.970786	4.73537e-17	121.39	0	85.3	214.7		12.16	14.08		High	Peak Found	High	High	Not Found	Not Found	1
FALSE	High	Master Protein	Q9BXT2	Voltage-dependent calcium channel gamma-6 subunit OS=Homo sapiens OX=9606 GN=CACNG6 PE=1 SV=1	0.001	4.483	3	1	3	1	260	28.1	9.17	1749		1		0	1.708	0.811	0.50973	0.380919	9.52	1.65	85.2	145.6	69.2	2.29	6.78	0.71	Peak Found	High	High	High	Peak Found	Peak Found	1
FALSE	High	Master Protein	P23921	Ribonucleoside-diphosphate reductase large subunit OS=Homo sapiens OX=9606 GN=RRM1 PE=1 SV=1	0	8.874	4	3	3	3	792	90	7.15	1110		3		0	1	0.01	0.00358191	4.73537e-17	7412.26	0	85.2	214.8					High	Not Found	High	High	Not Found	Not Found	1
FALSE	High	Master Protein	Q9UI12	V-type proton ATPase subunit H OS=Homo sapiens OX=9606 GN=ATP6V1H PE=1 SV=1	0	7.906	7	3	6	3	483	55.8	6.48	2129		3		0	1.062	0.113	0.00781152	4.73537e-17	44.87	833.32	85.2	114.1	100.6	15.74	27.31		Peak Found	High	High	High	High	Not Found	1
FALSE	High	Master Protein	P49915	GMP synthase [glutamine-hydrolyzing] OS=Homo sapiens OX=9606 GN=GMPS PE=1 SV=1	0	8.839	3	2	5	2	693	76.7	6.87	2092		2		0	1.705	0.732	0.50581	0.174154	2.96	27.25	85.1	146.2	68.7	4.39	0.38	19.15	High	Peak Found	High	High	Peak Found	High	1
FALSE	High	Master Protein	P0DMV9	Heat shock 70 kDa protein 1B OS=Homo sapiens OX=9606 GN=HSPA1B PE=1 SV=1	0	387.744	63	41	291	31	641	70	5.66	180032	8.72	40	2	8	1.383	1.075	0.126646	0.942251	3.79	4.03	85	124.6	90.4	6.51	2.13	2.98	High	High	High	High	High	High	1
FALSE	High	Master Protein	Q13435	Splicing factor 3B subunit 2 OS=Homo sapiens OX=9606 GN=SF3B2 PE=1 SV=2	0	17.552	8	5	8	5	895	100.2	5.67	3373		5		0	2.367	0.964	0.996309	0.823545	11.82	21.35	84.9	152.8	62.3	42.02	6.72	24.57	High	Peak Found	High	High	Peak Found	High	1
FALSE	Medium	Master Protein	Q5VYS8	Terminal uridylyltransferase 7 OS=Homo sapiens OX=9606 GN=TUT7 PE=1 SV=1	0.021	1.332	0	1	2	1	1495	171.1	6.83	1312		1		0	1.786	0.748	0.62126	0.208484	11.91	1.09	84.9	151.6	63.5	12.43	1.12	11.4	Peak Found	Peak Found	High	High	Peak Found	Peak Found	1
FALSE	High	Master Protein	P56537	Eukaryotic translation initiation factor 6 OS=Homo sapiens OX=9606 GN=EIF6 PE=1 SV=1	0	21.602	13	2	11	2	245	26.6	4.68	7274		2		0	2.389	0.794	0.996309	0.329368	3.38	0.67	84.8	167.3	47.9	5.31	27.49	2.94	High	High	High	High	High	High	1
FALSE	High	Master Protein	P84098	60S ribosomal protein L19 OS=Homo sapiens OX=9606 GN=RPL19 PE=1 SV=1	0	45.065	27	7	37	7	196	23.5	11.47	24397		7		0	1.091	1.591	0.0109149	0.588177	6.09	4.16	84.6	81.9	133.5	7.95	1.69	4.03	High	High	High	High	High	High	1
FALSE	High	Master Protein	P06654	Immunoglobulin G-binding protein G OS=Streptococcus sp. group G OX=1320 GN=spg PE=1 SV=1	0	49.975	20	6	65	6	448	47.5	4.91		317.48		6	0	1.715	0.856	0.516958	0.521908	0	4.9	84.5	137.8	77.7	5.03	3.44	4.52	High	High	High	High	High	High	1
FALSE	High	Master Protein	P36957	Dihydrolipoyllysine-residue succinyltransferase component of 2-oxoglutarate dehydrogenase complex, mitochondrial OS=Homo sapiens OX=9606 GN=DLST PE=1 SV=4	0	32.45	13	6	19	6	453	48.7	8.95	10402		6		0	1.952	1.075	0.84948	0.942251	9.53	2.05	84.5	156.1	59.4	2.53	0.73	2.6	High	High	High	High	High	High	1
FALSE	Medium	Master Protein	Q96GJ1	tRNA (uracil(54)-C(5))-methyltransferase homolog OS=Homo sapiens OX=9606 GN=TRMT2B PE=1 SV=1	0.011	1.652	1	1	4	1	504	56.4	8.81	756		1		0	1.955	0.607	0.855475	0.0279607	0.53	71.75	84.2	164.7	51.1	2.54	2.03	63.65	High	High	Peak Found	High	Peak Found	Peak Found	1
FALSE	High	Master Protein	P54920	Alpha-soluble NSF attachment protein OS=Homo sapiens OX=9606 GN=NAPA PE=1 SV=3	0	11.837	14	3	9	3	295	33.2	5.36	4204		3		0	2.569	0.01	0.995031	4.73537e-17	30.68	0	84.1	215.9		18.6	46.03		High	High	High	High	High	Not Found	1
FALSE	High	Master Protein	P49406	39S ribosomal protein L19, mitochondrial OS=Homo sapiens OX=9606 GN=MRPL19 PE=1 SV=2	0	4.755	4	1	3	1	292	33.5	9.5	1029		1		0	15.426	0.01	1.26488e-11	4.73537e-17	469.13	0	84	216			10.92		Not Found	Peak Found	High	Peak Found	High	Not Found	1
FALSE	High	Master Protein	Q13492	Phosphatidylinositol-binding clathrin assembly protein OS=Homo sapiens OX=9606 GN=PICALM PE=1 SV=2	0	14.728	6	3	7	3	652	70.7	7.9	2742		3		0	1.897	1.141	0.785706	0.98541	14.31	17.69	84	133.8	82.2	5.5	6.41	0.08	Peak Found	Peak Found	High	High	High	Peak Found	1
FALSE	High	Master Protein	Q8N766	ER membrane protein complex subunit 1 OS=Homo sapiens OX=9606 GN=EMC1 PE=1 SV=1	0	5.387	3	2	3	2	993	111.7	7.66	757		2		0	1.068	1.503	0.00837053	0.749741	19.39	26.93	84	89.7	126.3	8.44	9.98	17.01	Peak Found	Peak Found	High	High	High	Peak Found	1
FALSE	High	Master Protein	P30405	Peptidyl-prolyl cis-trans isomerase F, mitochondrial OS=Homo sapiens OX=9606 GN=PPIF PE=1 SV=1	0	8.947	8	2	12	2	207	22	9.38	4959		2		0	2.186	0.79	0.953861	0.318139	26.23	0.12	84	159.7	56.3	4.97	18.81	21.35	High	High	High	High	High	High	1
FALSE	High	Master Protein	Q9NY12	H/ACA ribonucleoprotein complex subunit 1 OS=Homo sapiens OX=9606 GN=GAR1 PE=1 SV=1	0.001	3.863	4	1	3	1	217	22.3	10.92	1333		1		0	1.749	0.827	0.569915	0.423071	10.32	32.81	83.9	146.7	69.4	4.2	5.62	26.52	High	High	High	Peak Found	Peak Found	Peak Found	1
FALSE	Medium	Master Protein	Q03001	Dystonin OS=Homo sapiens OX=9606 GN=DST PE=1 SV=4	0.031	1.175	0	1	3	1	7570	860.1	5.25	1114		1		0	1.178	1.399	0.0262886	0.872745	12.79	16.58	83.9	98.8	117.3	2.3	9.87	13.44	High	High	Peak Found	Peak Found	High	Peak Found	1
FALSE	High	Master Protein	Q96Q11	CCA tRNA nucleotidyltransferase 1, mitochondrial OS=Homo sapiens OX=9606 GN=TRNT1 PE=1 SV=2	0	6.85	5	2	2	2	434	50.1	8.1	955		2		0	0.01	0.01	7.98144e-17	4.73537e-17	0	0	83.8	216.2		13.92			Peak Found	High	High	Not Found	Not Found	Not Found	1
FALSE	High	Master Protein	Q9UNL2	Translocon-associated protein subunit gamma OS=Homo sapiens OX=9606 GN=SSR3 PE=1 SV=1	0	7.947	8	1	2	1	185	21.1	9.61	1431		1		0	1.601	0.978	0.367151	0.847851	25.95	14.8	83.8	134.2	82	4.03	20.45	18.03	Peak Found	Peak Found	High	High	Peak Found	Peak Found	1
FALSE	High	Master Protein	P25205	DNA replication licensing factor MCM3 OS=Homo sapiens OX=9606 GN=MCM3 PE=1 SV=3	0	35.873	12	10	30	10	808	90.9	5.77	16847		10		0	1.825	0.999	0.68019	0.872745	4.17	2.94	83.7	144.3	72	8.55	6.05	35.19	High	High	High	High	High	High	1
FALSE	High	Master Protein	A0A1V6PAF7	Highly reducing polyketide synthase calA OS=Penicillium decumbens OX=69771 GN=calA PE=1 SV=1	0.001	3.746	0	1	4	1	2910	317.2	5.58	1584		1		0	1.635	0.951	0.415483	0.79103	24.88	0.18	83.7	136.8	79.6	6.15	17.38	6.32	High	High	Peak Found	High	Peak Found	Peak Found	1
FALSE	High	Master Protein	P38646	Stress-70 protein, mitochondrial OS=Homo sapiens OX=9606 GN=HSPA9 PE=1 SV=2	0	269.155	47	31	214	29	679	73.6	6.16	143352		31		0	1.575	1.064	0.334893	0.942251	4.88	1.51	83.6	129.3	87.1	6.19	7.46	2.81	High	High	High	High	High	High	1
FALSE	Medium	Master Protein	Q13535	Serine/threonine-protein kinase ATR OS=Homo sapiens OX=9606 GN=ATR PE=1 SV=3	0.037	1.1	0	1	1	1	2644	301.2	7.43	294		1		0	0.885	1.703	0.000650726	0.403788	52.29	30.67	83.6	74	142.4	20.21	28.17	8.69	Peak Found	High	Peak Found	Peak Found	Peak Found	Peak Found	1
FALSE	High	Master Protein	Q9NTJ3	Structural maintenance of chromosomes protein 4 OS=Homo sapiens OX=9606 GN=SMC4 PE=1 SV=2	0	9.765	1	2	7	2	1288	147.1	6.79	2302		2		0	2.013	1.076	0.885579	0.942251	8.79	5.7	83.3	166.4	50.3	5.26	1.82	2.9	Peak Found	High	High	High	High	High	1
FALSE	High	Master Protein	Q9UKY7	Protein CDV3 homolog OS=Homo sapiens OX=9606 GN=CDV3 PE=1 SV=1	0	6.467	5	2	5	2	258	27.3	6.4	1857		2		0	2.24	0.976	0.98738	0.842522	37.31	11.19	83.2	164.6	52.2	11.83	17.97	2.31	High	Peak Found	High	High	Peak Found	Peak Found	1
FALSE	High	Master Protein	Q9NQ29	Putative RNA-binding protein Luc7-like 1 OS=Homo sapiens OX=9606 GN=LUC7L PE=1 SV=1	0	13.932	8	3	6	1	371	43.7	9.92	2754		3		0	1.802	0.091	0.645035	4.73537e-17	1.13	665.61	83	149.6	67.4	2.42	1.34		Peak Found	Peak Found	High	Peak Found	Not Found	Peak Found	1
FALSE	High	Master Protein	Q9UMR2	ATP-dependent RNA helicase DDX19B OS=Homo sapiens OX=9606 GN=DDX19B PE=1 SV=1	0	11.566	7	3	4	3	479	53.9	6.3	1535		3		0	1.994	0.01	0.88192	4.73537e-17	29.07	0	83	217		61.3	1.09		High	High	High	High	Not Found	Not Found	1
FALSE	High	Master Protein	P29323	Ephrin type-B receptor 2 OS=Homo sapiens OX=9606 GN=EPHB2 PE=1 SV=5	0.006	2.271	1	1	1	1	1055	117.4	6.55	281		1		0	12.882	1.036	1.14119e-09	0.917313	565.88	0	82.9	131.3	85.9		6.57		Peak Found	Not Found	Peak Found	High	Peak Found	Not Found	1
FALSE	High	Master Protein	P49748	Very long-chain specific acyl-CoA dehydrogenase, mitochondrial OS=Homo sapiens OX=9606 GN=ACADVL PE=1 SV=1	0	9.238	4	2	3	2	655	70.3	8.75	1105		2		0	1	0.732	0.00358191	0.174154	7412.26	0	82.4	157.3	60.3				High	Not Found	High	High	Peak Found	Not Found	1
FALSE	High	Master Protein	Q9UHY1	Nuclear receptor-binding protein OS=Homo sapiens OX=9606 GN=NRBP1 PE=1 SV=1	0.001	4.187	4	2	3	2	535	59.8	5.08	782		2		0	0.774	1.867	7.75984e-05	0.209647	1.92	14.83	82.4	63.8	153.8	5.39	3.57	8.72	Peak Found	Peak Found	Peak Found	High	Peak Found	High	1
FALSE	High	Master Protein	Q6ZMR3	L-lactate dehydrogenase A-like 6A OS=Homo sapiens OX=9606 GN=LDHAL6A PE=2 SV=1	0	11.941	8	3	19	1	332	36.5	6.99	12292		3		0	1.714	0.93	0.515862	0.749191	14.31	10.88	82.3	141.1	76.5	13.58	0	3.25	Peak Found	Peak Found	Peak Found	High	Peak Found	Peak Found	1
FALSE	High	Master Protein	P01699	Immunoglobulin lambda variable 1-44 OS=Homo sapiens OX=9606 GN=IGLV1-44 PE=1 SV=2	0	48.753	24	9	86	1	117	12.2	5.17	47487		9		8	1.44	1.744	0.177092	0.350294	2.1	5.4	82.3	81.5	136.2	29.18	0.45	0.06	High	High	High	High	High	High	1
FALSE	High	Master Protein	P51809	Vesicle-associated membrane protein 7 OS=Homo sapiens OX=9606 GN=VAMP7 PE=1 SV=3	0	5.57	5	1	1	1	220	24.9	8.6	539		1		0	2.645	0.01	0.960596	4.73537e-17	0	0	82.3	217.7					Not Found	Peak Found	Not Found	High	Not Found	Not Found	1
FALSE	High	Master Protein	Q7L576	Cytoplasmic FMR1-interacting protein 1 OS=Homo sapiens OX=9606 GN=CYFIP1 PE=1 SV=1	0	5.442	2	2	3	1	1253	145.1	6.9	783		2		0	1.791	0.088	0.62804	4.73537e-17	21.12	642	82.2	147.2	70.7	15.53	4.49		Peak Found	High	Peak Found	High	Not Found	Peak Found	1
FALSE	High	Master Protein	P62806	Histone H4 OS=Mus musculus OX=10090 GN=H4c1 PE=1 SV=2	0	97.637	54	14	128	14	103	11.4	11.36	81501		14		0	1.573	1.067	0.332489	0.942251	1.47	4.55	82.1	131.6	86.4	5	0.56	4.01	High	High	High	High	High	High	1
FALSE	High	Master Protein	Q9Y3B3	Transmembrane emp24 domain-containing protein 7 OS=Homo sapiens OX=9606 GN=TMED7 PE=1 SV=2	0	5.304	5	1	2	1	224	25.2	6.89	1229		1		0	0.129	0.916	7.98144e-17	0.711102	951.12	17.87	81.9	143.1	75	6.67		10.31	Peak Found	Peak Found	High	Peak Found	High	Peak Found	1
FALSE	High	Master Protein	P28065	Proteasome subunit beta type-9 OS=Homo sapiens OX=9606 GN=PSMB9 PE=1 SV=2	0	7.384	9	2	3	2	219	23.3	5.03	961		2		0	2.122	0.95	0.942005	0.788081	14.29	50.94	81.9	170.3	47.8	24.7	12.03	41.61	Peak Found	Peak Found	High	High	Peak Found	Peak Found	1
FALSE	High	Master Protein	P48047	ATP synthase subunit O, mitochondrial OS=Homo sapiens OX=9606 GN=ATP5PO PE=1 SV=1	0	22.698	21	4	13	4	213	23.3	9.96	7868		4		0	2.516	0.997	0.996309	0.872745	2.78	14.69	81.8	190.1	28.1	20.38	16.48	22.28	High	High	High	High	High	High	1
FALSE	High	Master Protein	P28074	Proteasome subunit beta type-5 OS=Homo sapiens OX=9606 GN=PSMB5 PE=1 SV=3	0	56.7	37	9	36	8	263	28.5	6.92	19677		9		1	2.109	1.193	0.942005	0.995527	12.08	19.42	81.8	101.2	117	9.45	6.05	4.28	High	High	High	High	High	High	1
FALSE	High	Master Protein	P41743	Protein kinase C iota type OS=Homo sapiens OX=9606 GN=PRKCI PE=1 SV=2	0	5.251	2	1	1	1	596	68.2	5.85	529		1		0	1.6	1.07	0.36705	0.942251	38.39	9.71	81.7	130.8	87.5	9.82	44.5	18.97	Peak Found	Peak Found	Peak Found	High	Peak Found	Peak Found	1
FALSE	High	Master Protein	Q15102	Platelet-activating factor acetylhydrolase IB subunit alpha1 OS=Homo sapiens OX=9606 GN=PAFAH1B3 PE=1 SV=1	0	10.304	11	3	13	3	231	25.7	6.84	8228		3		0	2.376	0.964	0.996309	0.823545	7.55	6.11	81.7	140.5	77.8	0.12	34.28	7.57	High	High	High	High	High	High	1
FALSE	High	Master Protein	Q6UXN9	WD repeat-containing protein 82 OS=Homo sapiens OX=9606 GN=WDR82 PE=1 SV=1	0	5.162	4	2	4	2	313	35.1	7.69	1265		2		0	1.76	0.919	0.587145	0.721713	6.94	3.16	81.5	143.5	74.9	6.71	0.1	3.7	Peak Found	High	High	High	High	Peak Found	1
FALSE	High	Master Protein	Q9Y6C9	Mitochondrial carrier homolog 2 OS=Homo sapiens OX=9606 GN=MTCH2 PE=1 SV=1	0	17.245	15	3	4	3	303	33.3	7.97	2011		3		0	2.521	2.66	0.996309	0.00453102	42.29	5.4	81.5	114.3	104.2	4.02	55.47	8.56	Peak Found	High	High	High	Peak Found	Peak Found	1
FALSE	High	Master Protein	Q18CL7	S-adenosylmethionine synthase OS=Clostridioides difficile (strain 630) OX=272563 GN=metK PE=3 SV=1	0.003	2.677	4	1	3	1	397	43.5	5.29		6.68		1	0	0.915	0.102	0.00106994	4.73537e-17	66.52	746.66	81.5	74.6	144	69.25	14.21		Peak Found	Peak Found	High	High	Not Found	Peak Found	1
FALSE	High	Master Protein	O00625	Pirin OS=Homo sapiens OX=9606 GN=PIR PE=1 SV=1	0.001	4.387	8	1	1	1	290	32.1	6.92	336		1		0	2.688	0.01	0.946435	4.73537e-17	8.36	0	81.4	218.6		5.85	2.11		Peak Found	Peak Found	Peak Found	High	Not Found	Not Found	1
FALSE	High	Master Protein	O60888	Protein CutA OS=Homo sapiens OX=9606 GN=CUTA PE=1 SV=2	0.001	4.566	8	1	5	1	179	19.1	5.5	1416		1		0	1.086	1.601	0.010331	0.573343	5.08	15.82	81.4	88.4	130.3	7.77	12.59	7.27	Peak Found	High	High	High	Peak Found	High	1
FALSE	High	Master Protein	Q00577	Transcriptional activator protein Pur-alpha OS=Homo sapiens OX=9606 GN=PURA PE=1 SV=2	0	4.602	5	2	4	2	322	34.9	6.44	1797		2		0	1.534	1.153	0.282894	0.986036	11.2	16.19	81.4	124.8	93.8	9.22	1.44	6.18	Peak Found	Peak Found	High	High	High	Peak Found	1
FALSE	High	Master Protein	Q9Y383	Putative RNA-binding protein Luc7-like 2 OS=Homo sapiens OX=9606 GN=LUC7L2 PE=1 SV=2	0	39.368	21	8	18	6	392	46.5	10.01	9722		8		2	2.252	0.905	0.993673	0.673263	0.49	18.29	81.3	156.3	62.3	4.04	2.64	2.15	High	High	High	High	High	High	1
FALSE	High	Master Protein	P18124	60S ribosomal protein L7 OS=Homo sapiens OX=9606 GN=RPL7 PE=1 SV=1	0	209.211	53	22	201	22	248	29.2	10.65	125080		22		0	1.275	1.493	0.0606844	0.759688	7.64	8.04	81.3	97.1	121.6	3.89	3.79	0.07	High	High	High	High	High	High	1
FALSE	High	Master Protein	Q8K4B0	Metastasis-associated protein MTA1 OS=Mus musculus OX=10090 GN=Mta1 PE=1 SV=1	0.002	3.406	3	2	2	2	715	80.7	9.29	429		2		0	1.632	1.717	0.413599	0.38774	27.13	24.51	81.3	126.9	91.8	19.73	8.46	0.77	Peak Found	High	Peak Found	High	Peak Found	Peak Found	1
FALSE	High	Master Protein	P07477	Trypsin-1 OS=Homo sapiens OX=9606 GN=PRSS1 PE=1 SV=1	0.003	2.572	8	1	6	1	247	26.5	6.51	1628		1		0	1.146	1.546	0.0193524	0.666734	1.5	15.07	81.2	93.1	125.6	2.56	1.12	11.77	High	High	High	High	High	High	1
FALSE	High	Master Protein	Q9UBX3	Mitochondrial dicarboxylate carrier OS=Homo sapiens OX=9606 GN=SLC25A10 PE=1 SV=2	0	16.45	10	3	16	3	287	31.3	9.54	5752		3		0	1.829	1.022	0.685978	0.902938	18.06	18.14	81.2	136.3	82.5	10.16	0.25	36.72	High	High	High	High	High	High	1
FALSE	High	Master Protein	P61201	COP9 signalosome complex subunit 2 OS=Homo sapiens OX=9606 GN=COPS2 PE=1 SV=1	0	6.05	3	1	1	1	443	51.6	5.53	546		1		0	15.8	0.01	6.67487e-12	4.73537e-17	457.46	0	81.2	218.8			10.82		Not Found	Peak Found	High	Peak Found	Not Found	Not Found	1
FALSE	High	Master Protein	P61601	Neurocalcin-delta OS=Homo sapiens OX=9606 GN=NCALD PE=1 SV=2	0.002	2.867	4	1	2	1	193	22.2	5.35	848		1		0	13.009	12.543	9.03395e-10	4.73537e-17	560.21	581.69	81.1	134.8	84		2.54	55.92	Peak Found	Not Found	High	High	Peak Found	Peak Found	1
FALSE	High	Master Protein	P05114	Non-histone chromosomal protein HMG-14 OS=Homo sapiens OX=9606 GN=HMGN1 PE=1 SV=3	0	7.31	22	2	8	2	100	10.7	9.6	5079		2		0	1.48	1.261	0.218799	0.967212	13.77	3.62	81.1	118.2	100.7	3.61	16.55	4.83	High	High	High	High	High	High	1
FALSE	High	Master Protein	P40222	Alpha-taxilin OS=Homo sapiens OX=9606 GN=TXLNA PE=1 SV=3	0	14.032	8	3	3	3	546	61.9	6.52	1464		3		0	2.003	0.878	0.885325	0.586269	24.46	1.88	81	160.8	58.2	5.7	27.38	20.57	Peak Found	Peak Found	High	High	Peak Found	Peak Found	1
FALSE	High	Master Protein	Q9P2E9	Ribosome-binding protein 1 OS=Homo sapiens OX=9606 GN=RRBP1 PE=1 SV=5	0	18.591	4	5	8	5	1410	152.4	8.6	3188		5		0	1.782	1.14	0.617893	0.98541	4.12	2.15	80.9	132.1	87	0.57	2.73	5.33	High	High	High	High	High	Peak Found	1
FALSE	High	Master Protein	Q86X10	Ral GTPase-activating protein subunit beta OS=Homo sapiens OX=9606 GN=RALGAPB PE=1 SV=1	0.001	4.428	1	2	3	2	1494	166.7	6.79	1691		2		0	0.83	0.804	0.000238325	0.357928	22.22	15.8	80.9	137.9	81.3	6.14	4.82	39.36	High	High	Peak Found	High	Peak Found	Peak Found	1
FALSE	High	Master Protein	P53621	Coatomer subunit alpha OS=Homo sapiens OX=9606 GN=COPA PE=1 SV=2	0	138.535	26	27	72	27	1224	138.3	7.66	35086	4.08	27	1	0	2.669	1.272	0.951046	0.96035	7.45	0.42	80.9	153.2	66	52.06	3.24	15.68	High	High	High	High	High	High	1
FALSE	High	Master Protein	Q8WVJ2	NudC domain-containing protein 2 OS=Homo sapiens OX=9606 GN=NUDCD2 PE=1 SV=1	0.001	3.274	6	1	7	1	157	17.7	5.07	2783		1		0	2.079	0.632	0.934921	0.0434222	4.37	14.05	80.8	168.1	51.1	2.98	1.19	10.39	High	High	Peak Found	High	High	Peak Found	1
FALSE	High	Master Protein	O75937	DnaJ homolog subfamily C member 8 OS=Homo sapiens OX=9606 GN=DNAJC8 PE=1 SV=2	0	5.78	6	2	5	2	253	29.8	9.06	2704		2		0	1.743	0.968	0.560384	0.828673	21.5	18.34	80.8	140.9	78.2	2.3	22.54	19.62	High	High	High	High	Peak Found	Peak Found	1
FALSE	High	Master Protein	Q60960	Importin subunit alpha-5 OS=Mus musculus OX=10090 GN=Kpna1 PE=1 SV=2	0	5.587	2	1	3	1	538	60.1	5.01	1267		1		0	2.718	0.01	0.942005	4.73537e-17	1.29	0	80.7	219.3		9.7	10.91		Peak Found	Peak Found	High	High	Not Found	Not Found	1
FALSE	High	Master Protein	Q00653	Nuclear factor NF-kappa-B p100 subunit OS=Homo sapiens OX=9606 GN=NFKB2 PE=1 SV=4	0.001	3.868	1	1	1	1	900	96.7	6.25	386		1		0	18.155	0.01	1.40651e-13	4.73537e-17	394.87	0	80.6	219.4			26.77		Peak Found	Not Found	High	Peak Found	Not Found	Not Found	1
FALSE	Medium	Master Protein	P48449	Lanosterol synthase OS=Homo sapiens OX=9606 GN=LSS PE=1 SV=1	0.018	1.354	1	1	2	1	732	83.3	6.61	417		1		0	2.031	0.691	0.897202	0.103587	26.98	10.84	80.6	163.7	55.7	5.47	19.99	4.85	Peak Found	Peak Found	High	High	Peak Found	Peak Found	1
FALSE	High	Master Protein	Q7L014	Probable ATP-dependent RNA helicase DDX46 OS=Homo sapiens OX=9606 GN=DDX46 PE=1 SV=2	0	10.116	3	3	6	3	1031	117.3	9.29	2149		3		0	1.416	1.1	0.153667	0.961461	66.36	55.57	80.5	118.8	100.7	36.41	18.32	10.88	Peak Found	High	High	High	High	Peak Found	1
FALSE	High	Master Protein	P40429	60S ribosomal protein L13a OS=Homo sapiens OX=9606 GN=RPL13A PE=1 SV=2	0	29.696	25	7	30	7	203	23.6	10.93	16758		7		0	1.63	1.196	0.409578	0.99335	1.22	9.67	80.2	136.3	83.5	1.01	8.29	0.27	High	High	High	High	High	High	1
FALSE	High	Master Protein	Q9Y617	Phosphoserine aminotransferase OS=Homo sapiens OX=9606 GN=PSAT1 PE=1 SV=2	0	10.433	8	3	5	3	370	40.4	7.66	1756		3		0	2.363	0.01	0.996309	4.73537e-17	10.55	0	80.2	219.8		41.23	53.19		Peak Found	High	High	High	Not Found	Not Found	1
FALSE	High	Master Protein	Q01968	Inositol polyphosphate 5-phosphatase OCRL OS=Homo sapiens OX=9606 GN=OCRL PE=1 SV=3	0.003	2.7	1	1	1	1	901	104.1	6.55	238		1		0	1.786	0.094	0.62126	4.73537e-17	6.67	692.04	80.2	143.1	76.7	10.05	16.36		Peak Found	Peak Found	Peak Found	High	Not Found	Peak Found	1
FALSE	Medium	Master Protein	Q16696	Cytochrome P450 2A13 OS=Homo sapiens OX=9606 GN=CYP2A13 PE=1 SV=3	0.037	1.101	1	1	2	1	494	56.7	9.28	416		1		0	1.174	1.571	0.0253636	0.623433	10.66	0.86	80.1	94	125.8	0.72	10.86	1.54	Peak Found	Peak Found	Peak Found	Peak Found	Peak Found	High	1
FALSE	Medium	Master Protein	O43633	Charged multivesicular body protein 2a OS=Homo sapiens OX=9606 GN=CHMP2A PE=1 SV=1	0.032	1.153	3	1	2	1	222	25.1	5.97	289		1		0	1	0.01	0.00358191	4.73537e-17	7412.26	0	80	220					Not Found	High	High	Not Found	Not Found	Not Found	1
FALSE	High	Master Protein	P01701	Immunoglobulin lambda variable 1-51 OS=Homo sapiens OX=9606 GN=IGLV1-51 PE=1 SV=2	0	46.896	18	7	54	3	117	12.2	7.03	33767		7		0	1.242	1.975	0.0468073	0.129325	15.27	16.15	80	81.4	138.7	26.03	10.81	13.22	High	High	High	High	High	High	1
FALSE	High	Master Protein	P18754	Regulator of chromosome condensation OS=Homo sapiens OX=9606 GN=RCC1 PE=1 SV=1	0	24.448	13	5	10	5	421	44.9	7.52	5751		5		0	2.411	1.057	0.999781	0.941667	6.77	19.59	80	188.2	31.9	14.29	5.35	1.6	High	High	High	High	High	Peak Found	1
FALSE	High	Master Protein	P16276	Aconitate hydratase, mitochondrial OS=Sus scrofa OX=9823 GN=ACO2 PE=1 SV=1	0	80.665	19	13	53	1	781	85.7	8.05	31836		13		0	2.756	0.01	0.942005	4.73537e-17	16.82	0	79.9	220.1		32.46	16.96		High	High	Peak Found	Peak Found	Not Found	Not Found	1
FALSE	Medium	Master Protein	Q6VUC0	Transcription factor AP-2-epsilon OS=Homo sapiens OX=9606 GN=TFAP2E PE=2 SV=1	0.01	1.727	2	1	1	1	442	46.2	8.37	368		1		0	1.759	1.001	0.585358	0.872745	7.17	22.44	79.8	140.4	79.9	8.33	1.49	12.95	Peak Found	Peak Found	High	Peak Found	Peak Found	Peak Found	1
FALSE	High	Master Protein	Q10471	Polypeptide N-acetylgalactosaminyltransferase 2 OS=Homo sapiens OX=9606 GN=GALNT2 PE=1 SV=1	0.007	2.124	2	1	2	1	571	64.7	8.35	294		1		0	11.501	11.773	1.61569e-08	4.73537e-17	636.04	620.94	79.6	105.4	115		0.14	5.82	Not Found	Peak Found	High	High	Peak Found	Peak Found	1
FALSE	High	Master Protein	P06151	L-lactate dehydrogenase A chain OS=Mus musculus OX=10090 GN=Ldha PE=1 SV=3	0	35.491	25	8	47	1	332	36.5	7.74	26161	8.29	7	1	0	1.902	0.866	0.791651	0.55727	10.05	17.01	79.6	151.4	69	16.42	6.91	0.31	Peak Found	High	High	High	Peak Found	Peak Found	1
FALSE	High	Master Protein	Q13185	Chromobox protein homolog 3 OS=Homo sapiens OX=9606 GN=CBX3 PE=1 SV=4	0	8.498	15	2	3	2	183	20.8	5.33	949		2		0	1.619	1.151	0.393915	0.986036	17.07	2.92	79.6	128.8	91.6	0.25	16.43	3.04	Peak Found	Peak Found	High	High	Peak Found	Peak Found	1
FALSE	High	Master Protein	Q6NWK2	AP-2 complex subunit mu-A OS=Danio rerio OX=7955 GN=ap2m1a PE=2 SV=1	0	7.091	3	2	5	2	436	49.6	9.52	2219		2		0	2.114	1.362	0.942005	0.903882	13.87	19.21	79.5	110.5	110.1	0.84	5.93	7.99	Peak Found	Peak Found	High	High	High	High	1
FALSE	High	Master Protein	Q8IUE6	Histone H2A type 2-B OS=Homo sapiens OX=9606 GN=H2AC21 PE=1 SV=3	0	48.214	27	6	44	1	130	14	10.89	27096		6		0	1.999	0.777	0.88192	0.281587	3.22	12.94	79.5	158.8	61.7	9.39	6.33	2.92	High	High	High	High	High	High	1
FALSE	High	Master Protein	P23588	Eukaryotic translation initiation factor 4B OS=Homo sapiens OX=9606 GN=EIF4B PE=1 SV=2	0	5.807	2	1	2	1	611	69.1	5.73	1234		1		0	1.802	0.1	0.645035	4.73537e-17	1.9	732	79.4	143.1	77.4	2.95	1.13		High	Peak Found	High	Peak Found	Peak Found	Not Found	1
FALSE	High	Master Protein	Q7Z2W9	39S ribosomal protein L21, mitochondrial OS=Homo sapiens OX=9606 GN=MRPL21 PE=1 SV=2	0	9.983	13	2	5	2	205	22.8	9.89	3314		2		0	1.386	1.479	0.129091	0.779434	17.52	33.48	79.4	110.5	110.2	3.92	6.41	3.19	Peak Found	Peak Found	High	High	High	High	1
FALSE	High	Master Protein	P14209	CD99 antigen OS=Homo sapiens OX=9606 GN=CD99 PE=1 SV=1	0.001	4.39	5	1	4	1	185	18.8	4.75	1177		1		0	1.845	0.938	0.711143	0.765549	8.9	6.01	79.3	146.3	74.4	11.48	19.85	5.77	Peak Found	High	High	High	High	Peak Found	1
FALSE	High	Master Protein	P14735	Insulin-degrading enzyme OS=Homo sapiens OX=9606 GN=IDE PE=1 SV=4	0	5.722	2	2	2	2	1019	117.9	6.61	800		2		0	17.594	0.01	3.45967e-13	4.73537e-17	408.29	0	79.3	220.7			14.91		Peak Found	Not Found	Peak Found	High	Not Found	Not Found	1
FALSE	High	Master Protein	Q08170	Serine/arginine-rich splicing factor 4 OS=Homo sapiens OX=9606 GN=SRSF4 PE=1 SV=2	0	22.5	6	3	18	1	494	56.6	11.52	9839		3		0	12.65	9.831	1.73923e-09	4.73537e-17	576.62	746.79	79.3	142.1	78.7		15.96	3.78	Not Found	Peak Found	Peak Found	High	Peak Found	High	1
FALSE	High	Master Protein	Q9HC38	Glyoxalase domain-containing protein 4 OS=Homo sapiens OX=9606 GN=GLOD4 PE=1 SV=1	0	5.705	4	1	4	1	313	34.8	5.6	1837		1		0	2.785	0.01	0.938627	4.73537e-17	6.57	0	79.3	220.7		4.18	2.09		High	High	High	High	Not Found	Not Found	1
FALSE	High	Master Protein	Q00610	Clathrin heavy chain 1 OS=Homo sapiens OX=9606 GN=CLTC PE=1 SV=5	0	391.373	37	47	194	47	1675	191.5	5.69	122598		47		0	2.68	1.468	0.951046	0.79375	1.84	2.27	79.2	116.8	104	0.55	3.2	0.76	High	High	High	High	High	High	1
FALSE	High	Master Protein	Q99807	5-demethoxyubiquinone hydroxylase, mitochondrial OS=Homo sapiens OX=9606 GN=COQ7 PE=1 SV=3	0.009	1.811	4	1	2	1	217	24.3	8.59	279		1		0	10.514	1.637	1.17615e-07	0.515943	697.29	0	79.2	91.2	129.6		5.85		Peak Found	Not Found	High	High	Peak Found	Not Found	1
FALSE	High	Master Protein	P23193	Transcription elongation factor A protein 1 OS=Homo sapiens OX=9606 GN=TCEA1 PE=1 SV=2	0.002	3.011	4	1	1	1	301	33.9	8.38	233		1		0	1.275	1.514	0.0606435	0.730121	10.1	9.74	79.2	101	119.9	4.63	5	4.65	Peak Found	Peak Found	Peak Found	High	Peak Found	Peak Found	1
FALSE	High	Master Protein	Q9NZL9	Methionine adenosyltransferase 2 subunit beta OS=Homo sapiens OX=9606 GN=MAT2B PE=1 SV=1	0	13.848	11	2	6	2	334	37.5	7.36	3890		2		0	1.684	1.106	0.473824	0.966855	34.14	12.73	79.2	133.3	87.6	4.48	27.44	7.64	High	High	High	High	Peak Found	Peak Found	1
FALSE	High	Master Protein	P27105	Stomatin OS=Homo sapiens OX=9606 GN=STOM PE=1 SV=3	0	13.615	9	2	6	2	288	31.7	7.88	3815		2		0	1.926	0.103	0.82374	4.73537e-17	25.39	758.8	79.2	159.8	61	33.01	11.41		Peak Found	Peak Found	High	High	High	High	1
FALSE	High	Master Protein	Q8TBC4	NEDD8-activating enzyme E1 catalytic subunit OS=Homo sapiens OX=9606 GN=UBA3 PE=1 SV=2	0	8.299	8	3	3	3	463	51.8	5.45	844		3		0	1.757	1.035	0.581445	0.913014	23.76	8.23	79.1	139	81.9	6.76	28.92	1.08	Peak Found	Peak Found	High	High	Peak Found	Peak Found	1
FALSE	High	Master Protein	Q13620	Cullin-4B OS=Homo sapiens OX=9606 GN=CUL4B PE=1 SV=4	0.005	2.453	1	1	1	1	913	103.9	7.37	291		1		0	10.891	12.416	5.46501e-08	4.73537e-17	672.58	587.85	79.1	96.4	124.5		3.93	2.98	Peak Found	Not Found	High	Peak Found	Peak Found	Peak Found	1
FALSE	High	Master Protein	Q15417	Calponin-3 OS=Homo sapiens OX=9606 GN=CNN3 PE=1 SV=1	0	4.893	3	1	2	1	329	36.4	6.05	1061		1		0	2.803	0.01	0.923391	4.73537e-17	51.74	0	78.9	221.1		15.18	32.58		Peak Found	Peak Found	High	High	Not Found	Not Found	1
FALSE	High	Master Protein	P63208	S-phase kinase-associated protein 1 OS=Homo sapiens OX=9606 GN=SKP1 PE=1 SV=2	0	18.502	16	3	8	3	163	18.6	4.54	2725		3		0	2.033	0.127	0.897202	4.73537e-17	4.98	936.2	78.9	171.8	49.4	3.15	2.17		High	High	High	Peak Found	Peak Found	Not Found	1
FALSE	High	Master Protein	P06730	Eukaryotic translation initiation factor 4E OS=Homo sapiens OX=9606 GN=EIF4E PE=1 SV=2	0	22.011	17	4	11	4	217	25.1	6.15	4906		4		0	2.267	1.098	0.995031	0.960157	27.32	29.72	78.8	160.6	60.6	3.98	11.66	31.8	High	High	High	High	High	High	1
FALSE	High	Master Protein	Q2GD83	Elongation factor Tu OS=Neorickettsia sennetsu (strain ATCC VR-367 / Miyayama) OX=222891 GN=tuf PE=3 SV=1	0	9.354	6	2	7	1	430	46.7	5.49	3673	2.68	1	1	0	2.162	0.643	0.949458	0.052737	39.25	50.85	78.8	170.4	50.7	27.82	8.82	19.29	Peak Found	Peak Found	Peak Found	High	Peak Found	Peak Found	1
FALSE	High	Master Protein	P20042	Eukaryotic translation initiation factor 2 subunit 2 OS=Homo sapiens OX=9606 GN=EIF2S2 PE=1 SV=2	0	19.801	16	4	6	4	333	38.4	5.8	2963		4		0	2.1	0.084	0.942005	4.73537e-17	3.01	613.39	78.8	165.5	55.7	0.33	3.19		High	Peak Found	High	High	Not Found	Peak Found	1
FALSE	High	Master Protein	P21281	V-type proton ATPase subunit B, brain isoform OS=Homo sapiens OX=9606 GN=ATP6V1B2 PE=1 SV=3	0	13.722	7	3	9	3	511	56.5	5.81	3462		3		0	1.871	0.796	0.746345	0.334294	4.74	14.69	78.7	168.9	52.3	26.77	37.79	12.32	High	High	High	High	High	High	1
FALSE	High	Master Protein	Q9H1K4	Mitochondrial glutamate carrier 2 OS=Homo sapiens OX=9606 GN=SLC25A18 PE=1 SV=1	0.001	4.079	3	1	2	1	315	33.8	9.25	615		1		0	1.727	1.084	0.532802	0.950449	24.54	23.37	78.7	135.9	85.4	6.02	17.19	16.11	Peak Found	Peak Found	High	Peak Found	Peak Found	High	1
FALSE	High	Master Protein	Q9NZB2	Constitutive coactivator of PPAR-gamma-like protein 1 OS=Homo sapiens OX=9606 GN=FAM120A PE=1 SV=2	0.008	1.844	1	1	1	1	1118	121.8	8.88	266		1		0	1	9.486	0.00358191	4.73537e-17	7412.26	774.42	78.7	142	79.3			15.97	Peak Found	Not Found	Not Found	High	Peak Found	Peak Found	1
FALSE	High	Master Protein	Q6ZUU3	FOXL2 neighbor protein OS=Homo sapiens OX=9606 GN=FOXL2NB PE=2 SV=1	0.001	3.626	9	1	1	1	175	18.6	11.34	504		1		0	2.037	0.777	0.897202	0.281987	2.82	25.67	78.7	160.2	61.1	17.01	14.36	7.26	Peak Found	Peak Found	Peak Found	Peak Found	High	Peak Found	1
FALSE	High	Master Protein	O94776	Metastasis-associated protein MTA2 OS=Homo sapiens OX=9606 GN=MTA2 PE=1 SV=1	0	8.041	3	2	4	2	668	75	9.66	1559		2		0	1.311	1.505	0.0789152	0.748975	18.99	15.27	78.6	103.1	118.3	15.07	2.94	0.59	High	Peak Found	High	High	Peak Found	Peak Found	1
FALSE	High	Master Protein	P30626	Sorcin OS=Homo sapiens OX=9606 GN=SRI PE=1 SV=1	0	10.632	11	2	3	2	198	21.7	5.59	1238		2		0	2.058	0.858	0.918468	0.529949	13.81	3.38	78.6	156.7	64.8	15.35	1.28	18.79	High	Peak Found	High	High	Peak Found	Peak Found	1
FALSE	High	Master Protein	Q12906	Interleukin enhancer-binding factor 3 OS=Homo sapiens OX=9606 GN=ILF3 PE=1 SV=3	0	61.141	15	10	35	10	894	95.3	8.76	17528		10		0	2.131	0.884	0.942005	0.604055	16.18	1.01	78.5	155.6	65.8	1.34	16.08	26.47	High	High	High	High	High	High	1
FALSE	High	Master Protein	Q15043	Metal cation symporter ZIP14 OS=Homo sapiens OX=9606 GN=SLC39A14 PE=1 SV=3	0	6.081	3	1	2	1	492	54.2	5.33	822		1		0	1.522	1.299	0.267811	0.942251	4.46	6.96	78.5	119.5	102	11.88	16.09	5.26	Peak Found	Peak Found	High	High	Peak Found	Peak Found	1
FALSE	High	Master Protein	Q2NL82	Pre-rRNA-processing protein TSR1 homolog OS=Homo sapiens OX=9606 GN=TSR1 PE=1 SV=1	0	9.057	4	3	8	3	804	91.8	7.42	1896		3		0	1.279	1.543	0.0623352	0.674896	12.08	14.01	78.5	100.4	121.1	9.07	2.42	22.24	High	High	High	High	Peak Found	High	1
FALSE	High	Master Protein	P55769	NHP2-like protein 1 OS=Homo sapiens OX=9606 GN=SNU13 PE=1 SV=3	0	8.883	9	1	6	1	128	14.2	8.46	4704		1		0	1.941	0.887	0.837772	0.616211	8.44	42.21	78.4	152.1	69.5	15.23	7.24	24.2	High	High	High	High	High	High	1
FALSE	High	Master Protein	P12883	Myosin-7 OS=Homo sapiens OX=9606 GN=MYH7 PE=1 SV=5	0.006	2.234	1	1	6	1	1935	223	5.8	635		1		0	1.941	0.891	0.837772	0.626126	1.32	8.98	78.3	152	69.8	2.34	3.6	6.22	High	High	High	High	High	High	1
FALSE	High	Master Protein	Q86SX6	Glutaredoxin-related protein 5, mitochondrial OS=Homo sapiens OX=9606 GN=GLRX5 PE=1 SV=2	0	11.585	11	2	4	2	157	16.6	6.79	2280		2		0	2.38	0.95	0.996309	0.788081	10.15	24.39	78.2	187.7	34.1	3.48	6.59	13.93	Peak Found	Peak Found	High	High	Peak Found	Peak Found	1
FALSE	High	Master Protein	P61077	Ubiquitin-conjugating enzyme E2 D3 OS=Homo sapiens OX=9606 GN=UBE2D3 PE=1 SV=1	0	5.488	7	1	3	1	147	16.7	7.8	1910		1		0	1.351	1.486	0.104247	0.767844	6.42	4.63	78.2	105.6	116.2	7.49	1.37	3.08	Peak Found	Peak Found	High	High	Peak Found	High	1
FALSE	High	Master Protein	Q5TZA2	Rootletin OS=Homo sapiens OX=9606 GN=CROCC PE=1 SV=1	0	6.48	1	2	11	2	2017	228.4	5.5	5403		2		0	2.145	0.85	0.945275	0.505932	2.92	2.98	78.1	157.8	64.1	6.38	0.04	1.28	High	High	High	High	High	High	1
FALSE	High	Master Protein	P51003	Poly(A) polymerase alpha OS=Homo sapiens OX=9606 GN=PAPOLA PE=1 SV=4	0.001	4.085	1	1	1	1	745	82.8	7.37	419		1		0	1.712	0.105	0.513748	4.73537e-17	12.6	771.63	78.1	133.7	88.2	3.18	15.13		Peak Found	Peak Found	High	Peak Found	Peak Found	Not Found	1
FALSE	High	Master Protein	Q9NTU7	Cerebellin-4 OS=Homo sapiens OX=9606 GN=CBLN4 PE=1 SV=1	0.001	3.864	3	1	2	1	201	21.8	8.73	1732		1		0	1.743	1.098	0.559634	0.960157	1.08	3.41	78.1	136.1	85.8	0.91	0.12	4.16	High	Peak Found	High	Peak Found	Peak Found	Peak Found	1
FALSE	High	Master Protein	P17612	cAMP-dependent protein kinase catalytic subunit alpha OS=Homo sapiens OX=9606 GN=PRKACA PE=1 SV=2	0	6.914	6	2	5	2	351	40.6	8.79	2993		2		0	1.662	0.888	0.446138	0.617373	26.37	33.33	78	152.8	69.3	16.61	11.37	14.78	High	High	High	High	Peak Found	Peak Found	1
FALSE	High	Master Protein	Q9P2B2	Prostaglandin F2 receptor negative regulator OS=Homo sapiens OX=9606 GN=PTGFRN PE=1 SV=2	0	10.092	3	3	4	3	879	98.5	6.61	1781		3		0	2.193	0.976	0.960596	0.842522	15.67	44.08	78	162	60.1	58.91	11.56	12.26	Peak Found	High	High	High	Peak Found	Peak Found	1
FALSE	High	Master Protein	Q96F07	Cytoplasmic FMR1-interacting protein 2 OS=Homo sapiens OX=9606 GN=CYFIP2 PE=1 SV=2	0.001	4.196	1	2	2	1	1278	148.3	7.31	821		2		1	1.585	1.436	0.345762	0.841471	16.48	1.33	78	118.5	103.5	1.18	11.25	4.61	Peak Found	Peak Found	Peak Found	Peak Found	Peak Found	High	1
FALSE	High	Master Protein	Q9UBB4	Ataxin-10 OS=Homo sapiens OX=9606 GN=ATXN10 PE=1 SV=1	0	14.504	8	3	4	3	475	53.5	5.25	2397		3		0	16.914	0.01	1.05777e-12	4.73537e-17	425.73	0	77.9	222.1			0.61		Peak Found	Not Found	High	High	Not Found	Not Found	1
FALSE	High	Master Protein	Q9BUJ2	Heterogeneous nuclear ribonucleoprotein U-like protein 1 OS=Homo sapiens OX=9606 GN=HNRNPUL1 PE=1 SV=2	0.001	4.265	2	2	2	2	856	95.7	6.92	429		2		0	2.49	1.083	0.996309	0.948308	17.1	59.66	77.9	188.9	33.1	8.06	5.31	30.1	Peak Found	High	High	Peak Found	Peak Found	Peak Found	1
FALSE	High	Master Protein	Q9Y6N5	Sulfide:quinone oxidoreductase, mitochondrial OS=Homo sapiens OX=9606 GN=SQOR PE=1 SV=1	0	6.963	3	1	5	1	450	49.9	9.11	3042		1		0	1.89	0.098	0.778934	4.73537e-17	11.14	717.57	77.9	147.3	74.8	0.49	11.09		High	High	High	High	High	Not Found	1
FALSE	Medium	Master Protein	Q9NRX2	39S ribosomal protein L17, mitochondrial OS=Homo sapiens OX=9606 GN=MRPL17 PE=1 SV=1	0.037	1.066	5	1	1	1	175	20	10.11	121		1		0	18.281	0.01	1.16412e-13	4.73537e-17	391.95	0	77.9	222.1			22.22		Not Found	Peak Found	Peak Found	High	Not Found	Not Found	1
FALSE	High	Master Protein	Q14192	Four and a half LIM domains protein 2 OS=Homo sapiens OX=9606 GN=FHL2 PE=1 SV=3	0	5.235	10	3	3	3	279	32.2	7.55	765		3		0	1.088	1.214	0.0105568	0.986036	10.42	7.2	77.8	94.9	127.3	7.25	0.13	9.61	Peak Found	High	High	Peak Found	Peak Found	Peak Found	1
FALSE	High	Master Protein	O60218	Aldo-keto reductase family 1 member B10 OS=Homo sapiens OX=9606 GN=AKR1B10 PE=1 SV=2	0	4.742	7	2	2	2	316	36	7.84	683		2		0	1.761	1.034	0.587145	0.91058	8.97	24.82	77.8	148.5	73.7	23.86	4.57	6.64	High	High	Peak Found	Peak Found	Peak Found	Peak Found	1
FALSE	High	Master Protein	P36507	Dual specificity mitogen-activated protein kinase kinase 2 OS=Homo sapiens OX=9606 GN=MAP2K2 PE=1 SV=1	0	5.628	4	2	6	1	400	44.4	6.55	2707		2		0	1.84	1.018	0.70615	0.901712	14.52	5.8	77.8	143.1	79.2	13.68	0.1	8.19	High	High	High	Peak Found	High	High	1
FALSE	High	Master Protein	O35244	Peroxiredoxin-6 OS=Rattus norvegicus OX=10116 GN=Prdx6 PE=1 SV=3	0	39.866	35	8	29	1	224	24.8	5.94	14329	14.54	7	1	0	2.018	0.841	0.887968	0.470979	8.4	1.42	77.7	156.9	65.4	6.4	1.6	5.05	High	High	High	Peak Found	High	High	1
FALSE	High	Master Protein	P30566	Adenylosuccinate lyase OS=Homo sapiens OX=9606 GN=ADSL PE=1 SV=2	0	12.394	8	3	6	3	484	54.9	7.11	2178		3		0	2.02	1.043	0.88955	0.92959	1.52	2.85	77.7	169.7	52.6	47.24	46.35	9.46	Peak Found	Peak Found	High	High	Peak Found	Peak Found	1
FALSE	High	Master Protein	O75487	Glypican-4 OS=Homo sapiens OX=9606 GN=GPC4 PE=1 SV=4	0	28.135	13	6	13	6	556	62.4	6.68	4995		6		0	2.344	1.073	0.996309	0.942251	0.81	13.77	77.7	154.5	67.8	4.1	5.73	5.35	High	High	High	High	High	High	1
FALSE	High	Master Protein	P00738	Haptoglobin OS=Homo sapiens OX=9606 GN=HP PE=1 SV=1	0	40.61	15	6	40	6	406	45.2	6.58	23048		6		0	1.806	0.655	0.650038	0.0628685	3.03	1.79	77.6	153.7	68.7	5.86	1.33	5.75	High	High	High	High	High	High	1
FALSE	High	Master Protein	P46977	Dolichyl-diphosphooligosaccharide--protein glycosyltransferase subunit STT3A OS=Homo sapiens OX=9606 GN=STT3A PE=1 SV=2	0	33.126	9	8	21	6	705	80.5	8.07	11384		8		2	1.656	1.155	0.441159	0.986119	50.18	64.39	77.5	189.4	33.1	7.21	14.7	2.76	High	High	High	High	Peak Found	High	1
FALSE	High	Master Protein	P10619	Lysosomal protective protein OS=Homo sapiens OX=9606 GN=CTSA PE=1 SV=2	0	13.016	4	2	4	2	480	54.4	6.61	1867		2		0	2.874	0.01	0.888379	4.73537e-17	21.56	0	77.4	222.6		41.5	22.09		High	High	High	Peak Found	Not Found	Not Found	1
FALSE	High	Master Protein	P20020	Plasma membrane calcium-transporting ATPase 1 OS=Homo sapiens OX=9606 GN=ATP2B1 PE=1 SV=4	0	14.923	5	5	6	5	1220	134.6	5.91	2600		5		0	2.151	0.09	0.946221	4.73537e-17	8.68	661.85	77.4	166.5	56.1	16.94	8.74		High	Peak Found	High	High	Peak Found	Not Found	1
FALSE	High	Master Protein	P00450	Ceruloplasmin OS=Homo sapiens OX=9606 GN=CP PE=1 SV=1	0	29.669	6	5	17	5	1065	122.1	5.72	10811		5		0	2.205	1.687	0.96666	0.428127	7.96	4.16	77.4	149.8	72.8	4.4	6.45	4.9	High	High	High	High	High	High	1
FALSE	High	Master Protein	Q9UMS4	Pre-mRNA-processing factor 19 OS=Homo sapiens OX=9606 GN=PRPF19 PE=1 SV=1	0	26.037	18	6	12	6	504	55.1	6.61	3866		6		0	2.833	1.421	0.907231	0.864861	8.92	53.27	77.4	171.3	51.3	10.32	18.18	39.98	High	High	High	High	High	High	1
FALSE	High	Master Protein	Q9Y6G9	Cytoplasmic dynein 1 light intermediate chain 1 OS=Homo sapiens OX=9606 GN=DYNC1LI1 PE=1 SV=3	0	6.252	4	2	2	2	523	56.5	6.42	784		2		0	3.405	1.523	0.505495	0.716606	98.31	0.38	77.3	117.2	105.5	11.26	15.19	3.96	Peak Found	Peak Found	High	High	Peak Found	Peak Found	1
FALSE	High	Master Protein	P42285	Exosome RNA helicase MTR4 OS=Homo sapiens OX=9606 GN=MTREX PE=1 SV=3	0	26.638	7	7	10	7	1042	117.7	6.52	4506		7		0	1.389	0.839	0.130872	0.465325	58.66	11.65	77.3	155	67.7	12.97	6.63	3.66	Peak Found	High	High	High	Peak Found	Peak Found	1
FALSE	High	Master Protein	Q00534	Cyclin-dependent kinase 6 OS=Homo sapiens OX=9606 GN=CDK6 PE=1 SV=1	0	20.725	18	4	11	4	326	36.9	6.46	5594		4		0	1.913	1.128	0.804993	0.977088	7.06	21.62	77.3	162.4	60.3	3.98	6.32	28	High	High	High	High	Peak Found	High	1
FALSE	Medium	Master Protein	Q9Y336	Sialic acid-binding Ig-like lectin 9 OS=Homo sapiens OX=9606 GN=SIGLEC9 PE=1 SV=2	0.029	1.251	1	1	1	1	463	50.1	7.25	367		1		0	1.614	0.11	0.386365	4.73537e-17	2.76	812.4	77.3	124.7	98	5.42	2.78		Peak Found	Peak Found	High	Peak Found	Not Found	Peak Found	1
FALSE	High	Master Protein	Q9UM00	Calcium load-activated calcium channel OS=Homo sapiens OX=9606 GN=TMCO1 PE=1 SV=2	0.002	3.301	3	1	4	1	239	27.1	10.26	1670		1		0	2.001	0.887	0.88192	0.61519	44.94	44.76	77.2	154.4	68.4	20.46	21.46	21.3	Peak Found	High	High	Peak Found	High	Peak Found	1
FALSE	High	Master Protein	Q92734	Protein TFG OS=Homo sapiens OX=9606 GN=TFG PE=1 SV=2	0	16.593	14	4	5	4	400	43.4	5.1	2673		4		0	1.82	1.875	0.674149	0.2028	25.51	3.74	77	119.9	103	29.17	3.69	4.79	Peak Found	Peak Found	High	High	Peak Found	Peak Found	1
FALSE	High	Master Protein	P19623	Spermidine synthase OS=Homo sapiens OX=9606 GN=SRM PE=1 SV=1	0	8.355	11	3	7	3	302	33.8	5.49	2670		3		0	1.667	0.191	0.447645	9.16665e-13	10.14	1409.66	77	133	90	6.94	0.02		High	High	High	High	Peak Found	Not Found	1
FALSE	High	Master Protein	O43684	Mitotic checkpoint protein BUB3 OS=Homo sapiens OX=9606 GN=BUB3 PE=1 SV=1	0	23.977	19	6	15	6	328	37.1	6.84	8173		6		0	1.865	1.208	0.739797	0.986805	22.08	24.69	77	158.5	64.6	13.56	4.01	47.33	High	High	High	High	High	High	1
FALSE	High	Master Protein	P46776	60S ribosomal protein L27a OS=Homo sapiens OX=9606 GN=RPL27A PE=1 SV=2	0	15.858	28	4	10	4	148	16.6	11	4734		4		0	2.225	1.106	0.979651	0.966855	13.51	14.21	76.9	146.5	76.6	4.25	1.3	0.16	High	Peak Found	High	High	High	High	1
FALSE	Medium	Master Protein	Q9HBR0	Putative sodium-coupled neutral amino acid transporter 10 OS=Homo sapiens OX=9606 GN=SLC38A10 PE=1 SV=2	0.029	1.233	1	1	1	1	1119	119.7	5.73	233		1		0	1.73	1.171	0.53818	0.995527	23.01	17.23	76.9	133	90.1	10.17	11.65	26.28	Peak Found	Peak Found	Peak Found	Peak Found	Peak Found	High	1
FALSE	High	Master Protein	P30260	Cell division cycle protein 27 homolog OS=Homo sapiens OX=9606 GN=CDC27 PE=1 SV=2	0.001	3.546	1	1	1	1	824	91.8	7.02	309		1		0	2.042	0.865	0.900426	0.554529	18.9	4.65	76.8	156.8	66.4	35.39	51.65	31.2	Peak Found	Peak Found	High	Peak Found	Peak Found	Peak Found	1
FALSE	High	Master Protein	Q08945	FACT complex subunit SSRP1 OS=Homo sapiens OX=9606 GN=SSRP1 PE=1 SV=1	0	42.223	13	10	23	10	709	81	6.87	10669		10		0	2.184	1.09	0.953515	0.958841	1.49	13.4	76.7	141.6	81.7	3.49	10.09	6.4	High	High	High	High	High	High	1
FALSE	High	Master Protein	P08237	ATP-dependent 6-phosphofructokinase, muscle type OS=Homo sapiens OX=9606 GN=PFKM PE=1 SV=2	0	38.277	12	8	28	6	780	85.1	7.99	12228		8		0	2.017	1.058	0.887302	0.942251	1	1.65	76.7	147.4	75.9	4.35	1.04	4.38	Peak Found	High	High	High	High	High	1
FALSE	High	Master Protein	Q86V81	THO complex subunit 4 OS=Homo sapiens OX=9606 GN=ALYREF PE=1 SV=3	0	34.265	15	3	9	3	257	26.9	11.15	5441		3		0	1.778	1.155	0.614147	0.986119	16.33	44.36	76.7	141.3	82	14.89	4.45	44.77	High	Peak Found	High	High	Peak Found	High	1
FALSE	High	Master Protein	Q969X5	Endoplasmic reticulum-Golgi intermediate compartment protein 1 OS=Homo sapiens OX=9606 GN=ERGIC1 PE=1 SV=1	0	6.4	6	2	4	2	290	32.6	7.06	1801		2		0	18.47	0.01	8.67568e-14	4.73537e-17	387.67	0	76.6	223.4			22.08		Peak Found	Not Found	High	High	Not Found	Not Found	1
FALSE	High	Master Protein	Q9BWD1	Acetyl-CoA acetyltransferase, cytosolic OS=Homo sapiens OX=9606 GN=ACAT2 PE=1 SV=2	0	18.764	6	3	8	3	397	41.3	6.92	3202		3		0	2.13	0.802	0.942005	0.351622	9.34	8.36	76.6	172.2	51.2	7.92	16	38.33	Peak Found	Peak Found	High	High	Peak Found	High	1
FALSE	High	Master Protein	P49593	Protein phosphatase 1F OS=Homo sapiens OX=9606 GN=PPM1F PE=1 SV=3	0.006	2.315	3	1	2	1	454	49.8	5.1	751		1		0	12.896	1	1.11421e-09	0.872745	565.25	7412.26	76.6	142.7	80.6		15.97		Peak Found	Not Found	High	High	Not Found	Peak Found	1
FALSE	High	Master Protein	P17844	Probable ATP-dependent RNA helicase DDX5 OS=Homo sapiens OX=9606 GN=DDX5 PE=1 SV=1	0	48.108	14	11	32	4	614	69.1	8.92	16028		11		0	2.426	1.23	0.997293	0.98469	0.55	57.14	76.6	182	41.3	19.31	14.77	104.06	Peak Found	High	High	High	High	High	1
FALSE	High	Master Protein	Q13242	Serine/arginine-rich splicing factor 9 OS=Homo sapiens OX=9606 GN=SRSF9 PE=1 SV=1	0	5.964	5	1	5	1	221	25.5	8.65	1996		1		0	2.229	0.687	0.979928	0.0991875	19.37	6.4	76.6	170.8	52.7	8.9	9.5	2.81	High	Peak Found	High	High	Peak Found	Peak Found	1
FALSE	High	Master Protein	P20618	Proteasome subunit beta type-1 OS=Homo sapiens OX=9606 GN=PSMB1 PE=1 SV=2	0	31.554	28	6	14	6	241	26.5	8.13	6289		6		0	2.181	0.967	0.952806	0.828245	3.05	7.09	76.5	164.3	59.3	2.55	8.5	1.55	High	High	High	High	High	Peak Found	1
FALSE	High	Master Protein	Q14520	Hyaluronan-binding protein 2 OS=Homo sapiens OX=9606 GN=HABP2 PE=1 SV=1	0	4.623	3	2	2	1	560	62.6	6.54	649		2		0	1.945	0.981	0.843276	0.857147	40.2	11.29	76.4	148.6	75	32.52	4.77	22.17	Peak Found	Peak Found	Peak Found	High	Peak Found	Peak Found	1
FALSE	High	Master Protein	Q92616	eIF-2-alpha kinase activator GCN1 OS=Homo sapiens OX=9606 GN=GCN1 PE=1 SV=6	0	7.876	1	3	5	3	2671	292.6	7.47	2115		3		0	2.23	0.934	0.979928	0.755909	14.05	51.54	76.3	163.6	60.1	43.73	25.96	26.89	High	Peak Found	High	Peak Found	High	High	1
FALSE	High	Master Protein	Q14498	RNA-binding protein 39 OS=Homo sapiens OX=9606 GN=RBM39 PE=1 SV=2	0	17.113	10	5	6	5	530	59.3	10.1	2448		5		0	1.34	1.714	0.0966602	0.390864	5.58	66.24	76.3	94.4	129.3	35.33	14.8	26.53	Peak Found	Peak Found	High	High	High	Peak Found	1
FALSE	High	Master Protein	P49821	NADH dehydrogenase [ubiquinone] flavoprotein 1, mitochondrial OS=Homo sapiens OX=9606 GN=NDUFV1 PE=1 SV=4	0	9.429	5	3	5	3	464	50.8	8.21	2018		3		0	1.925	1.516	0.821468	0.727325	28.76	15.05	76.3	144.2	79.5	8.42	5.8	2.91	Peak Found	Peak Found	High	High	Peak Found	Peak Found	1
FALSE	High	Master Protein	P26583	High mobility group protein B2 OS=Homo sapiens OX=9606 GN=HMGB2 PE=1 SV=2	0	43.79	26	6	26	5	209	24	7.81	13850		6		0	2.284	1.011	0.996309	0.890281	5.3	19.58	76.2	164.2	59.7	3.24	5.04	10.76	High	High	High	High	High	High	1
FALSE	High	Master Protein	Q9BYN0	Sulfiredoxin-1 OS=Homo sapiens OX=9606 GN=SRXN1 PE=1 SV=2	0	6.191	7	1	5	1	137	14.3	8.19	3045		1		0	1.952	0.99	0.84948	0.872745	14.18	25.57	76.1	148.6	75.3	13.26	0.21	10.94	High	High	High	High	Peak Found	High	1
FALSE	High	Master Protein	O00571	ATP-dependent RNA helicase DDX3X OS=Homo sapiens OX=9606 GN=DDX3X PE=1 SV=3	0	86.857	25	15	49	13	662	73.2	7.18	28604		15		0	2.499	1.314	0.996309	0.942251	5.58	7.17	76.1	156.5	67.4	3.9	0.79	14.49	High	High	High	High	High	High	1
FALSE	High	Master Protein	P50552	Vasodilator-stimulated phosphoprotein OS=Homo sapiens OX=9606 GN=VASP PE=1 SV=3	0	5.651	2	1	1	1	380	39.8	8.94	701		1		0	2.091	0.853	0.940838	0.515205	18.96	15.51	76.1	159	64.9	9.35	27.06	5.4	Peak Found	Peak Found	High	Peak Found	Peak Found	Peak Found	1
FALSE	High	Master Protein	Q99471	Prefoldin subunit 5 OS=Homo sapiens OX=9606 GN=PFDN5 PE=1 SV=2	0	7.201	25	3	4	3	154	17.3	6.33	1332		3		0	16.833	0.01	1.21151e-12	4.73537e-17	427.92	0	75.9	224.1			5.7		Peak Found	Not Found	High	High	Not Found	Not Found	1
FALSE	High	Master Protein	Q9UNF1	Melanoma-associated antigen D2 OS=Homo sapiens OX=9606 GN=MAGED2 PE=1 SV=2	0	24.47	9	5	17	5	606	64.9	9.32	11152		5		0	1.212	1.375	0.0358443	0.897103	22.96	24.06	75.9	104.9	119.2	13.79	1.27	3.43	High	High	High	High	High	High	1
FALSE	High	Master Protein	Q15185	Prostaglandin E synthase 3 OS=Homo sapiens OX=9606 GN=PTGES3 PE=1 SV=1	0	25.118	36	5	9	5	160	18.7	4.54	4342		5		0	2.005	1.437	0.885552	0.841471	7.21	16.93	75.9	209.6	14.5	61.31	11.24	4.41	High	High	High	High	Peak Found	Peak Found	1
FALSE	High	Master Protein	Q14247	Src substrate cortactin OS=Homo sapiens OX=9606 GN=CTTN PE=1 SV=2	0	18.859	7	3	5	3	550	61.5	5.4	2786		3		0	1.946	0.01	0.843373	4.73537e-17	32.14	0	75.8	224.2		41.96	14.75		Peak Found	High	High	High	Not Found	Not Found	1
FALSE	High	Master Protein	P08708	40S ribosomal protein S17 OS=Homo sapiens OX=9606 GN=RPS17 PE=1 SV=2	0	16.79	27	2	11	2	135	15.5	9.85	6545		2		0	2.109	0.847	0.942005	0.4945	1.27	7.22	75.8	159.9	64.3	5.1	6.31	1.78	High	High	High	High	High	High	1
FALSE	High	Master Protein	Q15393	Splicing factor 3B subunit 3 OS=Homo sapiens OX=9606 GN=SF3B3 PE=1 SV=4	0	41.805	10	10	25	10	1217	135.5	5.26	10829		10		0	1.876	1.109	0.753217	0.967212	5.82	58.06	75.8	152.9	71.3	19.37	12.09	1.14	High	High	High	High	High	High	1
FALSE	High	Master Protein	Q5TFE4	5'-nucleotidase domain-containing protein 1 OS=Homo sapiens OX=9606 GN=NT5DC1 PE=1 SV=1	0.006	2.203	2	1	1	1	455	51.8	6.35	173		1		0	13.866	1.363	1.87044e-10	0.903288	524.35	0	75.8	120.8	103.4		26.22		Peak Found	Not Found	High	Peak Found	Peak Found	Not Found	1
FALSE	High	Master Protein	O94906	Pre-mRNA-processing factor 6 OS=Homo sapiens OX=9606 GN=PRPF6 PE=1 SV=1	0.002	2.704	1	1	2	1	941	106.9	8.25	866		1		0	1.552	1.406	0.305878	0.872745	18.88	28.47	75.8	117.6	106.6	4.81	13.11	31.28	Peak Found	Peak Found	High	High	Peak Found	Peak Found	1
FALSE	High	Master Protein	P21283	V-type proton ATPase subunit C 1 OS=Homo sapiens OX=9606 GN=ATP6V1C1 PE=1 SV=4	0	7.085	4	2	4	2	382	43.9	7.46	1682		2		0	1.508	1.446	0.250751	0.828351	17.33	24.28	75.8	106.3	118	11.08	2.83	8.2	Peak Found	Peak Found	High	High	Peak Found	Peak Found	1
FALSE	High	Master Protein	Q92890	Ubiquitin recognition factor in ER-associated degradation protein 1 OS=Homo sapiens OX=9606 GN=UFD1 PE=1 SV=3	0	10.078	13	3	5	3	307	34.5	6.7	2075		3		0	1.914	1.187	0.804993	0.996497	47.43	3.77	75.8	161	63.2	50.13	22.53	6.19	Peak Found	High	High	High	Peak Found	Peak Found	1
FALSE	High	Master Protein	Q16222	UDP-N-acetylhexosamine pyrophosphorylase OS=Homo sapiens OX=9606 GN=UAP1 PE=1 SV=3	0.005	2.498	2	1	1	1	522	58.7	6.33	474		1		0	13.462	1.068	3.88941e-10	0.942251	540.68	0	75.7	143.4	80.9		6.28		High	Not Found	Peak Found	Peak Found	Peak Found	Not Found	1
FALSE	High	Master Protein	P34897	Serine hydroxymethyltransferase, mitochondrial OS=Homo sapiens OX=9606 GN=SHMT2 PE=1 SV=3	0	78.582	36	17	50	16	504	56	8.53	24017		17		1	2.559	1.294	0.995031	0.945734	4.45	0.7	75.7	142	82.3	20.76	0.31	5.99	High	High	High	High	High	High	1
FALSE	High	Master Protein	Q5EBL4	RILP-like protein 1 OS=Homo sapiens OX=9606 GN=RILPL1 PE=1 SV=1	0.003	2.641	3	1	1	1	403	47.1	5.21	357		1		0	0.108	1.954	7.98144e-17	0.141519	794.5	45.68	75.6	76.5	147.8	20.27		22.31	Peak Found	Peak Found	High	Not Found	Peak Found	Peak Found	1
FALSE	High	Master Protein	Q96TA2	ATP-dependent zinc metalloprotease YME1L1 OS=Homo sapiens OX=9606 GN=YME1L1 PE=1 SV=2	0	6.835	2	1	3	1	773	86.4	8.76	1069		1		0	2.114	0.094	0.942005	4.73537e-17	4.88	686.09	75.6	159.8	64.5	3.75	8.4		High	High	High	Peak Found	Peak Found	Not Found	1
FALSE	High	Master Protein	Q8IUI8	Cytokine receptor-like factor 3 OS=Homo sapiens OX=9606 GN=CRLF3 PE=1 SV=2	0	5.562	5	2	2	2	442	49.7	5.14	605		2		0		13.448		4.73537e-17		541.25	75.6	104.2	120.2			18.04	Not Found	Peak Found	Not Found	High	Peak Found	High	1
FALSE	Medium	Master Protein	P56560	Amine oxidase [flavin-containing] B OS=Bos taurus OX=9913 GN=MAOB PE=1 SV=4	0.01	1.705	3	1	4	1	520	58.4	7.75	693		1		0	1.975	0.997	0.86812	0.872745	1.07	6.04	75.5	149.2	75.3	5.47	4.45	11.21	Peak Found	High	High	High	Peak Found	Peak Found	1
FALSE	Medium	Master Protein	Q96RR4	Calcium/calmodulin-dependent protein kinase kinase 2 OS=Homo sapiens OX=9606 GN=CAMKK2 PE=1 SV=2	0.031	1.171	1	1	2	1	588	64.7	6.68	562		1		0	1.998	0.974	0.88192	0.841471	8.57	4.42	75.5	150.9	73.6	6.38	1.78	2.17	Peak Found	High	Peak Found	Peak Found	High	Peak Found	1
FALSE	High	Master Protein	Q9BWH2	FUN14 domain-containing protein 2 OS=Homo sapiens OX=9606 GN=FUNDC2 PE=1 SV=2	0.001	4.274	6	1	1	1	189	20.7	9.73	426		1		0	17.393	0.01	4.80238e-13	4.73537e-17	413.31	0	75.5	224.5			2.36		Not Found	Peak Found	High	Peak Found	Not Found	Not Found	1
FALSE	High	Master Protein	P02976	Immunoglobulin G-binding protein A OS=Staphylococcus aureus (strain NCTC 8325 / PS 47) OX=93061 GN=spa PE=1 SV=3	0	134.876	41	19	94	19	516	56.4	5.72		422.53		19	0	2.856	0.558	0.897202	0.0101683	14.68	8.21	75.4	194.7	29.9	22.22	3.52	19.2	High	High	High	High	High	High	1
FALSE	High	Master Protein	Q9BYD1	39S ribosomal protein L13, mitochondrial OS=Homo sapiens OX=9606 GN=MRPL13 PE=1 SV=1	0.007	1.927	4	1	2	1	178	20.7	9.16	759		1		0	2.143	0.835	0.943409	0.450273	6.18	2.61	75.4	161.6	63	19.35	13.54	16.91	Peak Found	Peak Found	Peak Found	Peak Found	High	High	1
FALSE	High	Master Protein	O94925	Glutaminase kidney isoform, mitochondrial OS=Homo sapiens OX=9606 GN=GLS PE=1 SV=1	0	26.927	11	5	10	5	669	73.4	7.77	4811		5		0	2.644	0.094	0.960596	4.73537e-17	36.93	692.05	75.4	154.3	70.3	38.15	78.45		High	High	High	High	Not Found	High	1
FALSE	High	Master Protein	P58501	PAX3- and PAX7-binding protein 1 OS=Mus musculus OX=10090 GN=Paxbp1 PE=1 SV=3	0.001	3.434	2	2	2	2	919	104.8	5.67	849		2		0	2.261	0.721	0.995031	0.152108	6.16	22.43	75.3	170.3	54.3	10.82	4.97	10.45	Peak Found	Peak Found	Peak Found	High	High	Peak Found	1
FALSE	High	Master Protein	P19388	DNA-directed RNA polymerases I, II, and III subunit RPABC1 OS=Homo sapiens OX=9606 GN=POLR2E PE=1 SV=4	0	9.796	9	2	4	2	210	24.5	5.95	2391		2		0	2.173	0.801	0.951046	0.350102	2.76	20.4	75.3	164.8	59.9	5.94	8.7	14.73	High	Peak Found	High	High	Peak Found	Peak Found	1
FALSE	High	Master Protein	Q10589	Bone marrow stromal antigen 2 OS=Homo sapiens OX=9606 GN=BST2 PE=1 SV=1	0	5.02	6	1	4	1	180	19.8	5.6	1531		1		0	1.995	0.989	0.88192	0.872745	36.43	15.58	75.3	150.2	74.5	17.91	16.33	3.17	High	Peak Found	High	High	Peak Found	High	1
FALSE	High	Master Protein	Q14554	Protein disulfide-isomerase A5 OS=Homo sapiens OX=9606 GN=PDIA5 PE=1 SV=1	0.006	2.33	2	1	2	1	519	59.6	7.91	940		1		0	18.18	0.01	1.35385e-13	4.73537e-17	394.28	0	75.3	224.7			14.36		Peak Found	Not Found	High	High	Not Found	Not Found	1
FALSE	High	Master Protein	Q6NXG1	Epithelial splicing regulatory protein 1 OS=Homo sapiens OX=9606 GN=ESRP1 PE=1 SV=2	0.008	1.875	1	1	1	1	681	75.5	6.68	732		1		0	2.048	0.938	0.907231	0.763372	6.3	14.29	75.3	154.2	70.6	1.56	4.45	12.02	Peak Found	Peak Found	Peak Found	High	Peak Found	Peak Found	1
FALSE	High	Master Protein	P23368	NAD-dependent malic enzyme, mitochondrial OS=Homo sapiens OX=9606 GN=ME2 PE=1 SV=1	0	13.898	7	4	11	4	584	65.4	7.61	3783		4		0	2.212	0.142	0.969955	4.73537e-17	10.89	1044.49	75.2	199.4	25.5	19.39	3.68		High	High	High	High	Not Found	Peak Found	1
FALSE	High	Master Protein	P33991	DNA replication licensing factor MCM4 OS=Homo sapiens OX=9606 GN=MCM4 PE=1 SV=5	0	40.219	12	8	26	8	863	96.5	6.74	12207		8		0	2.074	1.501	0.928054	0.751417	2.57	6.07	75.1	157	67.9	11.57	10.83	13.74	High	High	High	High	High	High	1
FALSE	High	Master Protein	Q6NZI2	Caveolae-associated protein 1 OS=Homo sapiens OX=9606 GN=CAVIN1 PE=1 SV=1	0	6.051	7	2	2	2	390	43.5	5.6	621		2		0	2.174	0.087	0.951046	4.73537e-17	3.03	633.2	75.1	163.2	61.7	13.07	10.2		Peak Found	Peak Found	Peak Found	High	High	Peak Found	1
FALSE	High	Master Protein	Q15746	Myosin light chain kinase, smooth muscle OS=Homo sapiens OX=9606 GN=MYLK PE=1 SV=4	0.005	2.484	0	1	4	1	1914	210.6	6.15	2279		1		0	13.867	1.109	1.86742e-10	0.967212	524.29	0	75.1	141.7	83.2		2.63		High	High	High	High	Peak Found	Not Found	1
FALSE	High	Master Protein	Q15006	ER membrane protein complex subunit 2 OS=Homo sapiens OX=9606 GN=EMC2 PE=1 SV=1	0	7.205	4	1	3	1	297	34.8	6.57	1773		1		0	0.14	0.01	7.98144e-17	4.73537e-17	1034.89	0	75	225		56.26			High	High	Not Found	High	Not Found	Not Found	1
FALSE	High	Master Protein	Q9H2H8	Peptidyl-prolyl cis-trans isomerase-like 3 OS=Homo sapiens OX=9606 GN=PPIL3 PE=1 SV=1	0	17.722	22	3	8	3	161	18.1	6.79	3684		3		0	14.769	1	3.93028e-11	0.872745	490.99	7412.26	75	192.8	32.2		49.45		High	Not Found	High	High	Not Found	Peak Found	1
FALSE	High	Master Protein	Q3MHN2	Complement component C9 OS=Bos taurus OX=9913 GN=C9 PE=2 SV=1	0	13.245	6	3	12	1	548	62	5.9	5269	1.89	2	1	2	1.924	1.971	0.821468	0.131191	6.13	25.05	74.9	96.2	128.9	0.91	11.55	5.34	Peak Found	Peak Found	Peak Found	High	Peak Found	Peak Found	1
FALSE	High	Master Protein	O35326	Serine/arginine-rich splicing factor 5 OS=Mus musculus OX=10090 GN=Srsf5 PE=1 SV=2	0	16.264	11	3	11	2	269	30.9	11.56	5205		3		0	1.262	1.387	0.0550073	0.886581	9.63	7.3	74.9	121.3	103.8	6.23	9.16	13.16	Peak Found	High	High	High	Peak Found	Peak Found	1
FALSE	High	Master Protein	P10909	Clusterin OS=Homo sapiens OX=9606 GN=CLU PE=1 SV=1	0	9.039	4	2	10	2	449	52.5	6.27	4678		2		0	1.779	1.157	0.614633	0.986805	10.34	5.8	74.9	139.6	85.5	0.34	6.96	5.02	High	High	High	High	High	High	1
FALSE	High	Master Protein	P37108	Signal recognition particle 14 kDa protein OS=Homo sapiens OX=9606 GN=SRP14 PE=1 SV=2	0	12.554	20	2	8	2	136	14.6	10.04	5614		2		0	1.885	0.783	0.770394	0.297812	7.29	2.81	74.8	166.7	58.5	3	10.75	0.33	High	High	High	High	High	High	1
FALSE	High	Master Protein	Q99MR6	Serrate RNA effector molecule homolog OS=Mus musculus OX=10090 GN=Srrt PE=1 SV=1	0	9.973	2	2	3	2	875	100.4	5.97	1558		2		0	2.33	1.069	0.996309	0.942251	10.58	21.02	74.8	176.3	48.9	2	12.06	84.29	Peak Found	Peak Found	High	High	Peak Found	Peak Found	1
FALSE	High	Master Protein	P11021	Endoplasmic reticulum chaperone BiP OS=Homo sapiens OX=9606 GN=HSPA5 PE=1 SV=2	0	433.764	52	42	314	40	654	72.3	5.16	208012		42		2	1.973	1.198	0.86812	0.992554	0.98	2.79	74.7	141.5	83.8	2.28	6.34	8.74	High	High	High	High	High	High	1
FALSE	High	Master Protein	Q14624	Inter-alpha-trypsin inhibitor heavy chain H4 OS=Homo sapiens OX=9606 GN=ITIH4 PE=1 SV=4	0	7.568	2	2	6	2	930	103.3	6.98	2208		2		0	15.023	15.207	2.51604e-11	4.73537e-17	482.3	476.19	74.6	166.9	58.4		1.13	7.18	Peak Found	Not Found	High	High	High	Peak Found	1
FALSE	High	Master Protein	P21533	60S ribosomal protein L6 OS=Rattus norvegicus OX=10116 GN=Rpl6 PE=1 SV=5	0	51.957	21	9	41	1	298	33.5	10.74	19970	3.72	8	1	8	1.61	1.078	0.379866	0.943554	7.18	5.28	74.6	139.5	85.9	5.25	3.33	1.73	Peak Found	Peak Found	High	High	Peak Found	Peak Found	1
FALSE	High	Master Protein	O95671	Probable bifunctional dTTP/UTP pyrophosphatase/methyltransferase protein OS=Homo sapiens OX=9606 GN=ASMTL PE=1 SV=3	0	5.76	3	2	2	2	621	68.8	6.07	620		2		0	2.044	0.98	0.902616	0.856553	14.12	20.79	74.6	152.3	73.2	8.16	4.61	11.88	Peak Found	Peak Found	High	Peak Found	High	Peak Found	1
FALSE	High	Master Protein	O35864	COP9 signalosome complex subunit 5 OS=Mus musculus OX=10090 GN=Cops5 PE=1 SV=3	0.002	2.922	2	1	2	1	334	37.5	6.54	473		1		0	1.985	0.091	0.873381	4.73537e-17	48.68	666.35	74.6	148	77.4	31.4	13.67		Peak Found	Peak Found	High	High	Peak Found	Not Found	1
FALSE	High	Master Protein	Q15907	Ras-related protein Rab-11B OS=Homo sapiens OX=9606 GN=RAB11B PE=1 SV=4	0	33.917	34	7	29	7	218	24.5	5.94	17555		7		0	2.638	1.128	0.963238	0.977933	3.98	7.47	74.5	148.8	76.7	4.87	6.31	3.3	High	High	High	High	High	High	1
FALSE	High	Master Protein	P62304	Small nuclear ribonucleoprotein E OS=Homo sapiens OX=9606 GN=SNRPE PE=1 SV=1	0	9.407	25	2	7	2	92	10.8	9.44	3316		2		0	2.123	1.081	0.942005	0.947418	12.11	10.26	74.5	154.6	70.9	3.04	11.05	19.33	High	High	High	High	High	Peak Found	1
FALSE	High	Master Protein	O15240	Neurosecretory protein VGF OS=Homo sapiens OX=9606 GN=VGF PE=1 SV=2	0	30.643	10	4	13	4	615	67.2	4.78	4739	2.85	3	1	0	2.029	0.883	0.895808	0.602352	2.62	7.39	74.4	153.3	72.2	3.87	5.44	5.08	High	High	High	High	High	High	1
FALSE	High	Master Protein	P30049	ATP synthase subunit delta, mitochondrial OS=Homo sapiens OX=9606 GN=ATP5F1D PE=1 SV=2	0.001	3.518	5	1	1	1	168	17.5	5.49	631		1		0	2.148	0.883	0.946221	0.602576	34.44	35.44	74.4	159.9	65.7	26.92	5.3	6.24	Peak Found	Peak Found	High	Peak Found	Peak Found	Peak Found	1
FALSE	High	Master Protein	Q96IX5	ATP synthase membrane subunit K, mitochondrial OS=Homo sapiens OX=9606 GN=ATP5MK PE=1 SV=1	0	9.49	26	1	6	1	58	6.5	9.76	3391		1		0	17.603	0.01	3.41965e-13	4.73537e-17	408.06	0	74.4	225.6			3.01		High	High	High	High	High	High	1
FALSE	High	Master Protein	Q5VZK9	F-actin-uncapping protein LRRC16A OS=Homo sapiens OX=9606 GN=CARMIL1 PE=1 SV=1	0	6.025	1	2	8	2	1371	151.5	7.85	3581		2		0	1.449	1.5	0.186414	0.752518	6.57	21.31	74.4	124.6	101	8.81	1.13	11.23	High	High	High	Peak Found	High	High	1
FALSE	High	Master Protein	O75683	Surfeit locus protein 6 OS=Homo sapiens OX=9606 GN=SURF6 PE=1 SV=3	0.002	3.134	2	1	4	1	361	41.4	10.64	1095		1		0	1.975	1.06	0.86812	0.942251	5.41	1.64	74.3	146.8	78.8	3.19	1.96	1.63	High	High	Peak Found	High	High	Peak Found	1
FALSE	High	Master Protein	Q8WVC6	Dephospho-CoA kinase domain-containing protein OS=Homo sapiens OX=9606 GN=DCAKD PE=1 SV=1	0.002	3.186	5	1	1	1	231	26.5	9.58	501		1		0	2.103	0.934	0.942005	0.754765	34.21	38.91	74.3	156.3	69.4	23.59	8.52	12.85	Peak Found	Peak Found	High	Peak Found	Peak Found	Peak Found	1
FALSE	High	Master Protein	Q6P2E9	Enhancer of mRNA-decapping protein 4 OS=Homo sapiens OX=9606 GN=EDC4 PE=1 SV=1	0	8.475	2	3	4	3	1401	151.6	5.86	1227		3		0	1.675	1.26	0.459318	0.967212	13.09	0	74.3	170.4	55.3	38.04	3.55	95.19	High	Peak Found	High	High	Peak Found	Peak Found	1
FALSE	High	Master Protein	Q93052	Lipoma-preferred partner OS=Homo sapiens OX=9606 GN=LPP PE=1 SV=1	0.002	3.383	2	1	1	1	612	65.7	7.37	490		1		0	15.214	1	1.81647e-11	0.872745	475.96	7412.26	74.3	142.5	83.3		26.21		Peak Found	Not Found	High	Peak Found	Not Found	Peak Found	1
FALSE	High	Master Protein	Q96IJ6	Mannose-1-phosphate guanyltransferase alpha OS=Homo sapiens OX=9606 GN=GMPPA PE=1 SV=1	0.006	2.299	5	2	2	2	420	46.3	7.21	612		2		0	1.902	1.503	0.791651	0.749744	23.79	17.14	74.2	144.9	80.9	10.9	3.61	1.99	Peak Found	High	High	Peak Found	Peak Found	Peak Found	1
FALSE	High	Master Protein	P46926	Glucosamine-6-phosphate isomerase 1 OS=Homo sapiens OX=9606 GN=GNPDA1 PE=1 SV=1	0	11.491	10	2	4	1	289	32.6	6.92	2256		2		0	2.142	0.903	0.943409	0.66649	21.21	8.75	74.2	158.9	67	7.61	12.52	0.73	Peak Found	High	High	High	Peak Found	Peak Found	1
FALSE	High	Master Protein	O95881	Thioredoxin domain-containing protein 12 OS=Homo sapiens OX=9606 GN=TXNDC12 PE=1 SV=1	0	5.822	9	2	8	2	172	19.2	5.4	4300		2		0	2.438	1.149	0.996309	0.98541	7.53	3.56	74.1	193.1	32.8	16.05	2.33	2.33	High	High	High	High	High	High	1
FALSE	High	Master Protein	Q07812	Apoptosis regulator BAX OS=Homo sapiens OX=9606 GN=BAX PE=1 SV=1	0	15.121	14	2	5	2	192	21.2	5.22	3219		2		0	1.328	0.723	0.0893366	0.156844	45.16	12.87	74	185.7	40.2	40.3	4.79	13.09	High	Peak Found	High	High	Peak Found	Peak Found	1
FALSE	High	Master Protein	P31942	Heterogeneous nuclear ribonucleoprotein H3 OS=Homo sapiens OX=9606 GN=HNRNPH3 PE=1 SV=2	0	15.456	13	4	4	3	346	36.9	6.87	1379		4		0	2.201	1.589	0.963238	0.590867	7.2	6.38	74	167.9	58.2	5	11.6	3.8	Peak Found	Peak Found	High	Peak Found	Peak Found	High	1
FALSE	High	Master Protein	Q76KA2	60S ribosomal protein L30 OS=Macaca fascicularis OX=9541 GN=RPL30 PE=3 SV=3	0	51.585	64	7	24	7	115	12.8	9.63	15297		7		0	1.616	1.596	0.389753	0.582566	29.39	10.11	74	142.6	83.5	8.41	7.42	4.15	High	High	High	High	High	Peak Found	1
FALSE	High	Master Protein	Q61187	Tumor susceptibility gene 101 protein OS=Mus musculus OX=10090 GN=Tsg101 PE=1 SV=2	0.001	3.288	2	1	1	1	391	44.1	6.71	454		1		0	2.121	0.938	0.942005	0.763372	2.61	20.9	73.9	156.8	69.3	22.88	25.29	3.21	Peak Found	Peak Found	Peak Found	High	Peak Found	Peak Found	1
FALSE	High	Master Protein	Q15029	116 kDa U5 small nuclear ribonucleoprotein component OS=Homo sapiens OX=9606 GN=EFTUD2 PE=1 SV=1	0	58.347	16	14	35	13	972	109.4	5	16735		14		0	2.229	1.305	0.979928	0.942251	13.85	2.52	73.8	117.9	108.3	10.5	6.31	1.17	High	High	High	High	High	High	1
FALSE	High	Master Protein	P16083	Ribosyldihydronicotinamide dehydrogenase [quinone] OS=Homo sapiens OX=9606 GN=NQO2 PE=1 SV=5	0.007	2.075	4	1	1	1	231	25.9	6.29	238		1		0	14.411	0.864	7.29354e-11	0.549332	503.73	0	73.8	162.5	63.7		8.27		Not Found	Peak Found	Peak Found	High	Not Found	Peak Found	1
FALSE	High	Master Protein	Q9BYD2	39S ribosomal protein L9, mitochondrial OS=Homo sapiens OX=9606 GN=MRPL9 PE=1 SV=2	0.001	3.838	3	1	5	1	267	30.2	10.08	1848		1		0	1.467	1.599	0.204648	0.576716	10.95	7.69	73.8	108.2	118	5.16	15.54	2.16	High	High	Peak Found	High	High	Peak Found	1
FALSE	High	Master Protein	P62333	26S proteasome regulatory subunit 10B OS=Homo sapiens OX=9606 GN=PSMC6 PE=1 SV=1	0	46.32	27	8	25	8	389	44.1	7.49	13445		8		0	2.083	1.189	0.938627	0.99643	4.47	16.4	73.7	146	80.2	5.93	6.99	13.53	High	High	High	High	High	High	1
FALSE	High	Master Protein	P46779	60S ribosomal protein L28 OS=Homo sapiens OX=9606 GN=RPL28 PE=1 SV=3	0	31.144	31	6	32	6	137	15.7	12.02	18144		6		0	1.965	1.259	0.866579	0.967212	12.61	6.71	73.7	141.7	84.6	8.25	4.91	2.6	High	High	High	High	High	High	1
FALSE	High	Master Protein	P49591	Serine--tRNA ligase, cytoplasmic OS=Homo sapiens OX=9606 GN=SARS1 PE=1 SV=3	0	19.687	12	5	13	5	514	58.7	6.43	6747		5		0	3.036	1.138	0.801521	0.98469	8.09	8.48	73.6	171.6	54.8	3.37	8.04	47.9	High	High	High	High	High	High	1
FALSE	High	Master Protein	Q9NTI5	Sister chromatid cohesion protein PDS5 homolog B OS=Homo sapiens OX=9606 GN=PDS5B PE=1 SV=1	0.001	4.461	1	1	2	1	1447	164.6	8.47	865		1		0	1.956	0.119	0.85619	4.73537e-17	62.92	877.49	73.6	144	82.3	33.26	24.22		Peak Found	High	High	Peak Found	Peak Found	Not Found	1
FALSE	High	Master Protein	P53367	Arfaptin-1 OS=Homo sapiens OX=9606 GN=ARFIP1 PE=1 SV=2	0	7.347	5	2	3	2	373	41.7	6.7	1066		2		0	2.268	0.098	0.995031	4.73537e-17	27.36	721.73	73.5	166.7	59.7	24.51	1.2		High	Peak Found	High	High	Not Found	Peak Found	1
FALSE	Medium	Master Protein	O94822	E3 ubiquitin-protein ligase listerin OS=Homo sapiens OX=9606 GN=LTN1 PE=1 SV=6	0.017	1.419	0	1	3	1	1766	200.4	6.25	758		1		0	2.245	0.835	0.989655	0.450273	1.45	22.95	73.5	165.1	61.4	18.34	19.7	3.36	High	Peak Found	High	High	Peak Found	Peak Found	1
FALSE	High	Master Protein	Q8WZ42	Titin OS=Homo sapiens OX=9606 GN=TTN PE=1 SV=4	0	10.215	0	3	8	3	34350	3813.7	6.35	3724		3		0	1.928	1.013	0.825871	0.894566	15.12	23.21	73.5	180.5	46	2.19	18.38	115.5	High	High	High	High	Peak Found	High	1
FALSE	High	Master Protein	P62964	Cellular retinoic acid-binding protein 1 OS=Bos taurus OX=9913 GN=CRABP1 PE=1 SV=2	0	14.198	20	3	5	3	137	15.6	5.38	2058		3		0	1.683	1.199	0.473647	0.992078	13.53	5.19	73.4	149.6	77	52.42	6.02	30.85	High	High	Peak Found	High	Peak Found	Peak Found	1
FALSE	Medium	Master Protein	Q8TCG1	Protein CIP2A OS=Homo sapiens OX=9606 GN=CIP2A PE=1 SV=2	0.033	1.147	1	1	4	1	905	102.1	6.23	1655		1		0	2.305	0.789	0.996309	0.315026	8.85	17.94	73.3	168.9	57.8	10.7	2.29	6.35	Peak Found	High	Peak Found	High	High	High	1
FALSE	High	Master Protein	Q9BSJ8	Extended synaptotagmin-1 OS=Homo sapiens OX=9606 GN=ESYT1 PE=1 SV=1	0	18.932	4	4	14	4	1104	122.8	5.83	7068		4		0	2.403	1.79	0.999512	0.292526	13.7	5.98	73.2	73.8	153	5.78	4.64	5.58	High	High	High	High	High	High	1
FALSE	High	Master Protein	P19338	Nucleolin OS=Homo sapiens OX=9606 GN=NCL PE=1 SV=3	0	124.678	23	20	98	20	710	76.6	4.7	62168	0	20	1	0	2.858	1.214	0.897202	0.986036	3.61	7.65	73.2	169.1	57.7	2.96	3.82	2.38	High	High	High	High	High	High	1
FALSE	High	Master Protein	Q9Y3U8	60S ribosomal protein L36 OS=Homo sapiens OX=9606 GN=RPL36 PE=1 SV=3	0	29.11	21	3	18	3	105	12.2	11.59	12008		3		0	1.583	1.547	0.342598	0.666734	12.52	19.38	73.2	107.3	119.5	11.27	7.78	7.85	High	High	High	High	High	High	1
FALSE	Medium	Master Protein	Q6IN85	Serine/threonine-protein phosphatase 4 regulatory subunit 3A OS=Homo sapiens OX=9606 GN=PPP4R3A PE=1 SV=1	0.011	1.694	1	1	1	1	833	95.3	4.94	286		1		0	2.159	0.095	0.946435	4.73537e-17	27.96	693.73	73.2	158	68.8	6.77	19.61		Peak Found	Peak Found	High	Peak Found	Peak Found	Not Found	1
FALSE	High	Master Protein	Q969T9	WW domain-binding protein 2 OS=Homo sapiens OX=9606 GN=WBP2 PE=1 SV=1	0.001	4.585	2	1	3	1	261	28.1	5.91	1815		1		0	2.201	0.899	0.963238	0.654282	14.67	10.08	73.2	161	65.8	13.48	0.45	22.93	Peak Found	Peak Found	High	High	High	Peak Found	1
FALSE	High	Master Protein	P02533	Keratin, type I cytoskeletal 14 OS=Homo sapiens OX=9606 GN=KRT14 PE=1 SV=4	0	69.784	19	12	66	3	472	51.5	5.16	33855		12		0	1.905	0.934	0.792328	0.754918	11.14	7.23	73.1	139.3	87.6	8.19	2.42	3.64	Peak Found	Peak Found	High	High	High	High	1
FALSE	High	Master Protein	P06493	Cyclin-dependent kinase 1 OS=Homo sapiens OX=9606 GN=CDK1 PE=1 SV=3	0	9.897	9	2	3	2	297	34.1	8.4	1578		2		0	1.831	0.097	0.690027	4.73537e-17	6.41	711.75	73.1	167.2	59.7	20.03	1.34		Peak Found	High	High	Peak Found	Not Found	Peak Found	1
FALSE	High	Master Protein	P62495	Eukaryotic peptide chain release factor subunit 1 OS=Homo sapiens OX=9606 GN=ETF1 PE=1 SV=3	0	28.361	15	6	14	6	437	49	5.71	7472	0	6	1	0	2.803	1.318	0.923391	0.942251	6.72	5.59	73.1	147.7	79.2	9.27	10.18	10.2	High	Peak Found	High	High	Peak Found	High	1
FALSE	High	Master Protein	A0A075B6H9	Immunoglobulin lambda variable 4-69 OS=Homo sapiens OX=9606 GN=IGLV4-69 PE=1 SV=1	0.001	3.98	6	1	6	1	119	12.8	6.51	3269		1		0	1.371	1.734	0.117494	0.363919	7.84	40.24	73.1	100.2	126.7	27.47	20.21	10.09	High	High	High	High	High	High	1
FALSE	High	Master Protein	P53990	IST1 homolog OS=Homo sapiens OX=9606 GN=IST1 PE=1 SV=1	0	4.789	2	1	2	1	364	39.7	5.35	940		1		0	3.11	0.01	0.739797	4.73537e-17	9.52	0	73	227		13.72	4.69		Peak Found	Peak Found	High	High	Not Found	Not Found	1
FALSE	Medium	Master Protein	A0A0B4J1X5	Immunoglobulin heavy variable 3-74 OS=Homo sapiens OX=9606 GN=IGHV3-74 PE=3 SV=1	0.037	1.08	6	1	1	1	117	12.8	8.66	310		1		0	1.865	1.246	0.739797	0.971179	27.24	31.75	73	136.1	90.9	12.56	13.2	17.37	Peak Found	High	Peak Found	Peak Found	Peak Found	Peak Found	1
FALSE	High	Master Protein	Q5JRX3	Presequence protease, mitochondrial OS=Homo sapiens OX=9606 GN=PITRM1 PE=1 SV=3	0	63.481	13	12	32	12	1037	117.3	6.92	13787		12		0	1.863	1.408	0.739021	0.872745	23.33	8.01	73	130.8	96.3	9.78	5.64	8.05	High	High	High	High	High	High	1
FALSE	High	Master Protein	Q99519	Sialidase-1 OS=Homo sapiens OX=9606 GN=NEU1 PE=1 SV=1	0.001	3.54	2	1	4	1	415	45.4	5.88	1311		1		0	1.866	0.109	0.739797	4.73537e-17	1.23	800.34	73	136.1	90.9	7.03	5.86		Peak Found	High	High	High	High	Not Found	1
FALSE	Medium	Master Protein	Q96SL4	Glutathione peroxidase 7 OS=Homo sapiens OX=9606 GN=GPX7 PE=1 SV=1	0.037	1.073	4	1	1	1	187	21	8.27	186		1		0	1.04	2.073	0.00602954	0.0829526	4.18	2.97	72.9	75.9	151.2	1.32	2.67	1.51	Peak Found	Peak Found	High	Peak Found	Peak Found	Peak Found	1
FALSE	High	Master Protein	P24534	Elongation factor 1-beta OS=Homo sapiens OX=9606 GN=EEF1B2 PE=1 SV=3	0	25.244	24	4	21	4	225	24.7	4.67	12752		4		0	2.748	1.178	0.942005	0.996668	4.27	4.47	72.9	157.4	69.7	25.56	8.27	0.49	High	High	High	High	High	High	1
FALSE	High	Master Protein	Q8WWY3	U4/U6 small nuclear ribonucleoprotein Prp31 OS=Homo sapiens OX=9606 GN=PRPF31 PE=1 SV=2	0	5.067	4	2	2	2	499	55.4	5.78	600		2		0	2.009	1.107	0.885579	0.966855	3.37	34.36	72.9	146.4	80.7	26.15	29.24	6.03	Peak Found	Peak Found	Peak Found	High	Peak Found	Peak Found	1
FALSE	High	Master Protein	P35249	Replication factor C subunit 4 OS=Homo sapiens OX=9606 GN=RFC4 PE=1 SV=2	0	6.04	7	3	3	3	363	39.7	8.02	926		3		0	1.627	1.116	0.404641	0.970079	26.7	35.76	72.9	134.5	92.7	3.24	12.72	11.07	Peak Found	Peak Found	High	High	Peak Found	Peak Found	1
FALSE	High	Master Protein	P05091	Aldehyde dehydrogenase, mitochondrial OS=Homo sapiens OX=9606 GN=ALDH2 PE=1 SV=2	0	20.167	9	5	18	3	517	56.3	7.05	10349		5		0	1.772	1.346	0.605936	0.918723	13.11	2.18	72.8	129.1	98	12.48	0.02	14.55	High	High	High	High	Peak Found	Peak Found	1
FALSE	High	Master Protein	P05026	Sodium/potassium-transporting ATPase subunit beta-1 OS=Homo sapiens OX=9606 GN=ATP1B1 PE=1 SV=1	0	6.849	5	1	6	1	303	35	8.53	2488		1		0	14.435	0.948	7.01375e-11	0.784647	502.86	0	72.8	158.1	69		5.83		High	High	High	High	High	High	1
FALSE	High	Master Protein	Q14114	Low-density lipoprotein receptor-related protein 8 OS=Homo sapiens OX=9606 GN=LRP8 PE=1 SV=4	0.004	2.53	1	1	4	1	963	105.6	5.05	1114		1		0	1.97	1.152	0.867741	0.986036	20.65	43.6	72.8	143.4	83.8	5.7	25.06	45.09	Peak Found	Peak Found	High	High	High	High	1
FALSE	High	Master Protein	P62312	U6 snRNA-associated Sm-like protein LSm6 OS=Homo sapiens OX=9606 GN=LSM6 PE=1 SV=1	0.001	3.766	10	1	4	1	80	9.1	9.58	1620		1		0	2.107	1.015	0.942005	0.896533	12.18	34.03	72.8	153.3	73.9	10.7	0.88	21.3	High	High	High	High	Peak Found	Peak Found	1
FALSE	High	Master Protein	O75822	Eukaryotic translation initiation factor 3 subunit J OS=Homo sapiens OX=9606 GN=EIF3J PE=1 SV=2	0	11.274	16	4	6	4	258	29	4.83	1990		4		0	2.221	1.369	0.9774	0.902938	24.17	5.82	72.7	162.8	64.5	64.64	70.27	2.83	Peak Found	Peak Found	High	High	High	Peak Found	1
FALSE	High	Master Protein	P09661	U2 small nuclear ribonucleoprotein A' OS=Homo sapiens OX=9606 GN=SNRPA1 PE=1 SV=2	0	17.092	15	4	10	3	255	28.4	8.62	5079		4		1	2.153	0.962	0.946221	0.819028	9.72	19.91	72.7	155	72.3	4.47	4.61	15.04	Peak Found	Peak Found	High	High	Peak Found	Peak Found	1
FALSE	High	Master Protein	P02751	Fibronectin OS=Homo sapiens OX=9606 GN=FN1 PE=1 SV=5	0	234.422	17	35	153	13	2477	272.2	5.5	90054		35		18	1.907	1.142	0.794481	0.98541	4.59	4.87	72.7	125.5	101.8	11.6	3.63	10.69	High	High	High	High	High	High	1
FALSE	High	Master Protein	P46108	Adapter molecule crk OS=Homo sapiens OX=9606 GN=CRK PE=1 SV=2	0	5.019	5	2	2	2	304	33.8	5.55	911		2		0	2.213	0.749	0.9702	0.211081	4.62	22.73	72.7	199.8	27.5	28.48	12.13	44.66	Peak Found	Peak Found	High	High	Peak Found	Peak Found	1
FALSE	High	Master Protein	O15371	Eukaryotic translation initiation factor 3 subunit D OS=Homo sapiens OX=9606 GN=EIF3D PE=1 SV=1	0	20.29	7	4	11	4	548	63.9	6.05	5771		4		0	2.155	0.939	0.946221	0.766483	13.37	3.61	72.7	159.5	67.8	4.94	6.7	9.38	High	High	High	High	High	High	1
FALSE	High	Master Protein	P49411	Elongation factor Tu, mitochondrial OS=Homo sapiens OX=9606 GN=TUFM PE=1 SV=2	0	84.97	29	13	51	12	452	49.5	7.61	28894		13		1	2.547	1.247	0.996309	0.971179	6.24	3.27	72.7	154.4	73	11.29	2.32	3.62	High	High	High	High	High	High	1
FALSE	High	Master Protein	Q96G03	Phosphoglucomutase-2 OS=Homo sapiens OX=9606 GN=PGM2 PE=1 SV=4	0	26.624	16	8	19	7	612	68.2	6.73	8483		8		1	2.42	0.961	0.998773	0.814946	3.69	3.99	72.6	170.8	56.6	23.99	10.03	2.76	High	High	High	High	Peak Found	High	1
FALSE	High	Master Protein	P05121	Plasminogen activator inhibitor 1 OS=Homo sapiens OX=9606 GN=SERPINE1 PE=1 SV=1	0	28.73	21	7	16	7	402	45	7.2	9586	3.03	6	1	0	1.648	1.12	0.431046	0.971179	9.01	10.11	72.6	136.2	91.2	7.54	2.76	13.01	High	High	High	High	High	High	1
FALSE	High	Master Protein	O00148	ATP-dependent RNA helicase DDX39A OS=Homo sapiens OX=9606 GN=DDX39A PE=1 SV=2	0	73.476	22	10	46	1	427	49.1	5.68	27336		10		0	12.896	11.167	1.11421e-09	4.73537e-17	565.28	655.56	72.6	133.2	94.2		13.92	5.61	Not Found	Peak Found	High	Peak Found	Peak Found	Peak Found	1
FALSE	High	Master Protein	Q9HAV7	GrpE protein homolog 1, mitochondrial OS=Homo sapiens OX=9606 GN=GRPEL1 PE=1 SV=2	0	28.398	32	6	11	6	217	24.3	8.12	5398		6		0	2.325	1.167	0.996309	0.992554	3.68	5.75	72.5	164.2	63.3	3.03	6.32	0.86	Peak Found	High	High	High	High	High	1
FALSE	High	Master Protein	P60468	Protein transport protein Sec61 subunit beta OS=Homo sapiens OX=9606 GN=SEC61B PE=1 SV=2	0	5.582	11	1	2	1	96	10	11.56	980		1		0	15.034	1	2.47154e-11	0.872745	481.94	7412.26	72.5	181.6	45.9		14.54		Peak Found	Not Found	High	High	Not Found	Peak Found	1
FALSE	High	Master Protein	O15427	Monocarboxylate transporter 4 OS=Homo sapiens OX=9606 GN=SLC16A3 PE=1 SV=1	0	6.693	3	1	1	1	465	49.4	7.96	369		1		0	2.203	0.938	0.964318	0.76452	31.3	14.51	72.4	159.6	67.9	1.63	27.65	15.39	Peak Found	Peak Found	Peak Found	High	Peak Found	Peak Found	1
FALSE	High	Master Protein	Q8NCW5	NAD(P)H-hydrate epimerase OS=Homo sapiens OX=9606 GN=NAXE PE=1 SV=2	0	27.755	16	5	14	5	288	31.7	7.66	6878		5		0	2.644	0.796	0.960596	0.33581	6.98	27.91	72.4	204.7	22.9	2.45	13.26	18.19	High	High	High	High	Peak Found	High	1
FALSE	High	Master Protein	O75477	Erlin-1 OS=Homo sapiens OX=9606 GN=ERLIN1 PE=1 SV=2	0	8.218	9	3	3	1	348	39.1	7.87	1192		3		2	2.194	1.264	0.960596	0.966855	3.86	26.94	72.4	158	69.7	44.18	40.15	18.33	Not Found	Not Found	Not Found	Not Found	High	Not Found	1
FALSE	High	Master Protein	P52907	F-actin-capping protein subunit alpha-1 OS=Homo sapiens OX=9606 GN=CAPZA1 PE=1 SV=3	0	29.655	36	7	13	4	286	32.9	5.69	4477		7		3	2.019	1.426	0.888379	0.855696	20.9	35.2	72.4	124.1	103.6	5.27	2.86	9.11	Peak Found	Peak Found	High	High	Not Found	Not Found	1
FALSE	High	Master Protein	P22626	Heterogeneous nuclear ribonucleoproteins A2/B1 OS=Homo sapiens OX=9606 GN=HNRNPA2B1 PE=1 SV=2	0	164.796	51	20	116	19	353	37.4	8.95	68288		20		1	2.382	1.044	0.996309	0.931001	3.71	15.88	72.4	168.8	58.8	13.45	0.55	1.21	High	High	High	High	High	High	1
FALSE	High	Master Protein	P36551	Oxygen-dependent coproporphyrinogen-III oxidase, mitochondrial OS=Homo sapiens OX=9606 GN=CPOX PE=1 SV=3	0	24.462	14	5	10	5	454	50.1	8.25	6044		5		0	2.118	1.074	0.942005	0.942251	0.61	17.93	72.3	145	82.7	15.75	18.86	24.97	High	Peak Found	High	High	Peak Found	High	1
FALSE	High	Master Protein	P07738	Bisphosphoglycerate mutase OS=Homo sapiens OX=9606 GN=BPGM PE=1 SV=2	0	10.589	8	2	5	2	259	30	6.54	3696		2		0	1.874	0.825	0.750555	0.418863	12.12	5.64	72.3	168	59.7	12.65	31.05	7.3	High	High	High	High	Peak Found	Peak Found	1
FALSE	High	Master Protein	Q9H0S4	Probable ATP-dependent RNA helicase DDX47 OS=Homo sapiens OX=9606 GN=DDX47 PE=1 SV=1	0.008	1.849	3	1	1	1	455	50.6	9.1	189		1		0	2.197	0.954	0.962791	0.794584	3.59	0.16	72.3	158.8	68.9	1.83	5.25	1.98	Peak Found	Peak Found	High	Peak Found	Peak Found	Peak Found	1
FALSE	High	Master Protein	Q9NPA8	Transcription and mRNA export factor ENY2 OS=Homo sapiens OX=9606 GN=ENY2 PE=1 SV=1	0	11.186	33	3	6	3	101	11.5	9.33	3256		3		0	2.368	0.744	0.996309	0.199016	0.04	31.22	72.3	191.4	36.3	6.69	2.34	75.27	High	High	High	Peak Found	Peak Found	Peak Found	1
FALSE	High	Master Protein	O43670	BUB3-interacting and GLEBS motif-containing protein ZNF207 OS=Homo sapiens OX=9606 GN=ZNF207 PE=1 SV=1	0.002	2.849	3	1	1	1	478	50.7	9.1	150		1		0	18.107	0.01	1.51041e-13	4.73537e-17	395.99	0	72.3	227.7			5.57		Peak Found	Not Found	High	Peak Found	Not Found	Not Found	1
FALSE	High	Master Protein	P30050	60S ribosomal protein L12 OS=Homo sapiens OX=9606 GN=RPL12 PE=1 SV=1	0	36.677	41	5	19	5	165	17.8	9.42	10428	6.13	4	1	0	2.367	0.869	0.996309	0.567006	1.33	28.52	72.2	166.2	61.5	6.07	2.39	18.13	High	High	High	High	High	High	1
FALSE	High	Master Protein	Q15061	WD repeat-containing protein 43 OS=Homo sapiens OX=9606 GN=WDR43 PE=1 SV=3	0	7.284	3	2	2	2	677	74.8	5.57	826		2		0	1	0.01	0.00358191	4.73537e-17	7412.26	0	72.2	227.8					Not Found	Peak Found	High	Not Found	Not Found	Not Found	1
FALSE	High	Master Protein	Q9Y5U9	Immediate early response 3-interacting protein 1 OS=Homo sapiens OX=9606 GN=IER3IP1 PE=1 SV=1	0.007	2.021	10	1	1	1	82	9	8.22	171		1		0	1.725	1.432	0.53054	0.842522	80.94	57.09	72.2	124.5	103.3	38.27	33.89	13.9	Peak Found	Peak Found	Peak Found	High	Peak Found	Peak Found	1
FALSE	High	Master Protein	Q9BTT0	Acidic leucine-rich nuclear phosphoprotein 32 family member E OS=Homo sapiens OX=9606 GN=ANP32E PE=1 SV=1	0	14.546	14	3	8	3	268	30.7	3.85	5669		3		0	1.977	0.8	0.86812	0.345976	1.7	1.47	72.2	164.5	63.3	2.51	3.01	14.09	High	High	High	High	High	High	1
FALSE	High	Master Protein	Q1LUA6	Triple functional domain protein OS=Danio rerio OX=7955 GN=trio PE=3 SV=1	0.009	1.786	0	1	2	1	3028	342.1	6.54	399		1		0	14.657	9.457	4.74953e-11	4.73537e-17	494.91	776.82	72.2	155.7	72.1		0.63	15.67	Peak Found	Not Found	High	High	Peak Found	Peak Found	1
FALSE	High	Master Protein	Q9Y265	RuvB-like 1 OS=Homo sapiens OX=9606 GN=RUVBL1 PE=1 SV=1	0	59.025	26	10	33	10	456	50.2	6.42	16578		10		0	2.744	1.2	0.942005	0.991131	0.33	3.75	72.1	151.6	76.3	5.14	3.2	7.9	High	High	High	High	High	High	1
FALSE	High	Master Protein	P68366	Tubulin alpha-4A chain OS=Homo sapiens OX=9606 GN=TUBA4A PE=1 SV=1	0	293.997	60	26	169	4	448	49.9	5.06	99423		26		0	2.378	0.931	0.996309	0.751417	15.64	4.97	72.1	160.3	67.6	4.93	2.6	5.73	High	High	High	High	High	High	1
FALSE	High	Master Protein	Q9H993	Damage-control phosphatase ARMT1 OS=Homo sapiens OX=9606 GN=ARMT1 PE=1 SV=1	0	4.733	2	1	2	1	441	51.1	5.76	657		1		0	16.728	0.01	1.43807e-12	4.73537e-17	430.74	0	72.1	227.9			17.27		Not Found	Peak Found	High	High	Not Found	Not Found	1
FALSE	High	Master Protein	P15246	Protein-L-isoaspartate(D-aspartate) O-methyltransferase OS=Bos taurus OX=9913 GN=PCMT1 PE=1 SV=2	0	34.203	27	5	18	1	227	24.6	7.58	8240	2.75	4	1	0	1.917	1.247	0.81178	0.971179	26.84	12.89	72	138.1	89.8	7.58	17.78	4.69	Peak Found	Peak Found	Peak Found	Peak Found	Peak Found	High	1
FALSE	High	Master Protein	Q9Y678	Coatomer subunit gamma-1 OS=Homo sapiens OX=9606 GN=COPG1 PE=1 SV=1	0	73.081	18	13	45	11	874	97.7	5.47	22252		13		2	2.136	1.057	0.942005	0.941667	6.13	11.92	72	157.8	70.3	2.86	11.38	9.61	High	High	High	High	High	High	1
FALSE	High	Master Protein	Q9UPN3	Microtubule-actin cross-linking factor 1, isoforms 1/2/3/5 OS=Homo sapiens OX=9606 GN=MACF1 PE=1 SV=4	0	9.807	0	3	7	2	7388	837.8	5.39	3802		3		0	12.234	13.344	3.85614e-09	4.73537e-17	596.89	545.65	71.9	88	140.1		6.96	10.34	High	Not Found	High	Peak Found	Peak Found	Peak Found	1
FALSE	High	Master Protein	O00560	Syntenin-1 OS=Homo sapiens OX=9606 GN=SDCBP PE=1 SV=1	0.001	4.277	4	1	2	1	298	32.4	7.53	996		1		0	3.173	0.01	0.685978	4.73537e-17	1.21	0	71.9	228.1		8.63	7.48		Peak Found	Peak Found	High	High	Not Found	Not Found	1
FALSE	High	Master Protein	Q9NY33	Dipeptidyl peptidase 3 OS=Homo sapiens OX=9606 GN=DPP3 PE=1 SV=2	0	19.691	6	5	12	5	737	82.5	5.1	4948		5		0	2.779	1.022	0.94046	0.902938	32.53	15.28	71.9	177.9	50.2	23.61	5.05	4.53	High	High	High	High	High	High	1
FALSE	High	Master Protein	Q5T2W1	Na(+)/H(+) exchange regulatory cofactor NHE-RF3 OS=Homo sapiens OX=9606 GN=PDZK1 PE=1 SV=2	0	17.569	10	4	6	4	519	57.1	5.55	2423	3.8	3	1	0	2.579	0.01	0.993673	4.73537e-17	25.54	0	71.8	228.2		2.04	17.08		Peak Found	High	High	High	Not Found	Not Found	1
FALSE	High	Master Protein	Q96E11	Ribosome-recycling factor, mitochondrial OS=Homo sapiens OX=9606 GN=MRRF PE=1 SV=1	0	8.941	13	3	6	3	262	29.3	9.79	1946		3		0	2.441	0.736	0.996309	0.182714	49.76	48.88	71.8	175.3	52.9	26.49	19.68	18.9	High	Peak Found	High	High	Peak Found	Peak Found	1
FALSE	Medium	Master Protein	A0A0B4J1V0	Immunoglobulin heavy variable 3-15 OS=Homo sapiens OX=9606 GN=IGHV3-15 PE=3 SV=1	0.01	1.785	6	1	6	1	119	12.9	8.62	4153		1		0	1.293	1.89	0.0690191	0.190393	2.48	1.57	71.7	92.7	135.5	5.63	3.28	4.14	High	High	High	High	High	High	1
FALSE	High	Master Protein	P25183	Regulator of chromosome condensation OS=Xenopus laevis OX=8355 GN=rcc1 PE=2 SV=1	0.001	4.046	4	1	1	1	424	45	6.47		4.56		1	0	2.064	0.095	0.920897	4.73537e-17	25.2	699.22	71.7	148	80.3	29.04	5.53		Peak Found	Peak Found	Peak Found	High	Peak Found	Not Found	1
FALSE	High	Master Protein	P53999	Activated RNA polymerase II transcriptional coactivator p15 OS=Homo sapiens OX=9606 GN=SUB1 PE=1 SV=3	0	24.281	42	5	16	5	127	14.4	9.6	10893		5		0	2.732	0.821	0.942005	0.403788	11.76	15.09	71.7	184.1	44.2	10.19	8.04	10.79	High	High	High	High	High	High	1
FALSE	High	Master Protein	Q8NC51	Plasminogen activator inhibitor 1 RNA-binding protein OS=Homo sapiens OX=9606 GN=SERBP1 PE=1 SV=2	0	59.78	22	7	30	7	408	44.9	8.65	15587	2.53	6	1	0	2.039	1.022	0.897954	0.902938	4.24	27.55	71.7	166.4	61.9	15.26	0.71	10.33	High	High	High	High	High	High	1
FALSE	High	Master Protein	O60684	Importin subunit alpha-7 OS=Homo sapiens OX=9606 GN=KPNA6 PE=1 SV=1	0.001	4.389	3	1	3	1	536	60	4.98	692		1		0	13.656	9.582	2.72156e-10	4.73537e-17	532.71	766.5	71.6	153.2	75.2		19.37	18.85	High	Not Found	High	High	Peak Found	Peak Found	1
FALSE	High	Master Protein	O55029	Coatomer subunit beta' OS=Mus musculus OX=10090 GN=Copb2 PE=1 SV=2	0	96.405	22	16	52	16	905	102.4	5.3	28798		16		0	2.112	1.248	0.942005	0.971179	1.47	29.63	71.6	151.4	77	7.82	4.39	4.03	High	High	High	High	High	High	1
FALSE	High	Master Protein	P36543	V-type proton ATPase subunit E 1 OS=Homo sapiens OX=9606 GN=ATP6V1E1 PE=1 SV=1	0	6.658	7	2	4	2	226	26.1	8	1201		2		0	1.956	1.693	0.855475	0.419328	10.66	18.28	71.6	142.9	85.5	9.12	1.28	43.73	Peak Found	Peak Found	High	High	Peak Found	Peak Found	1
FALSE	High	Master Protein	P47897	Glutamine--tRNA ligase OS=Homo sapiens OX=9606 GN=QARS1 PE=1 SV=1	0	71.635	18	12	21	12	775	87.7	7.15	10304		12		0	2.13	1.276	0.942005	0.960157	1.29	6.66	71.5	144.4	84	4.92	3.79	10.6	High	High	High	High	High	High	1
FALSE	High	Master Protein	O00764	Pyridoxal kinase OS=Homo sapiens OX=9606 GN=PDXK PE=1 SV=1	0.005	2.518	4	1	2	1	312	35.1	6.13	366		1		0	2.212	0.984	0.96989	0.864861	2.65	2.84	71.5	158.2	70.3	9.39	11.9	6.69	Peak Found	Peak Found	High	High	Peak Found	Peak Found	1
FALSE	High	Master Protein	P67812	Signal peptidase complex catalytic subunit SEC11A OS=Homo sapiens OX=9606 GN=SEC11A PE=1 SV=1	0	10.677	15	3	7	3	179	20.6	9.48	3884		3		0	2.141	0.989	0.943409	0.872745	0.87	2.68	71.5	154.9	73.6	3.8	5.03	3.29	Peak Found	Peak Found	High	High	High	High	1
FALSE	High	Master Protein	P33240	Cleavage stimulation factor subunit 2 OS=Homo sapiens OX=9606 GN=CSTF2 PE=1 SV=1	0.006	2.18	1	1	1	1	577	60.9	6.83	266		1		0	14.408	1	7.29354e-11	0.872745	503.83	7412.26	71.5	138.9	89.6		9.3		Not Found	Peak Found	High	Peak Found	Peak Found	Not Found	1
FALSE	High	Master Protein	Q8N6M0	Deubiquitinase OTUD6B OS=Homo sapiens OX=9606 GN=OTUD6B PE=1 SV=1	0.006	2.19	5	1	2	1	293	33.8	6.05	486		1		0	13.933	1.334	1.67259e-10	0.933676	521.71	0	71.5	133.2	95.4		5.8		Peak Found	Not Found	High	High	Peak Found	Not Found	1
FALSE	High	Master Protein	Q8NE71	ATP-binding cassette sub-family F member 1 OS=Homo sapiens OX=9606 GN=ABCF1 PE=1 SV=2	0	31.246	8	6	13	6	845	95.9	6.8	6046		6		0	1.715	1.636	0.516979	0.517324	26.25	18.52	71.4	126.5	102.1	3.45	0.97	10.08	High	High	High	High	Peak Found	High	1
FALSE	High	Master Protein	P28072	Proteasome subunit beta type-6 OS=Homo sapiens OX=9606 GN=PSMB6 PE=1 SV=4	0	13.316	13	3	13	3	239	25.3	4.92	7816		3		0	2.165	0.995	0.951046	0.872745	2.09	20.7	71.4	154.9	73.7	8.09	1.09	7.66	High	High	High	High	High	High	1
FALSE	High	Master Protein	Q98TF5	60S ribosomal protein L39 OS=Gallus gallus OX=9031 GN=RPL39 PE=3 SV=1	0	5.967	20	1	3	1	51	6.4	12.48	1621		1		0	1.897	1	0.785483	0.872745	0	7412.26	71.3	135.3	93.3				High	Not Found	High	Not Found	Not Found	High	1
FALSE	High	Master Protein	Q16698	2,4-dienoyl-CoA reductase [(3E)-enoyl-CoA-producing], mitochondrial OS=Homo sapiens OX=9606 GN=DECR1 PE=1 SV=1	0	21.869	13	3	10	3	335	36	9.28	4714		3		0	2.425	0.094	0.997293	4.73537e-17	3.3	692.2	71.3	199.1	29.6	15.42	1.12		High	High	High	High	Not Found	Peak Found	1
FALSE	High	Master Protein	P61604	10 kDa heat shock protein, mitochondrial OS=Homo sapiens OX=9606 GN=HSPE1 PE=1 SV=2	0	47.051	62	8	48	8	102	10.9	8.92	35339		8		0	2.949	1.093	0.866579	0.960157	10.28	4.36	71.3	146.8	81.8	22.65	3.26	1.12	High	High	High	High	High	High	1
FALSE	Medium	Master Protein	Q3B7T1	Erythroid differentiation-related factor 1 OS=Homo sapiens OX=9606 GN=EDRF1 PE=1 SV=1	0.015	1.502	1	1	1	1	1238	138.4	6.33	263		1		0	11.423	14.898	1.88685e-08	4.73537e-17	640.5	486.56	71.3	91.5	137.2		2.45	20.04	Peak Found	Not Found	High	Peak Found	Peak Found	Peak Found	1
FALSE	High	Master Protein	Q02218	2-oxoglutarate dehydrogenase, mitochondrial OS=Homo sapiens OX=9606 GN=OGDH PE=1 SV=3	0	32.568	7	8	27	8	1023	115.9	6.86	14747		8		0	2.859	1.219	0.896192	0.98541	1.93	7.03	71.2	178.1	50.7	4.38	5.09	12.56	High	High	High	High	High	High	1
FALSE	High	Master Protein	P46087	Probable 28S rRNA (cytosine(4447)-C(5))-methyltransferase OS=Homo sapiens OX=9606 GN=NOP2 PE=1 SV=2	0	26.53	10	9	33	9	812	89.2	9.23	13491		9		0	2.227	1.417	0.979928	0.871754	2.38	25.42	71.2	100.5	128.4	0.43	7.4	0.53	High	High	High	High	High	High	1
FALSE	High	Master Protein	Q99426	Tubulin-folding cofactor B OS=Homo sapiens OX=9606 GN=TBCB PE=1 SV=2	0	16.598	11	3	8	3	244	27.3	5.15	4259		3		0	2.535	1.251	0.996309	0.970535	7.31	22.01	71.2	167.9	60.9	19.01	11.32	5.74	High	Peak Found	High	High	Peak Found	Peak Found	1
FALSE	High	Master Protein	Q02388	Collagen alpha-1(VII) chain OS=Homo sapiens OX=9606 GN=COL7A1 PE=1 SV=2	0.002	3.312	0	1	4	1	2944	295	6.27	1108		1		0	1.508	1.707	0.250751	0.398353	27.51	23.72	71.2	107.3	121.5	2.79	23.1	25.05	Peak Found	High	High	High	High	Peak Found	1
FALSE	Medium	Master Protein	Q9NZM3	Intersectin-2 OS=Homo sapiens OX=9606 GN=ITSN2 PE=1 SV=3	0.037	1.101	0	1	3	1	1697	193.3	8.12	1105		1		0	2.241	0.976	0.98738	0.842522	0.34	9.99	71.1	159.4	69.4	4.48	4.16	5.04	High	High	Peak Found	Peak Found	Peak Found	High	1
FALSE	High	Master Protein	P35637	RNA-binding protein FUS OS=Homo sapiens OX=9606 GN=FUS PE=1 SV=1	0	39.138	13	5	16	5	526	53.4	9.36	8828		5		0	2.682	0.967	0.951046	0.828673	9.57	9.94	71.1	193.9	34.9	9.66	7.22	18.85	High	High	High	High	High	Peak Found	1
FALSE	High	Master Protein	Q5VST9	Obscurin OS=Homo sapiens OX=9606 GN=OBSCN PE=1 SV=3	0.001	3.773	0	1	5	1	7968	867.9	5.99	2901		1		0	2.149	1.069	0.946221	0.942251	1.79	0.47	71.1	152.8	76.1	6.65	4.94	6.2	High	High	High	High	Peak Found	High	1
FALSE	High	Master Protein	Q5VZ46	Uncharacterized protein KIAA1614 OS=Homo sapiens OX=9606 GN=KIAA1614 PE=2 SV=3	0.003	2.559	1	1	6	1	1190	126.5	8.82	5142		1		0	2.314	0.904	0.996309	0.66848	0.13	6.89	71.1	164.6	64.3	4.03	3.91	2.53	Peak Found	High	High	High	High	High	1
FALSE	High	Master Protein	P35270	Sepiapterin reductase OS=Homo sapiens OX=9606 GN=SPR PE=1 SV=1	0.001	4.323	7	1	1	1	261	28	8.05	368		1		0	0.111	1.876	7.98144e-17	0.201798	819.28	1.54	71.1	95.5	133.4	11.22		9.75	Peak Found	Peak Found	Not Found	High	Peak Found	Peak Found	1
FALSE	High	Master Protein	Q5PCY1	Ubiquinone biosynthesis O-methyltransferase OS=Salmonella paratyphi A (strain ATCC 9150 / SARB42) OX=295319 GN=ubiG PE=3 SV=1	0.005	2.398	2	1	3	1	242	26.9	6.46	832		1		0	2.338	0.096	0.996309	4.73537e-17	1.93	702.77	71.1	166.1	62.8	5.55	3.72		Peak Found	High	Peak Found	High	Not Found	High	1
FALSE	High	Master Protein	Q08722	Leukocyte surface antigen CD47 OS=Homo sapiens OX=9606 GN=CD47 PE=1 SV=1	0.002	3.402	2	1	1	1	323	35.2	7.21	383		1		0	1.981	1.242	0.868133	0.974293	5.7	8.78	71	140.7	88.2	13.45	8.04	5.11	Peak Found	Peak Found	High	Peak Found	Peak Found	Peak Found	1
FALSE	High	Master Protein	P43246	DNA mismatch repair protein Msh2 OS=Homo sapiens OX=9606 GN=MSH2 PE=1 SV=1	0	5.939	2	3	3	3	934	104.7	5.77	1283		3		0	2.194	1.296	0.960596	0.943735	8.13	2.44	71	135	94	4.31	3.69	3.37	High	Peak Found	High	High	Peak Found	Peak Found	1
FALSE	Medium	Master Protein	Q9H089	Large subunit GTPase 1 homolog OS=Homo sapiens OX=9606 GN=LSG1 PE=1 SV=2	0.011	1.654	1	1	2	1	658	75.2	6.38	739		1		0	1.224	1.999	0.0401013	0.115248	4.03	5.32	71	87	142	6.38	2.55	11.43	Peak Found	High	Peak Found	Peak Found	Peak Found	Peak Found	1
FALSE	High	Master Protein	P46781	40S ribosomal protein S9 OS=Homo sapiens OX=9606 GN=RPS9 PE=1 SV=3	0	55.359	40	11	70	11	194	22.6	10.65	40537		11		0	2.165	1.244	0.951046	0.971179	11.29	5.94	71	140.5	88.5	4.91	20.26	3.05	High	High	High	High	High	High	1
FALSE	High	Master Protein	Q8TAT6	Nuclear protein localization protein 4 homolog OS=Homo sapiens OX=9606 GN=NPLOC4 PE=1 SV=3	0	5.6	3	1	2	1	608	68.1	6.38	1114		1		0	0.931	2.294	0.0013619	0.0291391	0	0	71	66.1	162.9				Not Found	Peak Found	High	High	Not Found	Peak Found	1
FALSE	High	Master Protein	O75367	Core histone macro-H2A.1 OS=Homo sapiens OX=9606 GN=MACROH2A1 PE=1 SV=4	0	34.228	24	7	19	7	372	39.6	9.79	8817		7		0	2.255	1.162	0.993673	0.990396	2.3	6.39	71	155.1	73.9	11.11	22.54	3.8	High	High	High	High	High	High	1
FALSE	High	Master Protein	Q96IZ0	PRKC apoptosis WT1 regulator protein OS=Homo sapiens OX=9606 GN=PAWR PE=1 SV=1	0	6.103	6	2	5	2	340	36.5	5.41	2102		2		0	2.227	0.707	0.979928	0.127288	1.62	32.38	71	179.8	49.2	22.58	4.22	48.72	High	Peak Found	High	High	Peak Found	Peak Found	1
FALSE	High	Master Protein	Q14839	Chromodomain-helicase-DNA-binding protein 4 OS=Homo sapiens OX=9606 GN=CHD4 PE=1 SV=2	0	6.691	1	2	3	2	1912	217.9	5.86	1179		2		0	2.183	1.046	0.953308	0.93246	22.77	35.75	70.9	154.9	74.2	37.91	17.14	5.08	Peak Found	High	Peak Found	High	Peak Found	Peak Found	1
FALSE	High	Master Protein	Q9UBQ7	Glyoxylate reductase/hydroxypyruvate reductase OS=Homo sapiens OX=9606 GN=GRHPR PE=1 SV=1	0	5.994	4	2	10	2	328	35.6	7.39	4985		2		0	2.337	1.188	0.996309	0.996497	7.08	23.4	70.9	161.1	68	18.71	4.34	2.57	High	High	High	High	Peak Found	High	1
FALSE	High	Master Protein	P54709	Sodium/potassium-transporting ATPase subunit beta-3 OS=Homo sapiens OX=9606 GN=ATP1B3 PE=1 SV=1	0	9.302	9	2	5	2	279	31.5	8.35	2532		2		0	2.428	0.96	0.996597	0.810893	25.27	10.68	70.9	175.4	53.7	33.56	7.45	54.37	High	Peak Found	High	High	Peak Found	High	1
FALSE	High	Master Protein	P00939	Triosephosphate isomerase OS=Oryctolagus cuniculus OX=9986 GN=TPI1 PE=1 SV=3	0	129.929	62	13	72	13	249	26.7	7.33	46906		13		0	2.354	0.936	0.996309	0.760285	2.65	0.65	70.9	171.2	57.9	5.17	4.02	5.08	High	High	High	High	High	High	1
FALSE	High	Master Protein	Q9UBI6	Guanine nucleotide-binding protein G(I)/G(S)/G(O) subunit gamma-12 OS=Homo sapiens OX=9606 GN=GNG12 PE=1 SV=3	0	9.068	38	2	9	2	72	8	8.97	4548		2		0	2.298	0.935	0.996309	0.758352	0	0	70.9	162.8	66.3				High	High	High	High	High	High	1
FALSE	Medium	Master Protein	Q96BQ5	Coiled-coil domain-containing protein 127 OS=Homo sapiens OX=9606 GN=CCDC127 PE=1 SV=1	0.016	1.461	3	1	1	1	260	30.8	9.2	268		1		0	2.31	0.923	0.996309	0.731257	7.05	14.42	70.9	163.7	65.4	14.13	7.45	27.56	Peak Found	Peak Found	Peak Found	High	Peak Found	Peak Found	1
FALSE	High	Master Protein	Q8TEM1	Nuclear pore membrane glycoprotein 210 OS=Homo sapiens OX=9606 GN=NUP210 PE=1 SV=3	0	13.573	1	3	9	3	1887	205	6.81	3946		3		0	2.109	1.354	0.942005	0.907579	0.96	21.27	70.9	137.7	91.5	1.91	20.37	6.21	High	Peak Found	High	High	High	High	1
FALSE	High	Master Protein	Q9UK76	Jupiter microtubule associated homolog 1 OS=Homo sapiens OX=9606 GN=JPT1 PE=1 SV=3	0	8.413	10	1	5	1	154	16	5.6	3516		1		0	2.138	1.096	0.94241	0.960157	31.11	0.63	70.8	151.5	77.7	10.39	18.95	9.78	High	High	High	High	High	Peak Found	1
FALSE	High	Master Protein	P62704	40S ribosomal protein S4, X isoform OS=Mesocricetus auratus OX=10036 GN=RPS4X PE=2 SV=2	0	116.494	63	20	83	20	263	29.6	10.15	51412		20		0	2.604	1.29	0.979928	0.949315	5.36	3.25	70.8	159.6	69.6	27.13	5.11	0.08	High	High	High	High	High	High	1
FALSE	High	Master Protein	P01889	HLA class I histocompatibility antigen, B alpha chain OS=Homo sapiens OX=9606 GN=HLA-B PE=1 SV=3	0	14.963	10	3	7	0	362	40.4	5.85	4130		3		1	0.148	1.121	7.98144e-17	0.971179	1092.9	24.75	70.8	149.7	79.4	5.23		18.16	Not Found	Not Found	Not Found	Not Found	Not Found	Not Found	1
FALSE	High	Master Protein	P61758	Prefoldin subunit 3 OS=Homo sapiens OX=9606 GN=VBP1 PE=1 SV=4	0	16.755	19	4	11	4	197	22.6	7.11	6519		4		0	2.525	1.188	0.996309	0.996497	34.01	48.76	70.8	164.4	64.8	14.87	7.53	19.35	High	High	High	High	High	High	1
FALSE	High	Master Protein	Q9NVA2	Septin-11 OS=Homo sapiens OX=9606 GN=SEPTIN11 PE=1 SV=3	0	45.072	26	11	22	8	429	49.4	6.81	11853		11		3	2.253	1.102	0.993673	0.964251	5.49	8.07	70.8	156.8	72.4	12.62	7.7	12.7	Peak Found	Peak Found	High	High	Peak Found	High	1
FALSE	Medium	Master Protein	P08397	Porphobilinogen deaminase OS=Homo sapiens OX=9606 GN=HMBS PE=1 SV=2	0.01	1.742	2	1	1	1	361	39.3	7.18	273		1		0	1.278	1.961	0.0619968	0.136843	16.56	13.14	70.8	90.5	138.8	15.63	0.07	3.17	Peak Found	Peak Found	Peak Found	High	Peak Found	Peak Found	1
FALSE	High	Master Protein	P31943	Heterogeneous nuclear ribonucleoprotein H OS=Homo sapiens OX=9606 GN=HNRNPH1 PE=1 SV=4	0	98.875	41	14	57	5	449	49.2	6.3	30995		14		9	2.589	1.014	0.988194	0.896533	6.72	10.74	70.8	162.7	66.5	0.22	3.38	6.86	High	High	High	High	Peak Found	High	1
FALSE	High	Master Protein	P18077	60S ribosomal protein L35a OS=Homo sapiens OX=9606 GN=RPL35A PE=1 SV=2	0	15.846	27	4	20	4	110	12.5	11.06	11485		4		0	2.294	1.213	0.996309	0.986036	4.16	13.68	70.8	147.3	81.9	12.86	2.19	1.95	High	High	High	High	High	High	1
FALSE	High	Master Protein	Q13404	Ubiquitin-conjugating enzyme E2 variant 1 OS=Homo sapiens OX=9606 GN=UBE2V1 PE=1 SV=2	0	16.993	27	3	7	3	147	16.5	7.93	4172		3		0	2.4	1.051	0.998773	0.939473	15.88	8.52	70.6	155.9	73.5	19.22	1.18	22.79	Peak Found	High	High	High	High	High	1
FALSE	High	Master Protein	O43491	Band 4.1-like protein 2 OS=Homo sapiens OX=9606 GN=EPB41L2 PE=1 SV=1	0.009	1.816	1	1	3	1	1005	112.5	5.44	1073		1		0	0.956	2.292	0.00197896	0.0294521	11.54	83.49	70.6	67.5	161.8	73.2	80.92	5.1	High	Peak Found	Peak Found	Peak Found	Peak Found	High	1
FALSE	High	Master Protein	P61251	40S ribosomal protein S26 OS=Macaca fascicularis OX=9541 GN=RPS26 PE=3 SV=3	0	16.434	34	3	20	3	115	13	11	11422		3		0	2.282	1.36	0.996309	0.905376	21.58	35.36	70.6	150.2	79.1	1.53	11.91	7.63	High	High	High	High	High	High	1
FALSE	High	Master Protein	P06737	Glycogen phosphorylase, liver form OS=Homo sapiens OX=9606 GN=PYGL PE=1 SV=4	0	67.253	22	16	36	12	847	97.1	7.17	19393		16		4	2.336	1.169	0.996309	0.993523	11.9	14.46	70.6	148.9	80.5	13.49	7.11	1.72	High	High	High	High	High	High	1
FALSE	High	Master Protein	A0A075B6R2	Immunoglobulin heavy variable 4-4 OS=Homo sapiens OX=9606 GN=IGHV4-4 PE=3 SV=2	0	9.44	20	3	12	3	117	12.8	9.6	7067		3		0	1.491	2.006	0.231445	0.111864	15.56	13.24	70.6	80.3	149.1	0.14	44.16	7.77	High	High	High	High	High	High	1
FALSE	High	Master Protein	P62195	26S proteasome regulatory subunit 8 OS=Homo sapiens OX=9606 GN=PSMC5 PE=1 SV=1	0	61.249	33	10	25	9	406	45.6	7.55	15972		10		0	2.087	1.118	0.939804	0.970535	10.04	13.84	70.6	118.4	111	2.46	6.67	8.11	High	High	High	High	High	High	1
FALSE	High	Master Protein	P62328	Thymosin beta-4 OS=Homo sapiens OX=9606 GN=TMSB4X PE=1 SV=2	0	7.904	30	1	2	1	44	5.1	5.06	832		1		0	2.572	0.679	0.994445	0.0884264	15.84	11.8	70.6	181.5	47.9	10.94	25.75	0.29	High	Peak Found	High	Peak Found	Peak Found	Peak Found	1
FALSE	High	Master Protein	P33316	Deoxyuridine 5'-triphosphate nucleotidohydrolase, mitochondrial OS=Homo sapiens OX=9606 GN=DUT PE=1 SV=4	0	9.892	9	2	5	2	252	26.5	9.36	2224		2		0	2.131	1.123	0.942005	0.971179	11.38	38.85	70.5	150.3	79.2	22.02	32.45	14.4	Peak Found	Peak Found	High	High	High	High	1
FALSE	High	Master Protein	P22061	Protein-L-isoaspartate(D-aspartate) O-methyltransferase OS=Homo sapiens OX=9606 GN=PCMT1 PE=1 SV=4	0	50.724	42	6	26	2	227	24.6	7.21	11961		6		4	2.033	1.48	0.897202	0.778599	14.03	32.81	70.5	126.6	102.9	6.45	7.52	3.18	High	Peak Found	High	High	High	Peak Found	1
FALSE	High	Master Protein	P81187	Complement factor B OS=Bos taurus OX=9913 GN=CFB PE=1 SV=2	0.007	1.929	2	1	3	1	761	85.3	7.68		6.52		1	0	1.792	1.463	0.629863	0.799519	0.61	10.53	70.5	126.3	103.1	3.13	3.71	6.9	Peak Found	Peak Found	High	High	Peak Found	High	1
FALSE	High	Master Protein	P07437	Tubulin beta chain OS=Homo sapiens OX=9606 GN=TUBB PE=1 SV=2	0	347.255	73	33	230	4	444	49.6	4.89	143909		33		30	2.552	1.304	0.996309	0.942251	7.13	4.14	70.5	133.8	95.7	3.76	3.25	0.89	High	High	High	High	High	High	1
FALSE	High	Master Protein	P40926	Malate dehydrogenase, mitochondrial OS=Homo sapiens OX=9606 GN=MDH2 PE=1 SV=3	0	104.167	49	13	78	13	338	35.5	8.68	51974		13		0	2.282	1.027	0.996309	0.905376	9.07	7.22	70.5	141.9	87.6	7.68	6.42	2.84	High	High	High	High	High	High	1
FALSE	High	Master Protein	A5A6M4	Eukaryotic translation initiation factor 3 subunit L OS=Pan troglodytes OX=9598 GN=EIF3L PE=2 SV=1	0	69.205	24	13	46	13	564	66.7	6.34	24134		13		0	2.658	1.154	0.953436	0.986036	6.95	7	70.5	151.5	78	17.04	1.48	10.09	High	High	High	High	High	High	1
FALSE	High	Master Protein	P62899	60S ribosomal protein L31 OS=Homo sapiens OX=9606 GN=RPL31 PE=1 SV=1	0	15.723	30	4	14	4	125	14.5	10.54	7330		4		0	1.949	0.976	0.846098	0.842522	1.86	5.08	70.5	156.3	73.2	0.9	3.84	14.65	High	High	High	High	High	High	1
FALSE	High	Master Protein	Q99584	Protein S100-A13 OS=Homo sapiens OX=9606 GN=S100A13 PE=1 SV=1	0	16.184	45	5	12	5	98	11.5	6.16	3649		5		0	2.653	0.872	0.954882	0.571308	30.92	0.47	70.5	181.4	48.1	13.93	5.94	16.89	High	High	High	High	High	Peak Found	1
FALSE	High	Master Protein	P20700	Lamin-B1 OS=Homo sapiens OX=9606 GN=LMNB1 PE=1 SV=2	0	35.58	14	9	25	6	586	66.4	5.16	11665		9		0	2.357	1.321	0.996309	0.942251	0.2	12.81	70.5	179.8	49.7	14.04	12.83	13.07	High	High	High	High	High	High	1
FALSE	High	Master Protein	P09496	Clathrin light chain A OS=Homo sapiens OX=9606 GN=CLTA PE=1 SV=1	0	21.065	14	5	22	5	248	27.1	4.51	11903		5		0	2.101	1.004	0.942005	0.87696	2.54	8.56	70.4	142.3	87.3	5.71	2.4	9.57	High	High	High	High	High	High	1
FALSE	High	Master Protein	P02008	Hemoglobin subunit zeta OS=Homo sapiens OX=9606 GN=HBZ PE=1 SV=2	0	10.207	13	3	9	1	142	15.6	8.21	4866		3		0	1.266	2.001	0.0566936	0.114563	67.92	1.55	70.3	89	140.7	32.97	28.73	31.56	Peak Found	Peak Found	High	High	High	Peak Found	1
FALSE	High	Master Protein	P09543	2',3'-cyclic-nucleotide 3'-phosphodiesterase OS=Homo sapiens OX=9606 GN=CNP PE=1 SV=2	0	14.832	7	3	9	3	421	47.5	9.07	4289		3		0	2.09	1.064	0.940838	0.942251	2.64	15.12	70.3	165.1	64.7	2.5	17.24	11.73	Peak Found	High	High	High	High	Peak Found	1
FALSE	High	Master Protein	P31153	S-adenosylmethionine synthase isoform type-2 OS=Homo sapiens OX=9606 GN=MAT2A PE=1 SV=1	0	30.059	18	7	22	7	395	43.6	6.48	11416		7		0	2.244	1.21	0.989355	0.986171	1.86	8.02	70.2	144.4	85.3	4.09	13.22	34.76	High	High	High	High	High	High	1
FALSE	Medium	Master Protein	P53597	Succinate--CoA ligase [ADP/GDP-forming] subunit alpha, mitochondrial OS=Homo sapiens OX=9606 GN=SUCLG1 PE=1 SV=4	0.03	1.181	3	1	1	1	346	36.2	8.79	199		1		0	2.126	1.146	0.942005	0.98541	8.02	9.57	70.2	149.3	80.5	0.47	8.11	9.57	Peak Found	Peak Found	High	Peak Found	Peak Found	Peak Found	1
FALSE	High	Master Protein	Q96FW1	Ubiquitin thioesterase OTUB1 OS=Homo sapiens OX=9606 GN=OTUB1 PE=1 SV=2	0	39.831	31	7	27	7	271	31.3	4.94	15170		7		0	2.376	1.197	0.996309	0.993182	0.44	8.52	70.2	173.6	56.2	9.86	2.29	7.78	High	High	High	High	High	High	1
FALSE	High	Master Protein	Q9UJU6	Drebrin-like protein OS=Homo sapiens OX=9606 GN=DBNL PE=1 SV=1	0	16.583	10	3	6	3	430	48.2	5.05	2069		3		0	2.277	0.997	0.996309	0.872745	3.2	15.26	70.2	159.8	70	4.27	7.31	18.69	Peak Found	Peak Found	High	High	Peak Found	Peak Found	1
FALSE	High	Master Protein	P61223	Ras-related protein Rap-1b OS=Bos taurus OX=9913 GN=RAP1B PE=2 SV=1	0	15.578	14	2	5	1	184	20.8	5.78	3686		2		0	18.928	0.01	4.23256e-14	4.73537e-17	377.61	0	70.2	229.8			12.69		Not Found	Peak Found	Peak Found	High	Not Found	Not Found	1
FALSE	High	Master Protein	Q15904	V-type proton ATPase subunit S1 OS=Homo sapiens OX=9606 GN=ATP6AP1 PE=1 SV=2	0.001	4.467	3	2	4	2	470	52	6.14	1480		2		0	1.799	1.713	0.640545	0.393215	34.46	23.03	70.2	103.8	126	15.38	10.7	0.32	High	Peak Found	High	High	Peak Found	Peak Found	1
FALSE	High	Master Protein	P50402	Emerin OS=Homo sapiens OX=9606 GN=EMD PE=1 SV=1	0	4.92	3	1	4	1	254	29	5.5	1014		1		0	2.168	0.11	0.951046	4.73537e-17	6.84	810.33	70	151.8	78.1	12.04	5.55		Peak Found	Peak Found	High	High	Peak Found	Not Found	1
FALSE	High	Master Protein	Q15365	Poly(rC)-binding protein 1 OS=Homo sapiens OX=9606 GN=PCBP1 PE=1 SV=2	0	73.913	46	10	48	7	356	37.5	7.09	29227		10		3	2.277	1.148	0.996309	0.98541	3.22	2.89	70	164.8	65.2	6.29	5.86	0.19	High	High	High	High	High	High	1
FALSE	High	Master Protein	Q01130	Serine/arginine-rich splicing factor 2 OS=Homo sapiens OX=9606 GN=SRSF2 PE=1 SV=4	0	17.084	14	3	19	3	221	25.5	11.85	9682		3		0	2.233	0.876	0.981784	0.582326	1.58	6.72	70	168.5	61.5	3.04	2.1	2.79	High	High	High	High	High	High	1
FALSE	High	Master Protein	P45974	Ubiquitin carboxyl-terminal hydrolase 5 OS=Homo sapiens OX=9606 GN=USP5 PE=1 SV=2	0	23.153	8	6	13	6	858	95.7	5.03	6704		6		0	2.343	0.929	0.996309	0.749191	6.03	21.1	69.9	188.2	41.9	5.83	1.14	48.73	High	High	High	High	High	High	1
FALSE	High	Master Protein	P51857	Aldo-keto reductase family 1 member D1 OS=Homo sapiens OX=9606 GN=AKR1D1 PE=1 SV=1	0.001	3.721	2	1	2	1	326	37.4	7.5	969		1		0	2.405	0.891	0.999781	0.62611	14.72	50.28	69.8	167.9	62.2	16.87	2.94	29.69	Peak Found	Peak Found	High	Peak Found	Peak Found	Peak Found	1
FALSE	High	Master Protein	Q16531	DNA damage-binding protein 1 OS=Homo sapiens OX=9606 GN=DDB1 PE=1 SV=1	0	57.734	12	12	24	12	1140	126.9	5.26	12053		12		0	2.095	0.921	0.940838	0.727325	18.09	17.08	69.8	167	63.2	0.05	1.33	26.41	High	High	High	High	High	High	1
FALSE	High	Master Protein	Q9Y608	Leucine-rich repeat flightless-interacting protein 2 OS=Homo sapiens OX=9606 GN=LRRFIP2 PE=1 SV=1	0.002	3.166	2	1	1	1	721	82.1	6.95	142		1		0	1.291	2.006	0.068009	0.112117	20.99	5.76	69.8	90.1	140.1	3.93	15.96	1.57	Peak Found	Peak Found	Peak Found	High	Peak Found	Peak Found	1
FALSE	High	Master Protein	O15127	Secretory carrier-associated membrane protein 2 OS=Homo sapiens OX=9606 GN=SCAMP2 PE=1 SV=2	0	5.273	2	1	1	1	329	36.6	6.1	532		1		0	15.257	1	1.68812e-11	0.872745	474.58	7412.26	69.8	149.3	80.9		11.95		Not Found	Peak Found	Peak Found	High	Peak Found	Not Found	1
FALSE	High	Master Protein	Q86XF0	Dihydrofolate reductase 2, mitochondrial OS=Homo sapiens OX=9606 GN=DHFR2 PE=1 SV=1	0	22.178	32	6	29	2	187	21.6	7.97	14941	19.21	4	2	0	2.917	1.26	0.878818	0.967212	35	53.4	69.8	145.9	84.4	0.64	27.18	32.77	High	High	High	High	High	High	1
FALSE	Medium	Master Protein	P46060	Ran GTPase-activating protein 1 OS=Homo sapiens OX=9606 GN=RANGAP1 PE=1 SV=1	0.03	1.185	2	1	2	1	587	63.5	4.68	432		1		0	1.826	1.474	0.683061	0.784647	16.52	13.22	69.8	127.4	102.8	11.92	3.78	0.65	High	Peak Found	Peak Found	Peak Found	Peak Found	High	1
FALSE	High	Master Protein	P62241	40S ribosomal protein S8 OS=Homo sapiens OX=9606 GN=RPS8 PE=1 SV=2	0	68.658	42	8	45	8	208	24.2	10.32	28825		8		0	1.997	1.232	0.88192	0.982807	12.29	6.55	69.7	149.9	80.4	6.21	0.91	2.31	High	High	High	High	High	High	1
FALSE	High	Master Protein	Q96B97	SH3 domain-containing kinase-binding protein 1 OS=Homo sapiens OX=9606 GN=SH3KBP1 PE=1 SV=2	0.006	2.225	1	1	2	1	665	73.1	6.62	631		1		0	0.01	17.847	7.98144e-17	4.73537e-17	0	402.12	69.7		230.3			5.29	Not Found	Peak Found	Not Found	Not Found	High	High	1
FALSE	High	Master Protein	P24539	ATP synthase F(0) complex subunit B1, mitochondrial OS=Homo sapiens OX=9606 GN=ATP5PB PE=1 SV=2	0	17.886	11	3	12	3	256	28.9	9.36	7366		3		0	2.466	0.919	0.996309	0.721267	22.21	1.46	69.6	167.3	63	5.87	15.49	6.03	High	High	High	High	High	High	1
FALSE	Medium	Master Protein	Q9UH99	SUN domain-containing protein 2 OS=Homo sapiens OX=9606 GN=SUN2 PE=1 SV=3	0.029	1.248	4	1	1	1	717	80.3	6.73	196		1		0	14.088	1	1.27927e-10	0.872745	515.74	7412.26	69.6	116.7	113.7		23.73		Not Found	Peak Found	High	Peak Found	Peak Found	Not Found	1
FALSE	High	Master Protein	O60313	Dynamin-like 120 kDa protein, mitochondrial OS=Homo sapiens OX=9606 GN=OPA1 PE=1 SV=3	0	20.414	7	5	8	5	960	111.6	7.87	2209		5		0	2.356	0.01	0.996309	4.73537e-17	8.05	0	69.6	230.4		0.8	8.99		Peak Found	Peak Found	High	High	Not Found	High	1
FALSE	High	Master Protein	P17096	High mobility group protein HMG-I/HMG-Y OS=Homo sapiens OX=9606 GN=HMGA1 PE=1 SV=3	0	9.198	11	2	10	2	107	11.7	10.32	3932		2		0	2.032	1.266	0.897202	0.964251	6.87	31.57	69.6	141	89.4	4.86	1.03	21.73	High	High	High	High	High	Peak Found	1
FALSE	High	Master Protein	P39060	Collagen alpha-1(XVIII) chain OS=Homo sapiens OX=9606 GN=COL18A1 PE=1 SV=5	0	8.17	1	3	6	3	1754	178.1	6.01	1767		3		0	1.427	1.208	0.16386	0.986805	39.53	48.1	69.6	134.4	96	12.45	16.4	40	High	High	High	High	Peak Found	Peak Found	1
FALSE	High	Master Protein	Q9Y613	FH1/FH2 domain-containing protein 1 OS=Homo sapiens OX=9606 GN=FHOD1 PE=1 SV=3	0.003	2.552	1	1	2	1	1164	126.5	6.39	455		1		0	1.996	0.112	0.88192	4.73537e-17	18.94	820.58	69.6	138.9	91.6	7.79	10.2		Peak Found	Peak Found	High	Peak Found	Peak Found	Not Found	1
FALSE	High	Master Protein	Q00688	Peptidyl-prolyl cis-trans isomerase FKBP3 OS=Homo sapiens OX=9606 GN=FKBP3 PE=1 SV=1	0	15.357	13	3	7	3	224	25.2	9.28	4085		3		0	2.261	1.068	0.995031	0.942251	8.77	17.05	69.6	157.5	73	7.05	3.57	6.34	High	High	High	High	Peak Found	Peak Found	1
FALSE	High	Master Protein	Q8ND56	Protein LSM14 homolog A OS=Homo sapiens OX=9606 GN=LSM14A PE=1 SV=3	0	4.841	2	1	2	1	463	50.5	9.52	850		1		0	2.201	1.112	0.963238	0.969522	6.94	13.78	69.6	153.1	77.4	1.47	8.08	11.63	Peak Found	Peak Found	High	High	Peak Found	Peak Found	1
FALSE	High	Master Protein	P04264	Keratin, type II cytoskeletal 1 OS=Homo sapiens OX=9606 GN=KRT1 PE=1 SV=6	0	340.056	54	41	253	34	644	66	8.12	158030		41		7	0.94	2.014	0.00156092	0.108198	3.05	6.16	69.5	74.6	155.8	2.46	1.69	0.47	High	High	High	High	High	High	1
FALSE	High	Master Protein	P33992	DNA replication licensing factor MCM5 OS=Homo sapiens OX=9606 GN=MCM5 PE=1 SV=5	0	34.489	13	9	23	9	734	82.2	8.37	11419		9		0	1.688	0.941	0.479508	0.768852	4.94	4.68	69.5	96.7	133.7	7.78	4.85	3.66	High	High	High	High	High	High	1
FALSE	High	Master Protein	Q04837	Single-stranded DNA-binding protein, mitochondrial OS=Homo sapiens OX=9606 GN=SSBP1 PE=1 SV=1	0	37.588	43	6	31	6	148	17.2	9.6	17407		6		0	2.298	0.983	0.996309	0.862709	1.45	8.03	69.4	165.4	65.2	2.38	0.41	2.06	High	High	High	High	High	High	1
FALSE	High	Master Protein	Q4KWH8	1-phosphatidylinositol 4,5-bisphosphate phosphodiesterase eta-1 OS=Homo sapiens OX=9606 GN=PLCH1 PE=1 SV=1	0.001	3.59	0	1	9	1	1693	189.1	7.74	5390		1		0	1.983	1.337	0.87071	0.93246	12.74	9.77	69.4	137.7	92.9	5.91	6.22	3.4	High	High	High	High	High	High	1
FALSE	High	Master Protein	O15498	Synaptobrevin homolog YKT6 OS=Homo sapiens OX=9606 GN=YKT6 PE=1 SV=1	0	16.99	10	2	3	2	198	22.4	6.92	1501		2		0	2.785	1.19	0.938627	0.996079	0	24.58	69.4	147.4	83.2	35.82	82.17	57.51	Peak Found	Peak Found	High	Peak Found	Peak Found	Peak Found	1
FALSE	High	Master Protein	P81795	Eukaryotic translation initiation factor 2 subunit 3, X-linked OS=Rattus norvegicus OX=10116 GN=Eif2s3 PE=1 SV=2	0	42.69	19	10	20	10	472	51	8.4	9159		10		0	2.454	1.246	0.996309	0.971179	11.11	6.15	69.4	143.2	87.4	4.34	2.14	5.62	High	High	High	High	High	Peak Found	1
FALSE	High	Master Protein	P02743	Serum amyloid P-component OS=Homo sapiens OX=9606 GN=APCS PE=1 SV=2	0.001	4.32	3	1	7	1	223	25.4	6.54	4412		1		0	2.098	1.226	0.940971	0.98541	14.8	9.42	69.4	145.6	85	7.12	6.96	1.85	High	High	High	High	High	High	1
FALSE	High	Master Protein	Q9BZE4	GTP-binding protein 4 OS=Homo sapiens OX=9606 GN=GTPBP4 PE=1 SV=3	0	14.79	6	4	9	4	634	73.9	9.5	4163		4		0	2.306	1.092	0.996309	0.960157	4.21	5.78	69.3	178.8	52	4.34	12.89	7.27	High	High	High	High	High	High	1
FALSE	High	Master Protein	P46459	Vesicle-fusing ATPase OS=Homo sapiens OX=9606 GN=NSF PE=1 SV=3	0	22.416	7	5	9	5	744	82.5	6.95	4289		5		0	1.845	1.351	0.710955	0.911534	23.9	23.53	69.2	156.1	74.7	43.57	9.4	10.86	High	Peak Found	High	High	High	High	1
FALSE	High	Master Protein	Q16799	Reticulon-1 OS=Homo sapiens OX=9606 GN=RTN1 PE=1 SV=1	0.001	3.278	1	1	2	1	776	83.6	4.69	913		1		0	2.332	1.002	0.996309	0.872745	8.13	23.99	69.2	161.4	69.4	4.6	3.15	18.08	Peak Found	Peak Found	High	High	Peak Found	Peak Found	1
FALSE	High	Master Protein	Q9UDW1	Cytochrome b-c1 complex subunit 9 OS=Homo sapiens OX=9606 GN=UQCR10 PE=1 SV=3	0	12.123	38	2	9	2	63	7.3	9.47	5888		2		0	1.823	1.501	0.675866	0.751417	6.65	0.76	69.2	127.4	103.4	3.95	1.21	5.2	High	High	High	High	High	High	1
FALSE	Medium	Master Protein	A6NMZ7	Collagen alpha-6(VI) chain OS=Homo sapiens OX=9606 GN=COL6A6 PE=1 SV=2	0.037	1.105	0	1	2	1	2263	247	6.89	517		1		0	2.278	0.113	0.996309	4.73537e-17	39.68	829	69.1	157.5	73.4	25.04	12.08		Peak Found	Peak Found	High	High	Peak Found	Not Found	1
FALSE	High	Master Protein	P40227	T-complex protein 1 subunit zeta OS=Homo sapiens OX=9606 GN=CCT6A PE=1 SV=3	0	115.561	31	17	79	17	531	58	6.68	44609		17		0	2.34	1.107	0.996309	0.966855	3.19	4.48	69.1	159.5	71.4	3.61	0.05	11.94	High	High	High	High	High	High	1
FALSE	High	Master Protein	Q06124	Tyrosine-protein phosphatase non-receptor type 11 OS=Homo sapiens OX=9606 GN=PTPN11 PE=1 SV=3	0.001	4.198	2	1	2	1	593	68	7.3	695		1		0	2.249	1.092	0.993547	0.960157	19.95	2.83	69.1	155.4	75.5	10.83	8.12	8.14	High	Peak Found	High	Peak Found	Peak Found	Peak Found	1
FALSE	High	Master Protein	Q8N5K1	CDGSH iron-sulfur domain-containing protein 2 OS=Homo sapiens OX=9606 GN=CISD2 PE=1 SV=1	0.002	2.828	5	1	4	1	135	15.3	9.61	2182		1		0	2.336	1.009	0.996309	0.88854	23.98	3.9	69	161.3	69.7	4.57	18.11	8.28	High	High	Peak Found	High	Peak Found	High	1
FALSE	Medium	Master Protein	Q7Z6J4	FYVE, RhoGEF and PH domain-containing protein 2 OS=Homo sapiens OX=9606 GN=FGD2 PE=1 SV=1	0.014	1.541	1	1	2	1	655	74.8	6.93	647		1		0	1.271	2.079	0.0585564	0.0809194	13.9	22.89	69	87.6	143.4	21.12	8.03	0.46	Peak Found	Peak Found	High	Peak Found	High	Peak Found	1
FALSE	High	Master Protein	Q64523	Histone H2A type 2-C OS=Mus musculus OX=10090 GN=H2ac20 PE=1 SV=3	0	56.581	36	7	58	1	129	14	10.9	32008		7		6	2.035	0.877	0.897202	0.582659	0.94	0.75	69	160	71	4.52	0.95	2.66	Peak Found	Peak Found	High	High	Peak Found	Peak Found	1
FALSE	High	Master Protein	Q14980	Nuclear mitotic apparatus protein 1 OS=Homo sapiens OX=9606 GN=NUMA1 PE=1 SV=2	0	13.46	2	4	7	4	2115	238.1	5.78	3099		4		0	2.069	1.449	0.923391	0.825273	34.95	9.31	69	119.3	111.8	6.85	3.39	13.11	High	High	High	High	High	Peak Found	1
FALSE	High	Master Protein	A0A075B6I0	Immunoglobulin lambda variable 8-61 OS=Homo sapiens OX=9606 GN=IGLV8-61 PE=3 SV=7	0.001	3.547	7	1	9	1	122	12.8	4.55	4456		1		0	1.285	2.067	0.0651362	0.0851529	0.13	7.27	68.9	88.6	142.5	0.63	0.51	6.3	High	High	Peak Found	High	High	High	1
FALSE	High	Master Protein	P11940	Polyadenylate-binding protein 1 OS=Homo sapiens OX=9606 GN=PABPC1 PE=1 SV=2	0	117.699	27	16	63	11	636	70.6	9.5	33639		16		3	2.908	1.492	0.88192	0.762193	3.32	10.56	68.9	171.7	59.3	57.47	5.18	5.4	High	High	High	High	High	High	1
FALSE	High	Master Protein	O75396	Vesicle-trafficking protein SEC22b OS=Homo sapiens OX=9606 GN=SEC22B PE=1 SV=5	0	28.739	36	7	11	7	215	24.7	8.51	5714		7		0	2.767	1.056	0.940971	0.941604	3.06	18.62	68.9	194.3	36.8	23.61	4.88	0.69	High	Peak Found	High	High	Peak Found	High	1
FALSE	High	Master Protein	O75964	ATP synthase subunit g, mitochondrial OS=Homo sapiens OX=9606 GN=ATP5MG PE=1 SV=3	0	10.777	32	3	11	3	103	11.4	9.64	5107		3		0	2.224	1.124	0.978965	0.971715	6.48	0.84	68.9	153.4	77.6	1.5	4.93	1.11	High	High	High	High	High	High	1
FALSE	High	Master Protein	P23378	Glycine dehydrogenase (decarboxylating), mitochondrial OS=Homo sapiens OX=9606 GN=GLDC PE=1 SV=2	0	20.209	8	6	9	6	1020	112.7	7.11	3124		6		0	2.36	1.533	0.996309	0.694948	2.12	0	68.9	192.2	38.9	2.28	3.23	95.07	Peak Found	High	High	High	Peak Found	Peak Found	1
FALSE	High	Master Protein	P62879	Guanine nucleotide-binding protein G(I)/G(S)/G(T) subunit beta-2 OS=Homo sapiens OX=9606 GN=GNB2 PE=1 SV=3	0	11.794	12	4	10	4	340	37.3	6	4578		4		0	2.349	0.959	0.996309	0.809011	4.15	6.59	68.9	164.6	66.5	1.13	1.78	2.55	High	High	High	High	Peak Found	Peak Found	1
FALSE	Medium	Master Protein	P49756	RNA-binding protein 25 OS=Homo sapiens OX=9606 GN=RBM25 PE=1 SV=3	0.036	1.125	1	1	1	1	843	100.1	6.32	291		1		0	1.354	2.003	0.106044	0.113697	13.02	14.9	68.9	93.3	137.9	8.33	4.07	5.85	Peak Found	Peak Found	Peak Found	High	Peak Found	Peak Found	1
FALSE	High	Master Protein	P20674	Cytochrome c oxidase subunit 5A, mitochondrial OS=Homo sapiens OX=9606 GN=COX5A PE=1 SV=2	0	11.544	11	3	6	3	150	16.8	6.79	3789		3		0	2.233	1.099	0.981784	0.960601	9.15	14.62	68.8	160	71.2	4.86	15.42	6.08	High	High	High	Peak Found	High	High	1
FALSE	High	Master Protein	Q14195	Dihydropyrimidinase-related protein 3 OS=Homo sapiens OX=9606 GN=DPYSL3 PE=1 SV=1	0	91.269	35	14	44	11	570	61.9	6.49	22703		14		3	2.412	1.2	0.999781	0.991131	3.75	6.75	68.8	177.6	53.5	0.45	7.31	7.73	High	High	High	High	High	High	1
FALSE	High	Master Protein	Q15437	Protein transport protein Sec23B OS=Homo sapiens OX=9606 GN=SEC23B PE=1 SV=2	0	11.495	5	3	8	2	767	86.4	6.89	4045		3		0	1.67	1.386	0.451871	0.887462	19.85	15.57	68.8	109.8	121.4	21.52	4.17	5.41	Peak Found	Peak Found	Peak Found	High	Peak Found	Peak Found	1
FALSE	High	Master Protein	P01742	Immunoglobulin heavy variable 1-69 OS=Homo sapiens OX=9606 GN=IGHV1-69 PE=1 SV=2	0	7.991	12	2	15	2	117	12.7	9.17	6826		2		0	1.541	2.316	0.291608	0.0261239	0.93	5.04	68.8	92.6	138.6	15.07	2.99	0.93	High	High	High	High	High	High	1
FALSE	Medium	Master Protein	P78363	Retinal-specific phospholipid-transporting ATPase ABCA4 OS=Homo sapiens OX=9606 GN=ABCA4 PE=1 SV=3	0.014	1.562	0	1	3	1	2273	255.8	6.29	1151		1		0	1.584	0.124	0.343852	4.73537e-17	27.66	911.75	68.7	108.9	122.4	21.04	5.04		High	Peak Found	Peak Found	Peak Found	Not Found	Peak Found	1
FALSE	High	Master Protein	Q14232	Translation initiation factor eIF-2B subunit alpha OS=Homo sapiens OX=9606 GN=EIF2B1 PE=1 SV=1	0.003	2.568	3	1	1	1	305	33.7	7.33	267		1		0	14.304	1	8.75638e-11	0.872745	507.63	7412.26	68.7	147.5	83.7		6.74		Peak Found	Not Found	High	Peak Found	Not Found	Peak Found	1
FALSE	High	Master Protein	O43399	Tumor protein D54 OS=Homo sapiens OX=9606 GN=TPD52L2 PE=1 SV=2	0	12.758	12	2	8	2	206	22.2	5.36	5064		2		0	2.439	0.887	0.996309	0.615367	24.91	0	68.7	193.4	37.9	39.38	7.37	64.13	High	High	High	High	High	Peak Found	1
FALSE	High	Master Protein	P80748	Immunoglobulin lambda variable 3-21 OS=Homo sapiens OX=9606 GN=IGLV3-21 PE=1 SV=2	0	30.725	23	7	41	5	117	12.4	5.29	22124		7		2	1.418	2.416	0.155528	0.0160065	10.99	13.1	68.7	86	145.3	10.59	3.43	4.34	High	High	High	High	High	High	1
FALSE	High	Master Protein	P62857	40S ribosomal protein S28 OS=Homo sapiens OX=9606 GN=RPS28 PE=1 SV=1	0	14.858	30	2	12	2	69	7.8	10.7	9493		2		0	2.395	1.028	0.998749	0.905376	1.24	1.98	68.7	161.9	69.3	2.57	1.35	0.16	High	High	High	High	High	High	1
FALSE	High	Master Protein	P21583	Kit ligand OS=Homo sapiens OX=9606 GN=KITLG PE=1 SV=1	0.006	2.332	3	1	2	1	273	30.9	6.14	783		1		0	1.356	2.01	0.107381	0.109942	1.76	11.48	68.7	93.2	138.1	3.34	1.66	14.23	Peak Found	High	High	Peak Found	Peak Found	Peak Found	1
FALSE	High	Master Protein	P82930	28S ribosomal protein S34, mitochondrial OS=Homo sapiens OX=9606 GN=MRPS34 PE=1 SV=2	0	6.156	7	2	7	2	218	25.6	9.98	3590		2		0	2.306	0.932	0.996309	0.752518	11.16	11.81	68.7	165.4	65.9	2.58	17.08	11.43	High	High	High	High	Peak Found	High	1
FALSE	High	Master Protein	O60701	UDP-glucose 6-dehydrogenase OS=Homo sapiens OX=9606 GN=UGDH PE=1 SV=1	0	108.051	44	17	67	17	494	55	7.12	39799		17		0	2.607	1.259	0.979928	0.967212	2.66	9.68	68.7	159.8	71.6	2.07	2.54	9.14	High	High	High	High	High	High	1
FALSE	High	Master Protein	P04350	Tubulin beta-4A chain OS=Homo sapiens OX=9606 GN=TUBB4A PE=1 SV=2	0	276.038	67	30	180	2	444	49.6	4.88	105085		30		2	2.176	1.206	0.951046	0.987417	1.95	14.89	68.7	149	82.3	8.27	7.53	25.49	Peak Found	High	High	High	Peak Found	Peak Found	1
FALSE	High	Master Protein	Q15366	Poly(rC)-binding protein 2 OS=Homo sapiens OX=9606 GN=PCBP2 PE=1 SV=1	0	41.565	25	7	31	4	365	38.6	6.79	19248		7		0	2.358	1.019	0.996309	0.902153	0.91	14.33	68.6	160.9	70.5	2.29	1.48	9.2	High	High	High	High	High	High	1
FALSE	High	Master Protein	P84244	Histone H3.3 OS=Mus musculus OX=10090 GN=H3-3a PE=1 SV=2	0	51.68	27	8	66	1	136	15.3	11.27	40550		8		8	2.88	1.198	0.885579	0.992078	3	7.51	68.6	153.7	77.7	2.26	3.61	1.47	High	High	High	High	High	High	1
FALSE	High	Master Protein	Q16181	Septin-7 OS=Homo sapiens OX=9606 GN=SEPTIN7 PE=1 SV=2	0	55.07	22	8	38	8	437	50.6	8.63	21776		8		0	2.521	1.19	0.996309	0.996079	1.12	8.7	68.6	152.5	78.9	11.6	1.27	21.14	High	High	High	High	High	High	1
FALSE	High	Master Protein	Q15631	Translin OS=Homo sapiens OX=9606 GN=TSN PE=1 SV=1	0	27.639	24	4	12	4	228	26.2	6.44	7012		4		0	15.368	0.01	1.394e-11	4.73537e-17	470.98	0	68.6	231.4			60.9		High	High	High	High	High	High	1
FALSE	High	Master Protein	P50398	Rab GDP dissociation inhibitor alpha OS=Rattus norvegicus OX=10116 GN=Gdi1 PE=1 SV=1	0	36.228	19	7	13	3	447	50.5	5.14	6950		7		0	3.376	0.01	0.522193	4.73537e-17	21.35	0	68.6	231.4		21.81	1.69		High	High	High	High	Not Found	Not Found	1
FALSE	High	Master Protein	P15880	40S ribosomal protein S2 OS=Homo sapiens OX=9606 GN=RPS2 PE=1 SV=2	0	62.075	28	9	48	9	293	31.3	10.24	25861		9		0	2.19	1.216	0.957759	0.98601	9.44	7.4	68.5	160.2	71.3	16.75	1.22	6.65	High	High	High	High	High	High	1
FALSE	High	Master Protein	P60866	40S ribosomal protein S20 OS=Homo sapiens OX=9606 GN=RPS20 PE=1 SV=1	0	43.184	29	4	23	4	119	13.4	9.94	16130		4		0	2.668	1.45	0.951046	0.822088	3.56	4.07	68.5	162.2	69.4	5.67	1.82	9.08	High	High	High	High	High	High	1
FALSE	High	Master Protein	Q9H7Z7	Prostaglandin E synthase 2 OS=Homo sapiens OX=9606 GN=PTGES2 PE=1 SV=1	0.002	2.765	4	1	1	1	377	41.9	9.16	301		1		0	13.234	12.799	5.92423e-10	4.73537e-17	550.34	569.69	68.4	122.7	108.9		3.42	4.08	Not Found	Peak Found	High	Peak Found	Peak Found	Peak Found	1
FALSE	High	Master Protein	P48637	Glutathione synthetase OS=Homo sapiens OX=9606 GN=GSS PE=1 SV=1	0	7.11	5	2	2	2	474	52.4	5.92	951		2		0	2.862	0.01	0.895608	4.73537e-17	34.33	0	68.4	231.6		12.87	42.06		Peak Found	Peak Found	Peak Found	High	Not Found	Not Found	1
FALSE	High	Master Protein	Q9UHG3	Prenylcysteine oxidase 1 OS=Homo sapiens OX=9606 GN=PCYOX1 PE=1 SV=3	0	8.999	5	3	12	3	505	56.6	6.18	5462		3		0	2.267	1.143	0.995031	0.98541	11.43	15.88	68.4	153.3	78.3	11.43	1.55	4.99	High	High	High	High	High	High	1
FALSE	Medium	Master Protein	Q9NQ55	Suppressor of SWI4 1 homolog OS=Homo sapiens OX=9606 GN=PPAN PE=2 SV=1	0.03	1.213	1	1	1	1	473	53.2	10.13	156		1		0	0.211	0.01	7.98144e-17	4.73537e-17	1563.85	0	68.4	231.6		38.23			Peak Found	Peak Found	Not Found	High	Not Found	Not Found	1
FALSE	Medium	Master Protein	Q9Y296	Trafficking protein particle complex subunit 4 OS=Homo sapiens OX=9606 GN=TRAPPC4 PE=1 SV=1	0.017	1.408	4	1	1	1	219	24.3	6.21	232		1		0	0.95	2.439	0.00181322	0.0142937	2.98	3.8	68.4	64.9	166.7	7.86	5.02	4.24	Peak Found	Peak Found	Peak Found	High	Peak Found	Peak Found	1
FALSE	High	Master Protein	Q53EL6	Programmed cell death protein 4 OS=Homo sapiens OX=9606 GN=PDCD4 PE=1 SV=2	0.003	2.558	2	1	2	1	469	51.7	5.21	636		1		0	1.679	0.125	0.467314	4.73537e-17	66.41	924.2	68.3	114.8	116.9	11.73	67.26		High	Peak Found	Peak Found	Peak Found	High	Not Found	1
FALSE	High	Master Protein	P43243	Matrin-3 OS=Homo sapiens OX=9606 GN=MATR3 PE=1 SV=2	0	35.901	10	6	13	6	847	94.6	6.25	7346		6		0	2.105	0.741	0.942005	0.19336	2.09	6.77	68.3	179.5	52.2	15.58	2.74	9.15	High	High	High	High	Peak Found	High	1
FALSE	Medium	Master Protein	Q5PFQ4	tRNA sulfurtransferase OS=Salmonella paratyphi A (strain ATCC 9150 / SARB42) OX=295319 GN=thiI PE=3 SV=1	0.01	1.712	1	1	1	1	482	54.7	6.61	316		1		0	2.169	1.222	0.951046	0.98541	9.23	40.29	68.3	148.2	83.5	0.99	9.77	38	Peak Found	Peak Found	Peak Found	Peak Found	Peak Found	High	1
FALSE	High	Master Protein	P62318	Small nuclear ribonucleoprotein Sm D3 OS=Homo sapiens OX=9606 GN=SNRPD3 PE=1 SV=1	0	14.235	32	3	15	3	126	13.9	10.32	9565		3		0	2.4	1.336	0.998773	0.933108	10.11	13.83	68.3	149.4	82.3	18.77	12.93	5.96	High	High	High	High	High	High	1
FALSE	High	Master Protein	P19474	E3 ubiquitin-protein ligase TRIM21 OS=Homo sapiens OX=9606 GN=TRIM21 PE=1 SV=1	0	10.017	7	3	9	3	475	54.1	6.38	3989		3		0	1.091	2.778	0.0108976	0.00248096	4.5	6.11	68.3	63.8	167.9	7.02	19.79	3.42	Peak Found	High	High	High	High	High	1
FALSE	Medium	Master Protein	O94766	Galactosylgalactosylxylosylprotein 3-beta-glucuronosyltransferase 3 OS=Homo sapiens OX=9606 GN=B3GAT3 PE=1 SV=2	0.037	1.08	3	1	1	1	335	37.1	8.27	149		1		0	2.539	0.854	0.996309	0.51701	11.69	6.2	68.3	173.4	58.3	12.95	23.89	7.07	Peak Found	High	Peak Found	Peak Found	Peak Found	Peak Found	1
FALSE	High	Master Protein	Q6NUK1	Calcium-binding mitochondrial carrier protein SCaMC-1 OS=Homo sapiens OX=9606 GN=SLC25A24 PE=1 SV=2	0	9.874	8	4	10	3	477	53.3	6.33	4188		4		0	1.307	1.629	0.0772494	0.529169	1.64	4.31	68.2	120.6	111.1	7.62	6.12	3.52	Peak Found	Peak Found	High	High	Peak Found	Peak Found	1
FALSE	High	Master Protein	Q15459	Splicing factor 3A subunit 1 OS=Homo sapiens OX=9606 GN=SF3A1 PE=1 SV=1	0	12	4	4	4	4	793	88.8	5.22	1667		4		0	2.449	1.063	0.996309	0.942251	42.69	27.82	68.2	157.5	74.3	22.66	15.44	6.77	Peak Found	Peak Found	High	High	Peak Found	Peak Found	1
FALSE	High	Master Protein	Q13951	Core-binding factor subunit beta OS=Homo sapiens OX=9606 GN=CBFB PE=1 SV=2	0.007	1.953	4	1	1	1	182	21.5	6.6	283		1		0	1.884	1.518	0.769137	0.726595	8.51	51.53	68.1	128.4	103.4	20.36	28.23	27.36	Peak Found	Peak Found	High	Peak Found	Peak Found	Peak Found	1
FALSE	High	Master Protein	Q9NSD9	Phenylalanine--tRNA ligase beta subunit OS=Homo sapiens OX=9606 GN=FARSB PE=1 SV=3	0	33.645	17	9	12	9	589	66.1	6.84	5934		9		0	2.153	1.25	0.946221	0.970535	16.18	22.39	68.1	167.9	64	19.95	0.25	18.53	Peak Found	Peak Found	High	High	Peak Found	Peak Found	1
FALSE	High	Master Protein	P49207	60S ribosomal protein L34 OS=Homo sapiens OX=9606 GN=RPL34 PE=1 SV=3	0	7.595	15	2	6	2	117	13.3	11.47	2561		2		0	2.131	1.302	0.942005	0.942251	4.13	27.48	68.1	164.6	67.4	4.46	4.64	40.3	High	High	High	High	Peak Found	Peak Found	1
FALSE	High	Master Protein	P36776	Lon protease homolog, mitochondrial OS=Homo sapiens OX=9606 GN=LONP1 PE=1 SV=2	0	47.49	13	10	21	10	959	106.4	6.39	9610		10		0	2.575	1.19	0.993673	0.996079	25.38	26.95	68.1	117.3	114.6	7.11	2.21	6.55	High	Peak Found	High	High	High	High	1
FALSE	High	Master Protein	Q9UPY8	Microtubule-associated protein RP/EB family member 3 OS=Homo sapiens OX=9606 GN=MAPRE3 PE=1 SV=1	0	21.962	15	4	14	4	281	32	5.54	8320		4		0	2.448	0.899	0.996309	0.654282	2.04	9.42	68.1	171.1	60.9	18.88	0.55	9.05	High	High	High	High	High	High	1
FALSE	High	Master Protein	Q5T750	Skin-specific protein 32 OS=Homo sapiens OX=9606 GN=XP32 PE=1 SV=1	0.002	2.796	3	1	1	1	250	26.2	7.97	319		1		0	2.264	1.145	0.995031	0.98541	9.71	27.7	68	154	77.9	4.46	13.67	30.25	Peak Found	Peak Found	High	Peak Found	Peak Found	Peak Found	1
FALSE	High	Master Protein	P00374	Dihydrofolate reductase OS=Homo sapiens OX=9606 GN=DHFR PE=1 SV=2	0	38.683	35	7	40	3	187	21.4	7.42	25387		7		4	2.405	1.251	0.999781	0.970232	11.21	14.62	68	151	81	3.55	0.39	4.19	High	High	High	High	High	High	1
FALSE	High	Master Protein	Q9BQS7	Hephaestin OS=Homo sapiens OX=9606 GN=HEPH PE=1 SV=3	0.001	3.999	1	1	3	1	1158	130.4	5.99	1431		1		0	1.862	1.551	0.737143	0.659402	23.56	8.52	68	126.6	105.4	20.9	1.33	12.9	Peak Found	High	High	Peak Found	High	Peak Found	1
FALSE	High	Master Protein	Q9Y5M8	Signal recognition particle receptor subunit beta OS=Homo sapiens OX=9606 GN=SRPRB PE=1 SV=3	0	16.159	14	3	8	3	271	29.7	9.04	3862		3		0	2.34	0.107	0.996309	4.73537e-17	17.62	786.62	68	159.1	72.9	9.29	7.46		Peak Found	High	High	High	High	Peak Found	1
FALSE	High	Master Protein	Q9EQH3	Vacuolar protein sorting-associated protein 35 OS=Mus musculus OX=10090 GN=Vps35 PE=1 SV=1	0	63.107	16	11	34	10	796	91.7	5.44	17548		11		1	2.347	1.043	0.996309	0.929551	0.35	11.04	68	171.9	60.2	18.12	0.02	3.87	High	High	High	High	High	High	1
FALSE	High	Master Protein	P25789	Proteasome subunit alpha type-4 OS=Homo sapiens OX=9606 GN=PSMA4 PE=1 SV=1	0	28.656	17	6	24	6	261	29.5	7.72	12216		6		0	2.385	1.355	0.996309	0.907579	11.26	5.1	68	149.3	82.7	9.81	3.08	13.49	High	High	High	High	High	High	1
FALSE	High	Master Protein	Q14157	Ubiquitin-associated protein 2-like OS=Homo sapiens OX=9606 GN=UBAP2L PE=1 SV=2	0	7.021	1	1	6	1	1087	114.5	7.11	3178		1		0	2.366	1.051	0.996309	0.939473	3.07	6.7	67.9	160.7	71.4	8.14	5.22	1.77	High	High	High	High	High	High	1
FALSE	Medium	Master Protein	Q6PJG6	BRCA1-associated ATM activator 1 OS=Homo sapiens OX=9606 GN=BRAT1 PE=1 SV=2	0.018	1.36	1	1	1	1	821	88.1	5.27	235		1		0	1.517	1.901	0.261262	0.181327	8.16	3.86	67.9	103	129.1	0.14	7.92	3.82	Peak Found	Peak Found	High	Peak Found	Peak Found	Peak Found	1
FALSE	High	Master Protein	O60568	Multifunctional procollagen lysine hydroxylase and glycosyltransferase LH3 OS=Homo sapiens OX=9606 GN=PLOD3 PE=1 SV=1	0	5.814	2	2	3	2	738	84.7	6.05	1251		2		0	2.168	0.09	0.951046	4.73537e-17	10.37	658.17	67.9	174.2	57.9	7.71	40.34		Peak Found	Peak Found	High	High	Not Found	Peak Found	1
FALSE	High	Master Protein	Q96KP1	Exocyst complex component 2 OS=Homo sapiens OX=9606 GN=EXOC2 PE=1 SV=1	0.006	2.365	1	1	1	1	924	104	6.9	306		1		0	1.445	1.976	0.182258	0.128869	21.75	38.36	67.9	98.1	134.1	8.66	11.97	27.18	Peak Found	Peak Found	High	Peak Found	Peak Found	Peak Found	1
FALSE	High	Master Protein	Q2TAL5	Smoothelin-like protein 2 OS=Homo sapiens OX=9606 GN=SMTNL2 PE=2 SV=1	0.001	4.223	2	1	13	1	461	50.2	8.56	8060		1		0	1.372	2.05	0.117959	0.0918118	0.42	12.79	67.8	93.1	139.1	4.25	3.84	7.93	High	High	High	High	High	High	1
FALSE	High	Master Protein	P30048	Thioredoxin-dependent peroxide reductase, mitochondrial OS=Homo sapiens OX=9606 GN=PRDX3 PE=1 SV=3	0	22.907	20	6	16	6	256	27.7	7.78	8256		6		0	2.39	1.106	0.996309	0.966855	2.96	4.62	67.8	162.6	69.6	10.45	6.27	4.89	High	High	High	High	High	High	1
FALSE	High	Master Protein	Q9UQE7	Structural maintenance of chromosomes protein 3 OS=Homo sapiens OX=9606 GN=SMC3 PE=1 SV=2	0	31.015	8	8	12	8	1217	141.5	7.18	4937		8		0	1.994	1.252	0.88192	0.970079	2.29	7.85	67.8	174.2	58	14.74	7.02	66.76	Peak Found	High	High	High	Peak Found	High	1
FALSE	High	Master Protein	B4R8U3	Catalase-peroxidase OS=Phenylobacterium zucineum (strain HLK1) OX=450851 GN=katG PE=3 SV=1	0.002	3.3	1	1	4	1	745	81.9	5.8	2179		1		0	2.484	0.108	0.996309	4.73537e-17	48.02	794.88	67.8	168.4	63.8	30.34	14.17		Peak Found	High	High	High	Not Found	Peak Found	1
FALSE	High	Master Protein	P26369	Splicing factor U2AF 65 kDa subunit OS=Mus musculus OX=10090 GN=U2af2 PE=1 SV=3	0	22.314	17	5	10	5	475	53.5	9.09	4958		5		0	2.444	0.92	0.996309	0.724523	27.24	12.69	67.8	177.1	55.1	4.44	22.12	8.77	High	Peak Found	High	High	Peak Found	High	1
FALSE	High	Master Protein	Q9HCC0	Methylcrotonoyl-CoA carboxylase beta chain, mitochondrial OS=Homo sapiens OX=9606 GN=MCCC2 PE=1 SV=1	0.002	3.349	2	1	1	1	563	61.3	7.68	350		1		0	0.191	0.01	7.98144e-17	4.73537e-17	1412.77	0	67.7	232.3		8.9			Peak Found	Peak Found	Not Found	High	Not Found	Not Found	1
FALSE	High	Master Protein	A5A6I1	Hypoxanthine-guanine phosphoribosyltransferase OS=Pan troglodytes OX=9598 GN=HPRT1 PE=2 SV=1	0	53.401	41	8	39	8	218	24.6	6.68	25940		8		0	2.152	1.005	0.946221	0.878028	6.23	1.92	67.7	162.8	69.5	6	0.56	9.43	High	High	High	High	High	High	1
FALSE	High	Master Protein	Q9GZZ1	N-alpha-acetyltransferase 50 OS=Homo sapiens OX=9606 GN=NAA50 PE=1 SV=1	0.002	2.977	7	1	2	1	169	19.4	8.81	462		1		0	2.373	1.061	0.996309	0.942251	5.3	16.62	67.7	160.6	71.8	16.42	11.41	0.67	High	Peak Found	High	Peak Found	Peak Found	Peak Found	1
FALSE	High	Master Protein	Q96TC7	Regulator of microtubule dynamics protein 3 OS=Homo sapiens OX=9606 GN=RMDN3 PE=1 SV=2	0.004	2.529	2	1	1	1	470	52.1	5.1	127		1		0	12.263	12.346	3.64894e-09	4.73537e-17	595.43	591.31	67.6	101.4	130.9		0.39	33.2	Not Found	Peak Found	High	Peak Found	Peak Found	Peak Found	1
FALSE	High	Master Protein	Q99536	Synaptic vesicle membrane protein VAT-1 homolog OS=Homo sapiens OX=9606 GN=VAT1 PE=1 SV=2	0	35.042	16	6	17	6	393	41.9	6.29	9663		6		0	2.393	0.962	0.997293	0.818886	2.54	1.01	67.6	174.4	57.9	4.75	3.95	10.03	High	High	High	High	High	Peak Found	1
FALSE	High	Master Protein	Q99460	26S proteasome non-ATPase regulatory subunit 1 OS=Homo sapiens OX=9606 GN=PSMD1 PE=1 SV=2	0	45.178	13	10	24	10	953	105.8	5.39	10406		10		0	2.515	1.219	0.996309	0.98541	12.87	12.3	67.6	161	71.3	22.91	3.37	37.94	High	High	High	High	Peak Found	High	1
FALSE	High	Master Protein	Q03154	Aminoacylase-1 OS=Homo sapiens OX=9606 GN=ACY1 PE=1 SV=1	0	7.088	5	3	4	3	408	45.9	6.18	1639		3		0	2.57	0.102	0.994956	4.73537e-17	21.77	747.99	67.6	192.5	39.9	0.73	35.07		Peak Found	High	High	High	Not Found	Peak Found	1
FALSE	High	Master Protein	P46782	40S ribosomal protein S5 OS=Homo sapiens OX=9606 GN=RPS5 PE=1 SV=4	0	96.158	47	11	101	11	204	22.9	9.72	56671	16.65	11	1	0	1.428	1.58	0.164515	0.607192	0.86	0.71	67.6	103.6	128.8	3.1	1.06	2	High	High	High	High	High	High	1
FALSE	High	Master Protein	Q01433	AMP deaminase 2 OS=Homo sapiens OX=9606 GN=AMPD2 PE=1 SV=2	0.001	3.523	3	2	3	2	879	100.6	6.93	693		2		0	1.835	1.61	0.697546	0.562551	24.99	25.44	67.5	123.8	108.7	1.59	25.04	22.37	High	Peak Found	High	Peak Found	Peak Found	Peak Found	1
FALSE	High	Master Protein	P27635	60S ribosomal protein L10 OS=Homo sapiens OX=9606 GN=RPL10 PE=1 SV=4	0	46.945	43	8	39	8	214	24.6	10.08	26022		8		0	2.47	1.267	0.996309	0.964251	2.26	7.75	67.5	158.2	74.3	3.03	0.93	8.46	High	High	High	High	High	High	1
FALSE	High	Master Protein	P61009	Signal peptidase complex subunit 3 OS=Homo sapiens OX=9606 GN=SPCS3 PE=1 SV=1	0	4.892	5	1	1	1	180	20.3	8.62	633		1		0	2.4	0.102	0.998773	4.73537e-17	52.8	748.27	67.5	161.9	70.6	1.14	46.44		Peak Found	Peak Found	High	Peak Found	Peak Found	Not Found	1
FALSE	High	Master Protein	Q14914	Prostaglandin reductase 1 OS=Homo sapiens OX=9606 GN=PTGR1 PE=1 SV=2	0	8.225	9	2	8	2	329	35.8	8.29	2738		2		0	2.695	0.752	0.946221	0.217562	16.08	24.15	67.5	181.8	50.7	11.67	3.61	11.22	High	High	High	High	Peak Found	Peak Found	1
FALSE	High	Master Protein	P14174	Macrophage migration inhibitory factor OS=Homo sapiens OX=9606 GN=MIF PE=1 SV=4	0	20.281	17	2	22	2	115	12.5	7.88	11407		2		0	1.665	0.83	0.446138	0.431821	3	4.29	67.4	168.2	64.4	7.52	5.68	12.09	High	High	High	High	High	High	1
FALSE	High	Master Protein	Q96PD2	Discoidin, CUB and LCCL domain-containing protein 2 OS=Homo sapiens OX=9606 GN=DCBLD2 PE=1 SV=1	0.001	4.503	1	1	1	1	775	85	7.17	544		1		0	3.449	0.01	0.472545	4.73537e-17	33.68	0	67.4	232.6		28.22	3.25		Peak Found	Peak Found	High	Peak Found	Not Found	Not Found	1
FALSE	High	Master Protein	P15586	N-acetylglucosamine-6-sulfatase OS=Homo sapiens OX=9606 GN=GNS PE=1 SV=3	0	18.014	8	4	7	4	552	62	8.31	3623		4		0	2.383	0.914	0.996309	0.704849	0.56	67.5	67.4	181.4	51.2	10.75	5.4	78.62	High	Peak Found	High	High	Peak Found	Peak Found	1
FALSE	High	Master Protein	P35565	Calnexin OS=Rattus norvegicus OX=10116 GN=Canx PE=1 SV=1	0	87.673	19	14	71	3	591	67.2	4.63	34496	31.03	11	3	0	3.783	1.584	0.282894	0.60045	7.35	4.65	67.4	155.4	77.2	4.97	2.02	2.58	Peak Found	High	High	High	Peak Found	High	1
FALSE	High	Master Protein	A5A6K8	Aspartate aminotransferase, cytoplasmic OS=Pan troglodytes OX=9598 GN=GOT1 PE=2 SV=1	0	28.621	15	5	16	5	413	46.2	7.01	8849		5		0	2.647	1.295	0.960444	0.94398	19.05	10.22	67.4	166.4	66.3	12.87	5.43	34.39	High	High	High	High	High	Peak Found	1
FALSE	High	Master Protein	O95168	NADH dehydrogenase [ubiquinone] 1 beta subcomplex subunit 4 OS=Homo sapiens OX=9606 GN=NDUFB4 PE=1 SV=3	0.005	2.487	8	1	1	1	129	15.2	9.85	346		1		0	2.321	1.132	0.996309	0.978991	0.36	5.29	67.4	156.4	76.3	7.13	6.78	12.15	Peak Found	Peak Found	Peak Found	Peak Found	High	Peak Found	1
FALSE	High	Master Protein	P45954	Short/branched chain specific acyl-CoA dehydrogenase, mitochondrial OS=Homo sapiens OX=9606 GN=ACADSB PE=1 SV=1	0.001	4.099	2	1	1	1	432	47.5	6.99	444		1		0	3.454	0.01	0.468602	4.73537e-17	54.13	0	67.4	232.6		53.96	6.28		Peak Found	Peak Found	High	Peak Found	Not Found	Not Found	1
FALSE	High	Master Protein	Q9H8H0	Nucleolar protein 11 OS=Homo sapiens OX=9606 GN=NOL11 PE=1 SV=1	0.007	2.032	1	1	2	1	719	81.1	6.07	467		1		0	1.235	2.223	0.0440207	0.0410953	20.5	29.7	67.3	83.1	149.6	24.11	4.85	3.79	Peak Found	Peak Found	High	High	Peak Found	Peak Found	1
FALSE	High	Master Protein	P20810	Calpastatin OS=Homo sapiens OX=9606 GN=CAST PE=1 SV=4	0	13.58	6	3	7	3	708	76.5	5.07	3680		3		0	2.184	0.974	0.95351	0.841471	31.08	23.95	67.2	178.7	54.1	8.87	0.59	4.62	High	High	High	High	Peak Found	Peak Found	1
FALSE	High	Master Protein	P10155	60 kDa SS-A/Ro ribonucleoprotein OS=Homo sapiens OX=9606 GN=RO60 PE=1 SV=2	0	13.054	8	5	9	5	538	60.6	8.03	3061		5		0	1.73	1.689	0.53818	0.424879	13.58	15.82	67.2	124.9	107.8	11.69	27.66	29.58	Peak Found	Peak Found	High	High	High	High	1
FALSE	High	Master Protein	Q6IBS0	Twinfilin-2 OS=Homo sapiens OX=9606 GN=TWF2 PE=1 SV=2	0	16.104	13	3	7	3	349	39.5	6.84	3639		3		0	2.421	1.404	0.998773	0.872745	16.26	7.74	67.2	170.9	61.8	12.95	21.64	61.54	High	Peak Found	High	High	Peak Found	Peak Found	1
FALSE	High	Master Protein	P00403	Cytochrome c oxidase subunit 2 OS=Homo sapiens OX=9606 GN=MT-CO2 PE=1 SV=1	0	5.007	4	1	1	1	227	25.5	4.82	509		1		0	14.685	11.409	4.54763e-11	4.73537e-17	493.9	641.28	67.2	148.9	83.9		3.76	5.91	Peak Found	Not Found	Peak Found	High	Peak Found	Peak Found	1
FALSE	High	Master Protein	O94903	Pyridoxal phosphate homeostasis protein OS=Homo sapiens OX=9606 GN=PLPBP PE=1 SV=1	0	14.684	15	3	4	3	275	30.3	7.5	1634		3		0	18.892	0.01	4.54094e-14	4.73537e-17	378.37	0	67.2	232.8			4.25		Peak Found	Not Found	High	High	Not Found	Not Found	1
FALSE	High	Master Protein	P22234	Multifunctional protein ADE2 OS=Homo sapiens OX=9606 GN=PAICS PE=1 SV=3	0	10.947	9	3	8	2	425	47	7.23	4292		3		1	2.7	1.034	0.946221	0.911534	23.81	15.59	67.1	165.3	67.6	5.86	15.13	2.84	Peak Found	Peak Found	Peak Found	High	Peak Found	High	1
FALSE	High	Master Protein	P40938	Replication factor C subunit 3 OS=Homo sapiens OX=9606 GN=RFC3 PE=1 SV=2	0.001	4.577	6	2	2	2	356	40.5	8.34	700		2		0	15.006	12.501	2.59015e-11	4.73537e-17	482.88	583.72	67.1	147	85.9		3.92	27.9	Peak Found	Not Found	High	Peak Found	Peak Found	Peak Found	1
FALSE	High	Master Protein	Q9BZZ5	Apoptosis inhibitor 5 OS=Homo sapiens OX=9606 GN=API5 PE=1 SV=3	0	9.588	3	2	4	2	524	59	7.34	1789		2		0	2.511	0.992	0.996309	0.872745	18.32	16.96	67.1	167.2	65.7	2.76	15.89	17.12	Peak Found	Peak Found	High	High	Peak Found	Peak Found	1
FALSE	High	Master Protein	P62244	40S ribosomal protein S15a OS=Homo sapiens OX=9606 GN=RPS15A PE=1 SV=2	0	51.244	56	8	41	8	130	14.8	10.13	23967		8		0	2.768	1.46	0.940838	0.806058	7.7	7.56	67.1	139.3	93.6	7.28	13.25	0.69	High	High	High	High	High	High	1
FALSE	High	Master Protein	Q09028	Histone-binding protein RBBP4 OS=Homo sapiens OX=9606 GN=RBBP4 PE=1 SV=3	0	40.95	28	8	35	3	425	47.6	4.89	19678		8		0	2.123	1.05	0.942005	0.938482	43.68	6.64	67.1	171.1	61.8	16.42	8.53	0.17	High	High	High	High	High	High	1
FALSE	High	Master Protein	P84103	Serine/arginine-rich splicing factor 3 OS=Homo sapiens OX=9606 GN=SRSF3 PE=1 SV=1	0	24.953	22	4	19	3	164	19.3	11.65	12622		4		0	2.299	0.931	0.996309	0.751417	13.25	28.25	67.1	168.7	64.2	3.02	0.58	15.82	High	High	High	High	High	High	1
FALSE	High	Master Protein	P30085	UMP-CMP kinase OS=Homo sapiens OX=9606 GN=CMPK1 PE=1 SV=3	0	20.815	27	5	15	5	196	22.2	5.57	7085		5		0	2.143	1.467	0.943409	0.794584	1.5	3.06	67.1	122	110.9	6.14	1.25	10.63	High	High	High	High	High	Peak Found	1
FALSE	High	Master Protein	P18669	Phosphoglycerate mutase 1 OS=Homo sapiens OX=9606 GN=PGAM1 PE=1 SV=2	0	121.171	50	14	69	14	254	28.8	7.18	38601	4.01	14	1	0	2.705	0.975	0.945275	0.842389	12.93	4.05	67.1	169.9	63	0.73	2.35	2.68	High	High	High	High	High	High	1
FALSE	High	Master Protein	Q4R5U5	Flap endonuclease 1 OS=Macaca fascicularis OX=9541 GN=FEN1 PE=2 SV=1	0	6.44	5	2	10	1	380	42.5	8.84	4331		2		0	2.509	0.968	0.996309	0.828673	26.04	27.18	67	168.1	64.9	13.33	11.32	12.39	High	High	Peak Found	High	Peak Found	Peak Found	1
FALSE	High	Master Protein	A8K2U0	Alpha-2-macroglobulin-like protein 1 OS=Homo sapiens OX=9606 GN=A2ML1 PE=1 SV=3	0	6.351	1	2	8	1	1454	161	5.73	4913		2		0	1.327	2.153	0.088274	0.0578978	0.36	1.66	67	88.8	144.2	1.34	1.68	0.24	Peak Found	Peak Found	Peak Found	Peak Found	High	High	1
FALSE	High	Master Protein	P06744	Glucose-6-phosphate isomerase OS=Homo sapiens OX=9606 GN=GPI PE=1 SV=4	0	82.564	22	12	73	12	558	63.1	8.32	43604		12		0	2.789	0.982	0.937704	0.862709	2.39	10.18	66.9	172.2	60.9	1.02	4.34	6.6	High	High	High	High	High	High	1
FALSE	High	Master Protein	P08579	U2 small nuclear ribonucleoprotein B'' OS=Homo sapiens OX=9606 GN=SNRPB2 PE=1 SV=1	0	6.674	7	2	3	1	225	25.5	9.72	1392		2		0	2.392	1.092	0.997293	0.960157	13.09	0.09	66.9	160	73.1	1.55	13.98	1.64	High	Peak Found	High	Peak Found	Peak Found	Peak Found	1
FALSE	High	Master Protein	Q9UKM9	RNA-binding protein Raly OS=Homo sapiens OX=9606 GN=RALY PE=1 SV=1	0	8.622	5	2	9	2	306	32.4	9.17	5263		2		0	2.309	1.099	0.996309	0.96035	13.04	8.14	66.9	159	74.1	5.08	8.37	4.25	High	High	High	High	Peak Found	High	1
FALSE	Medium	Master Protein	A1A967	Glutathione import ATP-binding protein GsiA OS=Escherichia coli O1:K1 / APEC OX=405955 GN=gsiA PE=3 SV=2	0.017	1.379	2	1	1	1	623	69.1	7.03		2.84		1	0	2.215	1.269	0.97143	0.962898	8.3	10.05	66.9	148.2	84.9	4.6	12.48	4.98	Peak Found	Peak Found	Peak Found	High	Peak Found	Peak Found	1
FALSE	High	Master Protein	P58107	Epiplakin OS=Homo sapiens OX=9606 GN=EPPK1 PE=1 SV=3	0	41.125	4	6	25	1	5088	555.3	5.62	14127		6		0	2.51	0.976	0.996309	0.842522	8.46	0	66.9	167.9	65.3	2.45	10.5	2.46	High	Peak Found	High	High	Peak Found	High	1
FALSE	High	Master Protein	P01009	Alpha-1-antitrypsin OS=Homo sapiens OX=9606 GN=SERPINA1 PE=1 SV=3	0	21.912	10	6	26	5	418	46.7	5.59	13646		6		0	2.698	1.484	0.946221	0.771987	32.94	26.72	66.9	153.5	79.7	6.32	10.2	15.4	High	High	High	High	High	High	1
FALSE	High	Master Protein	P53814	Smoothelin OS=Homo sapiens OX=9606 GN=SMTN PE=1 SV=7	0.008	1.866	1	1	6	1	917	99	9.07	3213		1		0	1.363	2.124	0.112536	0.0658364	9.44	12.64	66.9	91.1	142	3.23	12.2	15.22	High	High	High	High	High	High	1
FALSE	High	Master Protein	Q96AY3	Peptidyl-prolyl cis-trans isomerase FKBP10 OS=Homo sapiens OX=9606 GN=FKBP10 PE=1 SV=1	0	48.39	20	10	33	10	582	64.2	5.62	18482	2.75	10	1	0	2.466	1.191	0.996309	0.995527	5.24	1	66.8	123.4	109.7	5.65	5.52	6.97	High	High	High	High	High	High	1
FALSE	High	Master Protein	Q10570	Cleavage and polyadenylation specificity factor subunit 1 OS=Homo sapiens OX=9606 GN=CPSF1 PE=1 SV=2	0	7.377	2	2	4	2	1443	160.8	6.4	1670		2		0	2.432	1.058	0.996309	0.942251	11.05	7.81	66.8	162.5	70.7	10.24	0.28	2.82	High	High	High	High	Peak Found	Peak Found	1
FALSE	High	Master Protein	Q15233	Non-POU domain-containing octamer-binding protein OS=Homo sapiens OX=9606 GN=NONO PE=1 SV=4	0	65.464	26	13	51	11	471	54.2	8.95	27131		13		1	2.403	1.482	0.999512	0.7754	20.23	7.76	66.8	126.2	107	1.05	0.67	2.79	High	High	High	High	High	High	1
FALSE	Medium	Master Protein	Q15386	Ubiquitin-protein ligase E3C OS=Homo sapiens OX=9606 GN=UBE3C PE=1 SV=3	0.017	1.431	1	1	1	1	1083	123.8	6.71	301		1		0	2.155	1.337	0.946221	0.93246	0	0	66.8	143.9	89.3				Peak Found	Not Found	High	Not Found	Peak Found	Not Found	1
FALSE	High	Master Protein	P16662	UDP-glucuronosyltransferase 2B7 OS=Homo sapiens OX=9606 GN=UGT2B7 PE=1 SV=2	0.001	3.844	1	1	2	1	529	60.7	8.31	791		1		0	2.267	1.227	0.995031	0.985115	20.23	4	66.8	151.3	81.9	11.66	7.54	7.86	High	Peak Found	Peak Found	High	Peak Found	Peak Found	1
FALSE	High	Master Protein	P01624	Immunoglobulin kappa variable 3-15 OS=Homo sapiens OX=9606 GN=IGKV3-15 PE=1 SV=2	0	12.148	15	3	21	2	115	12.5	5.19	11832		3		0	1.401	2.215	0.140017	0.042904	11.11	8.58	66.8	85.8	147.5	1.99	6.95	10.13	High	High	High	High	High	High	1
FALSE	High	Master Protein	P07864	L-lactate dehydrogenase C chain OS=Homo sapiens OX=9606 GN=LDHC PE=1 SV=4	0	13.656	10	3	13	1	332	36.3	7.46	7621		3		0	2.531	0.966	0.996309	0.827204	7.93	1.58	66.7	168.9	64.4	5.48	2.08	6.98	High	Peak Found	Peak Found	High	High	Peak Found	1
FALSE	High	Master Protein	Q8NBJ5	Procollagen galactosyltransferase 1 OS=Homo sapiens OX=9606 GN=COLGALT1 PE=1 SV=1	0	25.286	14	8	17	8	622	71.6	7.31	7079		8		0	2.374	1.17	0.996309	0.994892	19.12	0.48	66.7	173.1	60.2	11.65	0.35	1.05	High	High	High	High	High	High	1
FALSE	High	Master Protein	Q15691	Microtubule-associated protein RP/EB family member 1 OS=Homo sapiens OX=9606 GN=MAPRE1 PE=1 SV=3	0	14.865	13	3	10	3	268	30	5.14	4475		3		0	2.45	1.052	0.996309	0.941546	35.92	36.67	66.7	163.1	70.2	11.57	21.8	21.72	Peak Found	High	High	High	High	High	1
FALSE	Medium	Master Protein	P13612	Integrin alpha-4 OS=Homo sapiens OX=9606 GN=ITGA4 PE=1 SV=3	0.031	1.17	1	1	1	1	1032	114.8	6.48	255		1		0	1.43	1	0.167074	0.872745	0	7412.26	66.6	95.2	138.2				Peak Found	Not Found	Peak Found	Not Found	Not Found	High	1
FALSE	High	Master Protein	Q14566	DNA replication licensing factor MCM6 OS=Homo sapiens OX=9606 GN=MCM6 PE=1 SV=1	0	86.816	20	15	43	15	821	92.8	5.41	23382		15		0	2.69	1.356	0.946378	0.907579	3.33	5.93	66.6	165	68.4	22.55	1.48	2.54	High	High	High	High	High	High	1
FALSE	High	Master Protein	P14550	Aldo-keto reductase family 1 member A1 OS=Homo sapiens OX=9606 GN=AKR1A1 PE=1 SV=3	0	39.281	29	8	16	8	325	36.6	6.79	7843		8		0	2.321	0.908	0.996309	0.68412	6.85	3.8	66.6	182.8	50.6	5.89	7.49	9.07	High	Peak Found	High	High	High	Peak Found	1
FALSE	High	Master Protein	P61081	NEDD8-conjugating enzyme Ubc12 OS=Homo sapiens OX=9606 GN=UBE2M PE=1 SV=1	0.002	2.716	6	1	1	1	183	20.9	7.69	395		1		0	2.882	0.625	0.885579	0.0385791	101.97	59.52	66.6	191.8	41.6	45.94	41.92	7.67	Peak Found	Peak Found	Peak Found	High	Peak Found	Peak Found	1
FALSE	High	Master Protein	P21912	Succinate dehydrogenase [ubiquinone] iron-sulfur subunit, mitochondrial OS=Homo sapiens OX=9606 GN=SDHB PE=1 SV=3	0	16.716	12	3	9	3	280	31.6	8.76	4147		3		0	1.845	0.866	0.710955	0.557017	44.32	16.98	66.5	153.8	79.6	41.38	1.02	3.7	Peak Found	High	High	High	Peak Found	Peak Found	1
FALSE	High	Master Protein	Q9JKY5	Huntingtin-interacting protein 1-related protein OS=Mus musculus OX=10090 GN=Hip1r PE=1 SV=2	0.007	2.179	2	2	5	2	1068	119.4	6.52	1162		2		0	0.95	2.098	0.0018198	0.0741786	8.59	7.2	66.5	82.3	151.2	1.61	45.43	6.11	Peak Found	High	High	Peak Found	High	High	1
FALSE	High	Master Protein	O94979	Protein transport protein Sec31A OS=Homo sapiens OX=9606 GN=SEC31A PE=1 SV=3	0	19.412	5	6	11	6	1220	132.9	6.89	4451		6		0	2.227	1.151	0.979928	0.986036	5.03	25.3	66.5	177.8	55.7	20.38	0.45	51.8	Peak Found	High	High	High	Peak Found	High	1
FALSE	High	Master Protein	Q969Z0	FAST kinase domain-containing protein 4 OS=Homo sapiens OX=9606 GN=TBRG4 PE=1 SV=1	0	7.964	3	2	5	2	631	70.7	7.42	2008		2		0	2.013	1.417	0.885579	0.871343	9.27	9.54	66.5	128.1	105.4	1.16	5.5	0.53	High	High	High	Peak Found	Peak Found	Peak Found	1
FALSE	High	Master Protein	P08133	Annexin A6 OS=Homo sapiens OX=9606 GN=ANXA6 PE=1 SV=3	0	66.506	23	15	40	14	673	75.8	5.6	23342		15		1	2.443	1.014	0.996309	0.895296	0.19	4.37	66.5	164.9	68.7	8.62	4.54	6.5	High	High	High	High	High	High	1
FALSE	High	Master Protein	Q15642	Cdc42-interacting protein 4 OS=Homo sapiens OX=9606 GN=TRIP10 PE=1 SV=3	0	13.322	4	3	6	3	601	68.3	5.73	3050		3		0	2.888	0.979	0.885579	0.850822	15.4	38.29	66.4	175.2	58.3	5.17	19.43	49.3	Peak Found	High	High	High	Peak Found	Peak Found	1
FALSE	High	Master Protein	Q9BPU6	Dihydropyrimidinase-related protein 5 OS=Homo sapiens OX=9606 GN=DPYSL5 PE=1 SV=1	0	4.594	3	2	9	2	564	61.4	7.2	5415		2		0	2.408	1.202	0.999781	0.991131	1.83	20.69	66.4	159.8	73.8	11.69	11.13	4.91	High	Peak Found	High	High	High	High	1
FALSE	High	Master Protein	A5A6H5	ATP synthase subunit alpha, mitochondrial OS=Pan troglodytes OX=9598 GN=ATP5F1A PE=2 SV=1	0	167.185	41	23	137	23	553	59.7	9.13	85124		23		0	2.563	1.368	0.995031	0.902938	9.28	0.38	66.4	152.6	81	4.4	4.08	5.62	High	High	High	High	High	High	1
FALSE	High	Master Protein	Q13308	Inactive tyrosine-protein kinase 7 OS=Homo sapiens OX=9606 GN=PTK7 PE=1 SV=2	0	37.261	9	8	20	8	1070	118.3	7.09	9547		8		0	2.24	1.067	0.98738	0.942251	6.86	8.08	66.4	157.6	76	1.93	4.39	1.23	High	High	High	High	High	High	1
FALSE	High	Master Protein	O95336	6-phosphogluconolactonase OS=Homo sapiens OX=9606 GN=PGLS PE=1 SV=2	0	10.193	15	3	4	3	258	27.5	6.05	1691		3		0	1.852	0.082	0.719899	4.73537e-17	19.42	598.16	66.4	189.7	43.9	1.93	39.85		Peak Found	Peak Found	High	High	Peak Found	Not Found	1
FALSE	High	Master Protein	P14678	Small nuclear ribonucleoprotein-associated proteins B and B' OS=Homo sapiens OX=9606 GN=SNRPB PE=1 SV=2	0	15.718	10	4	12	3	240	24.6	11.19	6542		4		1	2.376	1.228	0.996309	0.985115	10.22	17.62	66.4	158.4	75.2	6.02	2.19	11.38	High	Peak Found	High	High	High	High	1
FALSE	High	Master Protein	P62847	40S ribosomal protein S24 OS=Homo sapiens OX=9606 GN=RPS24 PE=1 SV=1	0	42.339	20	3	21	3	133	15.4	10.78	14009		3		0	2.471	1.327	0.996309	0.941604	8.08	24.71	66.4	153.8	79.9	3	1.18	3.47	High	High	High	High	High	High	1
FALSE	Medium	Master Protein	Q9BU61	NADH dehydrogenase [ubiquinone] 1 alpha subcomplex assembly factor 3 OS=Homo sapiens OX=9606 GN=NDUFAF3 PE=1 SV=1	0.017	1.374	6	1	1	1	184	20.3	8.22	79		1		0	2.362	0.109	0.996309	4.73537e-17	15.82	803.3	66.4	156.7	77	4.12	10.92		Peak Found	Peak Found	High	Peak Found	Not Found	Peak Found	1
FALSE	High	Master Protein	O43776	Asparagine--tRNA ligase, cytoplasmic OS=Homo sapiens OX=9606 GN=NARS1 PE=1 SV=1	0	26.401	11	6	17	6	548	62.9	6.25	7727		6		0	2.395	1.129	0.998443	0.978291	7.74	9.8	66.3	168.1	65.5	7.08	0.35	25.49	High	High	High	High	High	High	1
FALSE	High	Master Protein	Q03252	Lamin-B2 OS=Homo sapiens OX=9606 GN=LMNB2 PE=1 SV=4	0	58.641	20	13	31	10	620	69.9	5.59	16280		13		1	2.434	1.073	0.996309	0.942251	11.44	16.42	66.3	182.7	50.9	7.29	1.25	47.47	High	High	High	High	High	High	1
FALSE	High	Master Protein	P12763	Alpha-2-HS-glycoprotein OS=Bos taurus OX=9913 GN=AHSG PE=1 SV=2	0	16.881	13	3	11	3	359	38.4	5.5		39.78		3	0	2.016	1.452	0.886623	0.820027	5.55	1.81	66.3	136.8	96.9	11.65	7.06	3.9	High	High	High	High	High	High	1
FALSE	High	Master Protein	Q9HD33	39S ribosomal protein L47, mitochondrial OS=Homo sapiens OX=9606 GN=MRPL47 PE=1 SV=2	0	5.23	6	2	3	2	250	29.4	10.37	1265		2		0	2.082	1.442	0.938278	0.831983	6.81	26.19	66.3	138.1	95.6	4.86	1.63	19.86	Peak Found	High	Peak Found	High	High	Peak Found	1
FALSE	High	Master Protein	Q96VN5	Triosephosphate isomerase OS=Paracoccidioides lutzii (strain ATCC MYA-826 / Pb01) OX=502779 GN=TPI1 PE=1 SV=3	0.007	2.074	6	1	2	1	249	27	5.52		6.19		1	0	2.419	0.105	0.998773	4.73537e-17	1.56	772.69	66.3	160.4	73.3	0.15	1.34		Peak Found	Peak Found	High	High	Not Found	Peak Found	1
FALSE	High	Master Protein	Q13901	Nuclear nucleic acid-binding protein C1D OS=Homo sapiens OX=9606 GN=C1D PE=1 SV=1	0.002	3.037	7	1	2	1	141	16	9.03	678		1		0	16.718	0.01	1.46106e-12	4.73537e-17	431.03	0	66.3	233.7			32.27		Peak Found	Not Found	High	High	Not Found	Not Found	1
FALSE	High	Master Protein	P31949	Protein S100-A11 OS=Homo sapiens OX=9606 GN=S100A11 PE=1 SV=2	0	14.276	18	3	22	3	105	11.7	7.12	10112		3		0	2.667	1.104	0.951046	0.964251	24.26	8.53	66.3	169.2	64.5	6.98	5.69	11.26	High	High	High	High	High	High	1
FALSE	High	Master Protein	Q7Z4W1	L-xylulose reductase OS=Homo sapiens OX=9606 GN=DCXR PE=1 SV=2	0	5.54	5	1	4	1	244	25.9	8.1	1602		1		0	13.362	1	4.68357e-10	0.872745	544.89	7412.26	66.3	136.5	97.3		20.02		High	High	Peak Found	High	Not Found	High	1
FALSE	High	Master Protein	P08228	Superoxide dismutase [Cu-Zn] OS=Mus musculus OX=10090 GN=Sod1 PE=1 SV=2	0.001	3.966	8	1	7	1	154	15.9	6.51		22.78		1	0	2.65	0.878	0.957092	0.585437	17.95	9.8	66.3	175.6	58.1	3.87	13.17	5.47	High	High	High	High	High	High	1
FALSE	High	Master Protein	P14406	Cytochrome c oxidase subunit 7A2, mitochondrial OS=Homo sapiens OX=9606 GN=COX7A2 PE=1 SV=1	0	9.143	16	1	3	1	83	9.4	9.76	1855		1		0	0.166	1.123	7.98144e-17	0.971179	1226.57	11.15	66.2	159.3	74.4	19.22		8.7	Peak Found	Peak Found	High	High	Peak Found	High	1
FALSE	High	Master Protein	O95202	Mitochondrial proton/calcium exchanger protein OS=Homo sapiens OX=9606 GN=LETM1 PE=1 SV=1	0	9.37	4	3	7	3	739	83.3	6.7	3229		3		0	2.375	1.157	0.996309	0.986805	13.61	5.02	66.2	157.2	76.6	6.36	6.6	1.57	High	High	High	High	High	Peak Found	1
FALSE	High	Master Protein	P07305	Histone H1.0 OS=Homo sapiens OX=9606 GN=H1-0 PE=1 SV=3	0	13.887	12	2	9	2	194	20.9	10.84	6645		2		0	3.051	0.959	0.791651	0.809011	15.98	16.27	66.2	177.8	56	2.47	1.35	25.41	High	High	High	High	High	High	1
FALSE	High	Master Protein	P62263	40S ribosomal protein S14 OS=Homo sapiens OX=9606 GN=RPS14 PE=1 SV=3	0	67.773	39	6	34	6	151	16.3	10.05	20383		6		0	2.678	1.315	0.951046	0.942251	9.81	21.85	66.2	153.2	80.6	11.23	0.38	1.36	High	High	High	High	High	High	1
FALSE	High	Master Protein	Q64475	Histone H2B type 1-B OS=Mus musculus OX=10090 GN=H2bc3 PE=1 SV=3	0	90.29	47	9	97	9	126	13.9	10.32	61585		9		0	1.941	1.002	0.837772	0.872745	20.14	1.47	66.1	151	82.9	7.14	6.21	5.35	High	High	High	High	High	High	1
FALSE	High	Master Protein	P61769	Beta-2-microglobulin OS=Homo sapiens OX=9606 GN=B2M PE=1 SV=1	0	17.7	13	2	15	2	119	13.7	6.52	9774		2		0	2.447	1.082	0.996309	0.947442	5.85	5.18	66.1	162.3	71.6	9.42	3.54	4.51	High	High	High	High	High	High	1
FALSE	Medium	Master Protein	Q13769	THO complex subunit 5 homolog OS=Homo sapiens OX=9606 GN=THOC5 PE=1 SV=2	0.03	1.223	1	1	1	1	683	78.5	6.87	263		1		0	2.393	1.145	0.997293	0.98541	3.07	6.42	66.1	158.2	75.7	0.9	3.83	7.02	Peak Found	Peak Found	Peak Found	Peak Found	High	Peak Found	1
FALSE	High	Master Protein	P52434	DNA-directed RNA polymerases I, II, and III subunit RPABC3 OS=Homo sapiens OX=9606 GN=POLR2H PE=1 SV=4	0	23.528	39	5	15	5	150	17.1	4.68	7546		5		0	2.434	1.033	0.996309	0.907989	0.46	1.03	66.1	166	67.9	1.94	5.97	1.33	High	High	High	High	High	High	1
FALSE	High	Master Protein	P48444	Coatomer subunit delta OS=Homo sapiens OX=9606 GN=ARCN1 PE=1 SV=1	0	34.515	16	8	24	8	511	57.2	6.21	14044		8		0	2.35	1.065	0.996309	0.942251	20.65	6.09	66.1	169.4	64.5	3.41	4.15	8.98	High	High	High	High	High	High	1
FALSE	High	Master Protein	P07919	Cytochrome b-c1 complex subunit 6, mitochondrial OS=Homo sapiens OX=9606 GN=UQCRH PE=1 SV=2	0	10.658	30	2	6	2	91	10.7	4.44	2545		2		0	3.113	0.063	0.739797	4.73537e-17	17.01	453.06	66.1	205.7	28.3	11.94	4.22		High	High	High	High	Not Found	High	1
FALSE	High	Master Protein	P15917	Lethal factor OS=Bacillus anthracis OX=1392 GN=lef PE=1 SV=2	0.001	3.28	1	1	1	1	809	93.7	5.9	467		1		0	1.978	1.563	0.86812	0.635828	40.54	67.22	66.1	130.7	103.3	36.66	0.69	24.34	Peak Found	Peak Found	Peak Found	High	Peak Found	Peak Found	1
FALSE	Medium	Master Protein	Q9C0C9	(E3-independent) E2 ubiquitin-conjugating enzyme OS=Homo sapiens OX=9606 GN=UBE2O PE=1 SV=3	0.038	1.061	0	1	1	1	1292	141.2	5.12	225		1		0	2.351	1.19	0.996309	0.995769	10.14	5.01	66.1	155.3	78.6	0.7	10.34	4.08	Peak Found	High	Peak Found	Peak Found	Peak Found	Peak Found	1
FALSE	High	Master Protein	P01023	Alpha-2-macroglobulin OS=Homo sapiens OX=9606 GN=A2M PE=1 SV=3	0	120.404	9	16	127	9	1474	163.2	6.46	81118		16		7	2.153	1.759	0.946221	0.330902	15.48	0.24	66	130.2	103.7	2.13	2.24	1.49	High	High	High	High	High	High	1
FALSE	High	Master Protein	P11413	Glucose-6-phosphate 1-dehydrogenase OS=Homo sapiens OX=9606 GN=G6PD PE=1 SV=4	0	142.961	46	22	94	22	515	59.2	6.84	54065		22		0	2.485	1.18	0.996309	0.998319	10.62	6.57	66	166.8	67.2	0.48	3.46	8.18	High	High	High	High	High	High	1
FALSE	High	Master Protein	A5A6N7	L-lactate dehydrogenase B chain OS=Pan troglodytes OX=9598 GN=LDHB PE=2 SV=1	0	138.749	37	17	98	15	334	36.6	6.05	60905		17		1	2.849	1.075	0.897202	0.942251	3.54	7.57	66	172	62	5.04	5.03	0.86	High	High	High	High	High	High	1
FALSE	High	Master Protein	P32119	Peroxiredoxin-2 OS=Homo sapiens OX=9606 GN=PRDX2 PE=1 SV=5	0	39.749	28	6	31	5	198	21.9	5.97	20372		6		0	2.33	1.259	0.996309	0.967212	28.17	21.1	66	178.2	55.9	11	3.76	43.33	High	High	High	High	High	High	1
FALSE	High	Master Protein	P51610	Host cell factor 1 OS=Homo sapiens OX=9606 GN=HCFC1 PE=1 SV=2	0	7.724	1	2	3	2	2035	208.6	7.46	1078		2		0	1.939	1.61	0.837772	0.562551	22.42	12.21	65.9	127.9	106.2	27.55	6.6	16.2	Peak Found	Peak Found	High	High	Peak Found	Peak Found	1
FALSE	High	Master Protein	Q1MTE5	ADP-ribosylation factor-like protein 3 OS=Danio rerio OX=7955 GN=arl3 PE=2 SV=1	0	13.829	18	2	3	2	182	20.4	7.28	1595		2		0	2.17	1.379	0.951046	0.894566	27.35	5.22	65.9	143.1	90.9	3.91	21.86	8.88	Peak Found	Peak Found	Peak Found	High	High	Peak Found	1
FALSE	High	Master Protein	P61086	Ubiquitin-conjugating enzyme E2 K OS=Homo sapiens OX=9606 GN=UBE2K PE=1 SV=3	0	25.627	31	6	14	6	200	22.4	5.44	6645		6		0	2.094	1.15	0.940838	0.986036	8.01	13.98	65.9	167.5	66.6	16.03	18.62	2.31	High	High	High	High	High	Peak Found	1
FALSE	High	Master Protein	Q2M389	WASH complex subunit 4 OS=Homo sapiens OX=9606 GN=WASHC4 PE=1 SV=2	0.005	2.409	1	1	3	1	1173	136.3	7.44	804		1		0	1.494	2.059	0.233818	0.0884292	21.15	14.38	65.9	98.4	135.7	19.71	0.27	6.14	Peak Found	High	High	Peak Found	Peak Found	High	1
FALSE	High	Master Protein	P06733	Alpha-enolase OS=Homo sapiens OX=9606 GN=ENO1 PE=1 SV=2	0	296.469	59	29	226	27	434	47.1	7.39	133774		29		2	2.788	1.169	0.937853	0.99335	6.35	10.29	65.9	161.7	72.4	3.85	2.02	4.93	High	High	High	High	High	High	1
FALSE	High	Master Protein	Q96KR1	Zinc finger RNA-binding protein OS=Homo sapiens OX=9606 GN=ZFR PE=1 SV=2	0	7.336	3	2	6	2	1074	116.9	9.04	1766		2		0	2.484	1.072	0.996309	0.942251	0.56	0.81	65.8	163.6	70.6	2.75	2.22	1.98	Peak Found	High	High	High	High	High	1
FALSE	High	Master Protein	P50502	Hsc70-interacting protein OS=Homo sapiens OX=9606 GN=ST13 PE=1 SV=2	0	59.58	21	8	40	8	369	41.3	5.27	26568		8		0	2.739	1.013	0.942005	0.894566	10.72	4.77	65.8	168.6	65.6	0.22	6.57	0.07	High	High	High	High	High	High	1
FALSE	Medium	Master Protein	Q9NWU5	39S ribosomal protein L22, mitochondrial OS=Homo sapiens OX=9606 GN=MRPL22 PE=1 SV=1	0.01	1.78	3	1	1	1	206	23.6	9.94	221		1		0	2.011	1.548	0.885579	0.665849	24.28	8.41	65.8	132.3	101.9	12.59	10.41	4.61	Peak Found	Peak Found	Peak Found	Peak Found	Peak Found	High	1
FALSE	High	Master Protein	P02786	Transferrin receptor protein 1 OS=Homo sapiens OX=9606 GN=TFRC PE=1 SV=2	0	28.72	9	7	18	7	760	84.8	6.61	8837		7		0	2.275	1.368	0.996309	0.902938	18.26	58.24	65.8	167.2	67	19.63	5.4	17.16	High	High	High	High	High	High	1
FALSE	High	Master Protein	Q12905	Interleukin enhancer-binding factor 2 OS=Homo sapiens OX=9606 GN=ILF2 PE=1 SV=2	0	63.752	36	12	33	11	390	43	5.26	18997		12		1	2.585	1.118	0.989355	0.970535	1.93	15.47	65.8	164.6	69.6	0.47	1.37	2.09	Peak Found	High	High	High	High	High	1
FALSE	High	Master Protein	P27816	Microtubule-associated protein 4 OS=Homo sapiens OX=9606 GN=MAP4 PE=1 SV=3	0	20.191	3	4	6	4	1152	120.9	5.43	2832		4		0	2.158	0.86	0.946386	0.535419	11.98	10.26	65.8	173.5	60.7	23.28	8.6	0.96	Peak Found	Peak Found	High	High	High	Peak Found	1
FALSE	High	Master Protein	O60271	C-Jun-amino-terminal kinase-interacting protein 4 OS=Homo sapiens OX=9606 GN=SPAG9 PE=1 SV=4	0	11.543	3	4	6	4	1321	146.1	5.15	1852		4		0	2.36	0.01	0.996309	4.73537e-17	13.03	0	65.8	141	93.3	31.35	32.35		Peak Found	High	High	High	Peak Found	Not Found	1
FALSE	High	Master Protein	P62753	40S ribosomal protein S6 OS=Homo sapiens OX=9606 GN=RPS6 PE=1 SV=1	0	33.883	20	5	29	5	249	28.7	10.84	18059		5		0	2.081	1.47	0.937704	0.79103	3.61	11.67	65.8	143	91.2	14.23	12.68	0.39	High	High	High	High	High	High	1
FALSE	High	Master Protein	P62259	14-3-3 protein epsilon OS=Mus musculus OX=10090 GN=Ywhae PE=1 SV=1	0	66.975	51	12	58	10	255	29.2	4.74	30712		12		0	2.677	1.07	0.951046	0.942251	7.68	4.02	65.8	160.9	73.3	0.08	6.47	4.79	High	High	High	High	High	High	1
FALSE	High	Master Protein	Q9NX47	E3 ubiquitin-protein ligase MARCHF5 OS=Homo sapiens OX=9606 GN=MARCHF5 PE=1 SV=1	0.007	1.948	3	1	2	1	278	31.2	8.7	958		1		0	2.304	1.259	0.996309	0.967212	9.81	3.95	65.7	151.5	82.8	0.93	10.26	4.69	Peak Found	Peak Found	Peak Found	High	High	Peak Found	1
FALSE	High	Master Protein	Q96RL7	Vacuolar protein sorting-associated protein 13A OS=Homo sapiens OX=9606 GN=VPS13A PE=1 SV=2	0	4.937	0	1	2	1	3174	360	6.33	1521		1		0	2.546	0.103	0.996309	4.73537e-17	4.14	757.06	65.7	167.4	66.8	6.27	10.21		Peak Found	Peak Found	High	High	Not Found	Peak Found	1
FALSE	High	Master Protein	Q9Y6M1	Insulin-like growth factor 2 mRNA-binding protein 2 OS=Homo sapiens OX=9606 GN=IGF2BP2 PE=1 SV=2	0	18.516	9	4	7	3	599	66.1	8.46	3308		4		1	2.492	0.01	0.996309	4.73537e-17	3.86	0	65.7	216.7	17.6	15.12	16.65		Peak Found	Peak Found	High	High	Peak Found	High	1
FALSE	Medium	Master Protein	Q8NEL9	Phospholipase DDHD1 OS=Homo sapiens OX=9606 GN=DDHD1 PE=1 SV=2	0.014	1.516	1	1	2	1	900	100.4	5.67	681		1		0	12.658	15.079	1.71603e-09	4.73537e-17	576.26	480.43	65.7	92.4	141.9		18.37	7.3	Peak Found	Not Found	Peak Found	Peak Found	High	High	1
FALSE	High	Master Protein	Q9JJU8	SH3 domain-binding glutamic acid-rich-like protein OS=Mus musculus OX=10090 GN=Sh3bgrl PE=1 SV=1	0	10.447	20	2	4	2	114	12.8	4.92	2695		2		0	2.484	0.01	0.996309	4.73537e-17	27.9	0	65.7	199.1	35.2	15.96	17.61		High	Peak Found	High	High	Not Found	Peak Found	1
FALSE	High	Master Protein	Q9H2M9	Rab3 GTPase-activating protein non-catalytic subunit OS=Homo sapiens OX=9606 GN=RAB3GAP2 PE=1 SV=1	0	6.852	1	1	2	1	1393	155.9	5.62	1009		1		0	1.877	1.691	0.753995	0.420862	12.23	17.43	65.7	123.2	111.1	16.15	4.57	0.37	Peak Found	Peak Found	High	High	Peak Found	Peak Found	1
FALSE	High	Master Protein	Q07065	Cytoskeleton-associated protein 4 OS=Homo sapiens OX=9606 GN=CKAP4 PE=1 SV=2	0	84.53	26	13	32	13	602	66	5.92	17717		13		0	2.518	1.149	0.996309	0.98541	2.73	1.21	65.7	177.3	57	19.34	7.87	40.7	High	High	High	High	High	High	1
FALSE	High	Master Protein	P63218	Guanine nucleotide-binding protein G(I)/G(S)/G(O) subunit gamma-5 OS=Homo sapiens OX=9606 GN=GNG5 PE=1 SV=3	0	9.141	24	2	5	2	68	7.3	9.85	2994		2		0	2.653	0.979	0.954882	0.850822	5.77	3.45	65.7	171	63.4	7.57	0.86	9.89	High	Peak Found	High	High	High	Peak Found	1
FALSE	High	Master Protein	Q8N1B4	Vacuolar protein sorting-associated protein 52 homolog OS=Homo sapiens OX=9606 GN=VPS52 PE=1 SV=1	0.002	2.881	1	1	2	1	723	82.2	5.99	1174		1		0	2.532	1.038	0.996309	0.91858	11.91	13.34	65.6	166.2	68.2	4.6	15.88	8.1	Peak Found	Peak Found	High	High	Peak Found	Peak Found	1
FALSE	High	Master Protein	Q13283	Ras GTPase-activating protein-binding protein 1 OS=Homo sapiens OX=9606 GN=G3BP1 PE=1 SV=1	0	79.842	31	12	31	11	466	52.1	5.52	19108		12		1	2.388	1.06	0.996309	0.942251	10.52	15.51	65.6	166.6	67.8	9.05	1.81	3.63	High	High	High	High	High	High	1
FALSE	High	Master Protein	P55786	Puromycin-sensitive aminopeptidase OS=Homo sapiens OX=9606 GN=NPEPPS PE=1 SV=2	0	160.744	34	28	105	28	919	103.2	5.72	61722		28		0	2.594	1.122	0.985812	0.971179	3.75	7.21	65.6	168.7	65.7	3.5	2.3	4	High	High	High	High	High	High	1
FALSE	High	Master Protein	O00232	26S proteasome non-ATPase regulatory subunit 12 OS=Homo sapiens OX=9606 GN=PSMD12 PE=1 SV=3	0	30.453	20	8	22	8	456	52.9	7.65	11310		8		0	2.251	1.169	0.993673	0.99335	8.94	2.2	65.6	173.3	61.2	11.37	7.52	13.66	High	High	High	High	High	High	1
FALSE	High	Master Protein	P29678	Dual specificity mitogen-activated protein kinase kinase 1 OS=Oryctolagus cuniculus OX=9986 GN=MAP2K1 PE=1 SV=2	0	9.04	7	3	8	2	393	43.4	6.62	3675		3		1	2.063	1.691	0.920381	0.420862	10.44	0.96	65.6	144.1	90.3	1.05	3.52	1.22	High	High	High	High	High	High	1
FALSE	High	Master Protein	Q5T4S7	E3 ubiquitin-protein ligase UBR4 OS=Homo sapiens OX=9606 GN=UBR4 PE=1 SV=1	0	9.925	1	4	4	4	5183	573.5	6.04	1176		4		0	1.06	0.148	0.0076577	4.73537e-17	0	1092.26	65.5	94.6	139.9	3.72	45.65		Peak Found	Peak Found	High	High	High	Not Found	1
FALSE	High	Master Protein	Q9NQP4	Prefoldin subunit 4 OS=Homo sapiens OX=9606 GN=PFDN4 PE=1 SV=1	0	4.84	9	1	2	1	134	15.3	4.53	525		1		0	1.783	1.796	0.61846	0.285268	3.29	10.89	65.5	116.8	117.7	3.13	0.01	13.46	Peak Found	Peak Found	High	Peak Found	Peak Found	High	1
FALSE	High	Master Protein	Q9NPQ8	Synembryn-A OS=Homo sapiens OX=9606 GN=RIC8A PE=1 SV=3	0	6.458	3	2	7	2	531	59.7	5.33	4202		2		0	1.696	1.561	0.492262	0.640041	6.5	3.72	65.5	132.2	102.2	3.34	14.97	0.2	High	High	High	High	High	High	1
FALSE	High	Master Protein	Q92611	ER degradation-enhancing alpha-mannosidase-like protein 1 OS=Homo sapiens OX=9606 GN=EDEM1 PE=1 SV=1	0	4.892	2	2	7	1	657	73.7	6.92	3671		2		0	2.496	1.086	0.996309	0.95164	14.65	4.04	65.5	163.4	71.1	7.31	21.11	11.15	High	Peak Found	High	Peak Found	Peak Found	Peak Found	1
FALSE	High	Master Protein	Q13151	Heterogeneous nuclear ribonucleoprotein A0 OS=Homo sapiens OX=9606 GN=HNRNPA0 PE=1 SV=1	0	8.584	5	1	3	1	305	30.8	9.29	1361		1		0	1.211	2.371	0.0356966	0.0198314	11.68	7.57	65.5	79.3	155.2	12.83	1.74	5.64	Peak Found	High	High	High	Peak Found	Peak Found	1
FALSE	High	Master Protein	Q15363	Transmembrane emp24 domain-containing protein 2 OS=Homo sapiens OX=9606 GN=TMED2 PE=1 SV=1	0	24.852	20	4	12	4	201	22.7	5.17	6630		4		0	1.903	1.209	0.791651	0.986297	16.9	19.26	65.5	146.8	87.7	5.69	4.55	0.78	High	High	High	High	High	High	1
FALSE	High	Master Protein	Q9Y5L4	Mitochondrial import inner membrane translocase subunit Tim13 OS=Homo sapiens OX=9606 GN=TIMM13 PE=1 SV=1	0	13.872	37	3	4	3	95	10.5	8.18	2233		3		0	1.921	2.434	0.815656	0.0145905	10.29	0	65.5	179.5	55	21.71	4.22	101.86	Peak Found	Peak Found	High	High	Peak Found	Peak Found	1
FALSE	High	Master Protein	Q9UBE0	SUMO-activating enzyme subunit 1 OS=Homo sapiens OX=9606 GN=SAE1 PE=1 SV=1	0	16.959	12	3	5	3	346	38.4	5.3	2946		3		0	2.759	1.046	0.942005	0.93246	44.26	1.03	65.4	178.5	56	12.09	26.02	43.21	Peak Found	Peak Found	High	High	Peak Found	Peak Found	1
FALSE	High	Master Protein	Q9UL01	Dermatan-sulfate epimerase OS=Homo sapiens OX=9606 GN=DSE PE=1 SV=1	0.001	3.957	1	1	4	1	958	109.7	8.09	2397		1		0	2.654	0.934	0.953861	0.75426	17.06	21.85	65.4	173.5	61.1	12.28	3.93	8.45	High	Peak Found	High	High	Peak Found	Peak Found	1
FALSE	High	Master Protein	P68292	Apolipoprotein A-I OS=Macaca fascicularis OX=9541 GN=APOA1 PE=1 SV=1	0	31.094	12	4	22	3	267	30.7	6.04	14074		4		0	2.42	1.277	0.998773	0.960157	4.02	7.24	65.4	170.5	64.1	3.64	0.66	15.24	High	High	High	High	High	High	1
FALSE	High	Master Protein	P01116	GTPase KRas OS=Homo sapiens OX=9606 GN=KRAS PE=1 SV=1	0	9.811	11	2	6	1	189	21.6	6.77	3402		2		1	2.876	1.081	0.887968	0.945734	15.79	10.97	65.4	169.1	65.5	9.23	6.53	5.46	High	Peak Found	Peak Found	High	Peak Found	Peak Found	1
FALSE	High	Master Protein	Q7Z695	Uncharacterized aarF domain-containing protein kinase 2 OS=Homo sapiens OX=9606 GN=ADCK2 PE=1 SV=1	0.003	2.617	1	1	1	1	626	68.9	8.76	352		1		0	15.079	1.347	2.2835e-11	0.917313	480.42	0	65.3	146.6	88		1.87		Peak Found	Not Found	Peak Found	Peak Found	High	Not Found	1
FALSE	High	Master Protein	P28066	Proteasome subunit alpha type-5 OS=Homo sapiens OX=9606 GN=PSMA5 PE=1 SV=3	0	44.527	30	6	26	6	241	26.4	4.79	16667		6		0	2.31	1.083	0.996309	0.947442	6.28	19.52	65.3	155.7	79	6.24	3.49	0.29	High	High	High	High	High	High	1
FALSE	High	Master Protein	Q9Y4W6	AFG3-like protein 2 OS=Homo sapiens OX=9606 GN=AFG3L2 PE=1 SV=2	0	9.087	3	4	11	4	797	88.5	8.66	4329		4		0	1.657	2.146	0.442562	0.0595789	3.05	5.93	65.3	103.1	131.6	2.19	10.53	11.85	High	High	High	High	High	High	1
FALSE	Medium	Master Protein	Q80U72	Protein scribble homolog OS=Mus musculus OX=10090 GN=Scrib PE=1 SV=2	0.036	1.11	1	1	1	1	1612	174	5.12	317		1		0	0.119	2.022	7.98144e-17	0.104171	872.54	7.43	65.3	102.7	132	15.78		22.73	Peak Found	Peak Found	Peak Found	Not Found	High	Peak Found	1
FALSE	High	Master Protein	Q9NVS9	Pyridoxine-5'-phosphate oxidase OS=Homo sapiens OX=9606 GN=PNPO PE=1 SV=1	0	9.806	14	2	3	2	261	30	7.06	904		2		0	15.893	1.196	5.68572e-12	0.99335	454.64	0	65.3	156.7	78.1		7.16		Peak Found	Not Found	High	High	Peak Found	Not Found	1
FALSE	High	Master Protein	Q5VYK3	Proteasome adapter and scaffold protein ECM29 OS=Homo sapiens OX=9606 GN=ECPAS PE=1 SV=2	0	14.442	4	6	9	6	1845	204.2	7.12	2312		6		0	1.697	1.336	0.492262	0.933108	1.66	31.33	65.2	120.7	114.1	3.95	4.82	3.82	High	High	High	High	Peak Found	Peak Found	1
FALSE	High	Master Protein	Q6P2Q9	Pre-mRNA-processing-splicing factor 8 OS=Homo sapiens OX=9606 GN=PRPF8 PE=1 SV=2	0	82.117	9	18	34	18	2335	273.4	8.84	16194		18		0	2.444	1.258	0.996309	0.967212	17.67	30.12	65.2	179.1	55.7	2.78	3.12	11.33	High	High	High	High	High	High	1
FALSE	High	Master Protein	P63220	40S ribosomal protein S21 OS=Homo sapiens OX=9606 GN=RPS21 PE=1 SV=1	0	32.676	45	4	10	4	83	9.1	8.5	5478		4		0	2.408	1.409	0.999781	0.872745	16.61	45.61	65.2	186.5	48.3	30.09	5.13	4.32	High	High	High	High	High	High	1
FALSE	Medium	Master Protein	O95749	Geranylgeranyl pyrophosphate synthase OS=Homo sapiens OX=9606 GN=GGPS1 PE=1 SV=1	0.014	1.543	3	1	4	1	300	34.8	6.14	1116		1		0	1.333	2.271	0.0918802	0.0325804	31.67	9.68	65.2	86.8	148	5.76	35	3.46	High	High	High	High	Peak Found	Peak Found	1
FALSE	High	Master Protein	Q9UKV3	Apoptotic chromatin condensation inducer in the nucleus OS=Homo sapiens OX=9606 GN=ACIN1 PE=1 SV=2	0.002	3.365	1	1	2	1	1341	151.8	6.43	1065		1		0	2.242	1.361	0.988666	0.904198	3.4	7.07	65.2	146.1	88.7	25.62	28.74	32.08	Peak Found	Peak Found	High	Peak Found	High	Peak Found	1
FALSE	High	Master Protein	Q9NRX1	RNA-binding protein PNO1 OS=Homo sapiens OX=9606 GN=PNO1 PE=1 SV=1	0	8.88	12	3	5	3	252	27.9	9.73	1995		3		0	12.808	2.093	1.29748e-09	0.0756119	569.3	0	65.2	98.5	136.3		11.5		Not Found	Peak Found	High	High	Not Found	High	1
FALSE	High	Master Protein	P16402	Histone H1.3 OS=Homo sapiens OX=9606 GN=H1-3 PE=1 SV=2	0	46.663	15	6	27	6	221	22.3	11.02	18395		6		0	2.693	0.964	0.946221	0.82185	23.43	1.69	65.1	170.5	64.4	2.32	0.83	2.08	High	High	High	High	High	High	1
FALSE	High	Master Protein	Q86TG7	Retrotransposon-derived protein PEG10 OS=Homo sapiens OX=9606 GN=PEG10 PE=1 SV=2	0	28.312	7	4	15	4	708	80.1	6.39	8180		4		0	2.316	1.482	0.996309	0.7754	0.91	3.55	65.1	156.2	78.7	0.37	35.25	25.41	High	High	High	High	High	High	1
FALSE	Medium	Master Protein	O95425	Supervillin OS=Homo sapiens OX=9606 GN=SVIL PE=1 SV=2	0.01	1.757	0	1	4	1	2214	247.6	6.98	1154		1		0	2.386	1.221	0.996309	0.98541	0.47	38.48	65.1	155.4	79.5	19.51	19.95	16.59	Peak Found	Peak Found	High	High	Peak Found	High	1
FALSE	High	Master Protein	P06748	Nucleophosmin OS=Homo sapiens OX=9606 GN=NPM1 PE=1 SV=2	0	129.29	38	12	71	12	294	32.6	4.78	45366		12		0	2.949	1.094	0.866579	0.960157	3.36	6.08	65.1	167.9	67	0.88	5.33	3.86	High	High	High	High	High	High	1
FALSE	High	Master Protein	P60660	Myosin light polypeptide 6 OS=Homo sapiens OX=9606 GN=MYL6 PE=1 SV=2	0	50.381	48	7	36	7	151	16.9	4.65	23300		7		0	2.635	1.295	0.963447	0.94398	13.53	21.72	65.1	173.3	61.6	8.7	0.65	0.8	High	High	High	High	High	High	1
FALSE	High	Master Protein	P56385	ATP synthase subunit e, mitochondrial OS=Homo sapiens OX=9606 GN=ATP5ME PE=1 SV=2	0	5.854	16	1	5	1	69	7.9	9.35	2333		1		0	2.718	0.894	0.942005	0.636845	2.43	12.24	65	176.8	58.2	6.82	9.13	18.39	Peak Found	High	High	High	Peak Found	Peak Found	1
FALSE	High	Master Protein	P33262	Cytochrome P450 2C20 OS=Macaca fascicularis OX=9541 GN=CYP2C20 PE=2 SV=1	0.001	3.216	4	2	5	2	490	55.6	8.27	1240	0	1	1	0	1.647	1.965	0.430757	0.13419	25.82	27.8	65	107.1	127.8	28.66	4.56	2.69	High	Peak Found	High	Peak Found	High	High	1
FALSE	Medium	Master Protein	P52943	Cysteine-rich protein 2 OS=Homo sapiens OX=9606 GN=CRIP2 PE=1 SV=1	0.03	1.197	6	1	1	1	208	22.5	8.72	93		1		0	2.241	1.372	0.98738	0.901712	35.18	20.31	65	145.7	89.2	25.39	7.57	6.35	Peak Found	Peak Found	Peak Found	Peak Found	High	Peak Found	1
FALSE	High	Master Protein	Q9HDC9	Adipocyte plasma membrane-associated protein OS=Homo sapiens OX=9606 GN=APMAP PE=1 SV=2	0	22.061	16	6	15	6	416	46.5	6.16	7934		6		0	2.67	1.125	0.951046	0.972596	4.6	26.41	65	176.1	58.8	5.91	6.95	3.33	High	High	High	High	High	High	1
FALSE	High	Master Protein	Q6PHH3	Programmed cell death protein 10-A OS=Danio rerio OX=7955 GN=pdcd10a PE=1 SV=2	0	5.063	4	1	2	1	210	24.4	8.22	1075		1		0	2.583	1.032	0.990342	0.907579	5.65	0.06	65	167.9	67.1	5.16	0.23	5.1	Peak Found	High	Peak Found	High	Peak Found	Peak Found	1
FALSE	Medium	Master Protein	Q7Z5H4	Vomeronasal type-1 receptor 5 OS=Homo sapiens OX=9606 GN=VN1R5 PE=2 SV=2	0.017	1.43	2	1	5	1	357	40.8	9.2	2536		1		0	2.47	1.146	0.996309	0.98541	8.74	9.2	65	160.5	74.5	11.52	3.21	2.77	High	High	High	Peak Found	High	High	1
FALSE	High	Master Protein	Q9Y6W3	Calpain-7 OS=Homo sapiens OX=9606 GN=CAPN7 PE=1 SV=1	0.007	1.992	1	1	1	1	813	92.6	7.65	270		1		0	1.539	2.077	0.288474	0.0812772	6.83	0.39	65	100	135	12.21	5.73	11.84	Peak Found	Peak Found	Peak Found	High	Peak Found	Peak Found	1
FALSE	High	Master Protein	Q96FN4	Copine-2 OS=Homo sapiens OX=9606 GN=CPNE2 PE=1 SV=3	0	7.75	3	2	8	1	548	61.2	6.07	4621		2		0	2.505	1.113	0.996309	0.970079	7.88	26.37	65	162.7	72.3	15.57	8.11	9.37	Peak Found	High	High	High	High	Peak Found	1
FALSE	Medium	Master Protein	J9VWU3	Iron-sulfur clusters transporter ATM1, mitochondrial OS=Cryptococcus neoformans var. grubii serotype A (strain H99 / ATCC 208821 / CBS 10515 / FGSC 9487) OX=235443 GN=ATM1 PE=2 SV=1	0.014	1.567	1	1	7	1	732	80.7	9.26	4402		1		0	1.507	2.112	0.249793	0.0696798	9.86	9.58	65	97.9	137.2	9.13	18.43	0.01	High	High	High	High	High	High	1
FALSE	High	Master Protein	P36871	Phosphoglucomutase-1 OS=Homo sapiens OX=9606 GN=PGM1 PE=1 SV=3	0	17.46	9	5	11	5	562	61.4	6.76	5742		5		0	2.321	1.275	0.996309	0.960157	21.77	7.11	65	134.1	101	8.38	3.04	6.58	High	High	High	High	Peak Found	High	1
FALSE	High	Master Protein	P49720	Proteasome subunit beta type-3 OS=Homo sapiens OX=9606 GN=PSMB3 PE=1 SV=2	0	39.726	38	6	20	6	205	22.9	6.55	8555		6		0	2.24	1.27	0.98738	0.961461	16.08	5.26	64.9	140.8	94.2	43.92	12.09	19.73	High	High	High	High	High	High	1
FALSE	High	Master Protein	P05783	Keratin, type I cytoskeletal 18 OS=Homo sapiens OX=9606 GN=KRT18 PE=1 SV=2	0	93.063	30	16	82	13	430	48	5.45	44102		16		1	2.479	1.141	0.996309	0.98541	1.91	8.67	64.9	163.8	71.3	5.18	1.03	0.57	High	High	High	High	High	High	1
FALSE	High	Master Protein	P61513	60S ribosomal protein L37a OS=Homo sapiens OX=9606 GN=RPL37A PE=1 SV=2	0	12.909	20	1	6	1	92	10.3	10.43	4150		1		0	2.582	1.04	0.990779	0.920989	18.69	38.16	64.9	167.6	67.5	16.72	0.98	19.09	High	Peak Found	High	High	High	High	1
FALSE	High	Master Protein	O43390	Heterogeneous nuclear ribonucleoprotein R OS=Homo sapiens OX=9606 GN=HNRNPR PE=1 SV=1	0	56.474	17	9	30	6	633	70.9	8.13	17652		9		3	2.29	1.133	0.996309	0.979407	1.87	4.76	64.9	164.8	70.4	3.88	2.18	3.17	High	High	High	High	High	High	1
FALSE	High	Master Protein	Q9Y490	Talin-1 OS=Homo sapiens OX=9606 GN=TLN1 PE=1 SV=3	0	222.206	19	38	102	38	2541	269.6	6.07	54104		38		0	2.546	1.138	0.996309	0.985115	5.5	1.92	64.8	176.1	59.1	3.57	0.64	2.29	High	High	High	High	High	High	1
FALSE	High	Master Protein	Q8CIG8	Protein arginine N-methyltransferase 5 OS=Mus musculus OX=10090 GN=Prmt5 PE=1 SV=3	0.001	3.498	2	2	4	2	637	72.6	6.42	1176		2		0	2.6	1.032	0.980948	0.907579	11.91	2.69	64.8	168.4	66.8	2.01	9.33	4.58	Peak Found	Peak Found	High	High	Peak Found	Peak Found	1
FALSE	High	Master Protein	Q8TCT9	Minor histocompatibility antigen H13 OS=Homo sapiens OX=9606 GN=HM13 PE=1 SV=1	0	15.112	11	3	4	3	377	41.5	6.43	2139		3		0	4.557		0.0599264		0		64.8	187.7	47.5	10.82	87.83	34.97	Peak Found	Peak Found	High	High	Peak Found	Peak Found	1
FALSE	High	Master Protein	P40939	Trifunctional enzyme subunit alpha, mitochondrial OS=Homo sapiens OX=9606 GN=HADHA PE=1 SV=2	0	17.652	6	5	7	5	763	82.9	9.04	2774		5		0	1.701	1.565	0.500329	0.633824	6.43	11.19	64.7	118.4	116.9	2.88	23.01	10.66	Peak Found	Peak Found	High	High	Peak Found	Peak Found	1
FALSE	High	Master Protein	P67870	Casein kinase II subunit beta OS=Homo sapiens OX=9606 GN=CSNK2B PE=1 SV=1	0	4.608	9	2	2	2	215	24.9	5.55	743		2		0	2.298	1.337	0.996309	0.93246	5.94	5.11	64.7	148.7	86.5	7.1	12.73	2.24	Peak Found	High	Peak Found	High	Peak Found	Peak Found	1
FALSE	High	Master Protein	P78417	Glutathione S-transferase omega-1 OS=Homo sapiens OX=9606 GN=GSTO1 PE=1 SV=2	0	7.489	4	1	6	1	241	27.5	6.6	3259		1		0	2.587	1.053	0.989355	0.941604	3.14	39.31	64.7	167.3	68.1	9.95	6.96	26.78	High	Peak Found	High	High	High	High	1
FALSE	High	Master Protein	Q5TEC6	Histone HIST2H3PS2 OS=Homo sapiens OX=9606 GN=H3-2 PE=1 SV=1	0	54.243	30	8	68	1	136	15.4	11.27	39911	2.01	8	1	0	2.573	1.067	0.993673	0.942251	3.7	15.43	64.7	166.4	69	3.44	0.09	11.22	High	High	High	High	High	High	1
FALSE	High	Master Protein	Q14966	Zinc finger protein 638 OS=Homo sapiens OX=9606 GN=ZNF638 PE=1 SV=2	0.001	4.048	0	1	5	1	1978	220.5	6.38	2678		1		0	2.516	1.124	0.996309	0.972429	10.81	3.66	64.6	162.7	72.7	0.17	10.12	3.32	High	High	High	High	High	Peak Found	1
FALSE	High	Master Protein	P16152	Carbonyl reductase [NADPH] 1 OS=Homo sapiens OX=9606 GN=CBR1 PE=1 SV=3	0	53.228	42	9	36	9	277	30.4	8.32	20733		9		0	2.565	1.223	0.995031	0.98541	7.23	16.31	64.6	168.4	66.9	7.99	4.08	3.87	High	High	High	High	High	High	1
FALSE	High	Master Protein	Q14847	LIM and SH3 domain protein 1 OS=Homo sapiens OX=9606 GN=LASP1 PE=1 SV=2	0	29.349	24	6	19	6	261	29.7	7.05	10275		6		0	2.626	0.928	0.968279	0.747164	3.86	16.12	64.6	176.9	58.5	0.8	6.25	8.8	High	High	High	High	High	High	1
FALSE	High	Master Protein	Q00341	Vigilin OS=Homo sapiens OX=9606 GN=HDLBP PE=1 SV=2	0	66.684	12	12	30	12	1268	141.4	6.87	13271		12		0	2.448	1.069	0.996309	0.942251	0.06	27.27	64.6	174.3	61.1	6.34	3.68	54.83	High	High	High	High	High	High	1
FALSE	Medium	Master Protein	Q29RF7	Sister chromatid cohesion protein PDS5 homolog A OS=Homo sapiens OX=9606 GN=PDS5A PE=1 SV=1	0.014	1.525	1	1	2	1	1337	150.7	7.91	483		1		0	2.425	1.218	0.997293	0.98541	12.1	8.25	64.6	156.7	78.7	8.6	2.91	16.41	Peak Found	Peak Found	Peak Found	High	Peak Found	High	1
FALSE	High	Master Protein	P39023	60S ribosomal protein L3 OS=Homo sapiens OX=9606 GN=RPL3 PE=1 SV=2	0	86.288	34	14	63	14	403	46.1	10.18	38434		14		0	2.312	1.331	0.996309	0.93752	8.79	14.05	64.6	153.4	82	15.01	6.36	4.64	High	High	High	High	High	High	1
FALSE	High	Master Protein	P34932	Heat shock 70 kDa protein 4 OS=Homo sapiens OX=9606 GN=HSPA4 PE=1 SV=4	0	121.806	34	24	63	21	840	94.3	5.19	32166		24		2	2.134	0.976	0.942005	0.842522	8.58	6.61	64.6	171.4	64.1	1.2	3.53	13.7	High	High	High	High	High	High	1
FALSE	High	Master Protein	A5A6I0	Medium-chain specific acyl-CoA dehydrogenase, mitochondrial OS=Pan troglodytes OX=9598 GN=ACADM PE=2 SV=1	0	23.69	11	4	14	4	421	46.6	8.37	8194		4		0	2.465	1.082	0.996309	0.947442	9.76	13.45	64.5	167.2	68.3	7.25	1.54	2.55	High	High	High	High	High	Peak Found	1
FALSE	High	Master Protein	P26641	Elongation factor 1-gamma OS=Homo sapiens OX=9606 GN=EEF1G PE=1 SV=3	0	116.704	35	16	82	16	437	50.1	6.67	49136		16		0	2.398	1.196	0.998773	0.99335	12.42	3.9	64.5	162.9	72.6	1.33	3.52	1.13	High	High	High	High	High	High	1
FALSE	High	Master Protein	P33993	DNA replication licensing factor MCM7 OS=Homo sapiens OX=9606 GN=MCM7 PE=1 SV=4	0	65.465	19	11	36	11	719	81.3	6.46	19247		11		0	2.292	1.387	0.996309	0.886581	2	3.13	64.5	155.8	79.7	11.24	2.06	4.6	High	High	High	High	High	High	1
FALSE	High	Master Protein	Q9NR30	Nucleolar RNA helicase 2 OS=Homo sapiens OX=9606 GN=DDX21 PE=1 SV=5	0	38.31	12	9	25	9	783	87.3	9.28	12463		9		0	2.314	1.337	0.996309	0.93246	6.57	13.96	64.4	149.7	85.9	13.71	19.38	7.86	High	High	High	High	High	High	1
FALSE	High	Master Protein	Q5HZV9	Protein phosphatase 1 regulatory subunit 7 OS=Rattus norvegicus OX=10116 GN=Ppp1r7 PE=1 SV=1	0	6.332	6	2	3	2	360	41.3	4.92	1310		2		0	2.509	1.148	0.996309	0.98541	19.14	5.27	64.4	161.6	73.9	11.99	6.18	6.99	Peak Found	High	High	Peak Found	Peak Found	High	1
FALSE	High	Master Protein	Q9BTW9	Tubulin-specific chaperone D OS=Homo sapiens OX=9606 GN=TBCD PE=1 SV=2	0	5.842	2	2	2	2	1192	132.5	6.19	891		2		0	3.657	0.01	0.348499	4.73537e-17	9.21	0	64.4	235.6		6.53	15.25		Peak Found	Peak Found	High	Peak Found	Not Found	Not Found	1
FALSE	High	Master Protein	O00422	Histone deacetylase complex subunit SAP18 OS=Homo sapiens OX=9606 GN=SAP18 PE=1 SV=1	0	11.968	18	4	10	4	153	17.6	9.35	4885		4		0	2.263	1.289	0.995031	0.950449	38.64	60.57	64.4	141.5	94.1	8.34	14.51	0.24	High	High	High	High	High	High	1
FALSE	High	Master Protein	P11142	Heat shock cognate 71 kDa protein OS=Homo sapiens OX=9606 GN=HSPA8 PE=1 SV=1	0	462.64	62	40	377	24	646	70.9	5.52	234321	0	40	1	7	2.322	1.18	0.996309	0.998319	3.17	1.43	64.4	157.1	78.5	1.65	1.13	4.79	High	High	High	High	High	High	1
FALSE	High	Master Protein	P17936	Insulin-like growth factor-binding protein 3 OS=Homo sapiens OX=9606 GN=IGFBP3 PE=1 SV=2	0	5.373	4	1	5	1	291	31.7	8.69	3403		1		0	2.639	1.02	0.963238	0.902153	7.54	6.42	64.4	169.9	65.7	0.43	6.75	5.68	High	High	High	High	Peak Found	High	1
FALSE	High	Master Protein	A0A0J9YXX1	Immunoglobulin heavy variable 5-10-1 OS=Homo sapiens OX=9606 GN=IGHV5-10-1 PE=3 SV=1	0.002	2.9	6	1	8	1	117	12.8	8.28	3382		1		0	1.606	2.053	0.375833	0.0907431	42.37	14.24	64.4	103.4	132.2	22.59	17.02	9.21	High	Peak Found	Peak Found	High	High	High	1
FALSE	High	Master Protein	P07900	Heat shock protein HSP 90-alpha OS=Homo sapiens OX=9606 GN=HSP90AA1 PE=1 SV=5	0	481.866	54	51	347	26	732	84.6	5.02	212153		51		0	2.514	1.116	0.996309	0.970079	4.98	1.92	64.4	162.9	72.8	2.35	5.5	4.88	High	High	High	High	High	High	1
FALSE	High	Master Protein	P60981	Destrin OS=Homo sapiens OX=9606 GN=DSTN PE=1 SV=3	0	10.205	13	3	6	2	165	18.5	7.85	3480		3		0	2.695	0.967	0.946221	0.828245	7.17	12.38	64.3	173.4	62.2	0.94	5.89	10.83	High	High	High	High	Peak Found	Peak Found	1
FALSE	High	Master Protein	P62269	40S ribosomal protein S18 OS=Homo sapiens OX=9606 GN=RPS18 PE=1 SV=3	0	58.949	49	11	55	11	152	17.7	10.99	34222		11		0	2.787	1.202	0.938366	0.990491	3.7	4.61	64.3	172.1	63.6	8.31	1.89	0.15	High	High	High	High	High	High	1
FALSE	High	Master Protein	Q16555	Dihydropyrimidinase-related protein 2 OS=Homo sapiens OX=9606 GN=DPYSL2 PE=1 SV=1	0	27.506	12	6	21	3	572	62.3	6.38	9573		6		0	2.436	1.215	0.996309	0.986036	17.84	25.56	64.3	168.7	67	11.35	1.23	0.78	Peak Found	Peak Found	High	High	High	Peak Found	1
FALSE	High	Master Protein	P04075	Fructose-bisphosphate aldolase A OS=Homo sapiens OX=9606 GN=ALDOA PE=1 SV=2	0	240.231	78	27	127	24	364	39.4	8.09	86885		27		3	2.397	1.059	0.998773	0.942251	2.24	4.79	64.3	167.7	68.1	5.35	1.53	2.63	High	High	High	High	High	High	1
FALSE	High	Master Protein	O43396	Thioredoxin-like protein 1 OS=Homo sapiens OX=9606 GN=TXNL1 PE=1 SV=3	0	36.913	33	6	23	6	289	32.2	4.96	12941		6		0	2.562	0.858	0.995031	0.527965	4.01	1.73	64.2	197.2	38.6	15.91	3.7	6.81	High	High	High	High	Peak Found	High	1
FALSE	High	Master Protein	P40121	Macrophage-capping protein OS=Homo sapiens OX=9606 GN=CAPG PE=1 SV=2	0	15.814	9	3	6	3	348	38.5	6.19	3425		3		0	2.605	1.309	0.979928	0.942251	27.43	79.9	64.2	188.3	47.5	26.5	15.8	35.55	High	High	High	High	Peak Found	Peak Found	1
FALSE	High	Master Protein	P37802	Transgelin-2 OS=Homo sapiens OX=9606 GN=TAGLN2 PE=1 SV=3	0	49.051	44	8	34	8	199	22.4	8.25	21071		8		0	2.997	1.11	0.837772	0.967212	21.22	8.4	64.2	171	64.8	11.69	2.9	0.05	High	High	High	High	High	High	1
FALSE	High	Master Protein	Q01813	ATP-dependent 6-phosphofructokinase, platelet type OS=Homo sapiens OX=9606 GN=PFKP PE=1 SV=2	0	132.118	26	19	72	17	784	85.5	7.55	43480		19		2	2.566	1.231	0.995031	0.984605	10.21	0.56	64.2	177.1	58.6	6.42	5.61	14.72	High	High	High	High	High	High	1
FALSE	High	Master Protein	Q7L2E3	ATP-dependent RNA helicase DHX30 OS=Homo sapiens OX=9606 GN=DHX30 PE=1 SV=1	0	5.67	2	2	2	2	1194	133.9	8.78	655		2		0	2.545	1.39	0.996309	0.879363	14.02	5.06	64.2	155	80.8	9.93	10.17	4.68	Peak Found	High	High	Peak Found	Peak Found	Peak Found	1
FALSE	High	Master Protein	Q14204	Cytoplasmic dynein 1 heavy chain 1 OS=Homo sapiens OX=9606 GN=DYNC1H1 PE=1 SV=5	0	243.596	13	55	142	55	4646	532.1	6.4	69903		55		0	2.082	1.304	0.938278	0.942251	2.05	2.71	64.2	91.7	144.1	7.99	1.68	5.6	High	High	High	High	High	High	1
FALSE	High	Master Protein	P09012	U1 small nuclear ribonucleoprotein A OS=Homo sapiens OX=9606 GN=SNRPA PE=1 SV=3	0	12.097	9	3	10	2	282	31.3	9.83	4307		3		1	2.457	1.228	0.996309	0.98469	0.8	7.98	64.2	141.5	94.3	3.58	10.17	5.09	High	High	High	High	High	Peak Found	1
FALSE	High	Master Protein	O14561	Acyl carrier protein, mitochondrial OS=Homo sapiens OX=9606 GN=NDUFAB1 PE=1 SV=3	0.001	4.419	4	1	7	1	156	17.4	4.93	4303		1		0	2.543	1.131	0.996309	0.978291	2.38	0.34	64.2	163.2	72.6	7.66	5.4	7.99	High	High	High	High	High	High	1
FALSE	High	Master Protein	Q7ZVN5	Signal recognition particle 54 kDa protein OS=Danio rerio OX=7955 GN=srp54 PE=2 SV=1	0	22.35	15	7	8	7	504	55.7	8.75	2595		7		0	2.143	1.142	0.943409	0.98541	1.24	14.33	64.1	156.5	79.4	0.52	11.54	9.93	Peak Found	High	High	High	Peak Found	Peak Found	1
FALSE	High	Master Protein	Q99798	Aconitate hydratase, mitochondrial OS=Homo sapiens OX=9606 GN=ACO2 PE=1 SV=2	0	128.306	25	18	76	6	780	85.4	7.61	45479		18		11	2.814	1.072	0.920381	0.942251	14.53	4.69	64.1	175.9	60	9.38	3.81	14.85	High	High	High	High	High	High	1
FALSE	High	Master Protein	Q9UHY7	Enolase-phosphatase E1 OS=Homo sapiens OX=9606 GN=ENOPH1 PE=1 SV=1	0	9.03	13	2	3	2	261	28.9	4.78	1640		2		0	1	0.01	0.00358191	4.73537e-17	7412.26	0	64.1	235.9					Peak Found	Not Found	High	High	Not Found	Not Found	1
FALSE	High	Master Protein	P62995	Transformer-2 protein homolog beta OS=Homo sapiens OX=9606 GN=TRA2B PE=1 SV=1	0	26.476	16	4	17	4	288	33.6	11.25	10229		4		0	2.222	1.077	0.978127	0.942251	30.78	17.21	64.1	176.2	59.8	19.51	5.41	8.03	High	High	High	High	High	High	1
FALSE	High	Master Protein	P48509	CD151 antigen OS=Homo sapiens OX=9606 GN=CD151 PE=1 SV=3	0.002	3.107	2	1	1	1	253	28.3	7.47	614		1		0	2.459	1.222	0.996309	0.98541	8.58	32.69	64.1	157.6	78.3	15.57	7.45	15.24	Peak Found	Peak Found	High	Peak Found	Peak Found	Peak Found	1
FALSE	High	Master Protein	Q9Y2L1	Exosome complex exonuclease RRP44 OS=Homo sapiens OX=9606 GN=DIS3 PE=1 SV=2	0	17.244	6	4	9	4	958	108.9	7.14	3810		4		0	3.241	0.01	0.628203	4.73537e-17	5.38	0	64	236		7.42	18.23		Peak Found	Peak Found	High	High	High	High	1
FALSE	High	Master Protein	P00367	Glutamate dehydrogenase 1, mitochondrial OS=Homo sapiens OX=9606 GN=GLUD1 PE=1 SV=2	0	55.532	25	12	25	12	558	61.4	7.8	11715		12		0	2.282	1.012	0.996309	0.893444	14	9.49	64	189.7	46.3	8.66	11.99	29.44	High	High	High	High	Peak Found	High	1
FALSE	High	Master Protein	Q04760	Lactoylglutathione lyase OS=Homo sapiens OX=9606 GN=GLO1 PE=1 SV=4	0	15.022	17	4	13	4	184	20.8	5.31	6122		4		0	2.251	1.106	0.993673	0.966855	19.68	43.35	64	151.5	84.5	1.54	0.23	0.53	High	High	High	High	High	High	1
FALSE	High	Master Protein	A0A0A0MRZ8	Immunoglobulin kappa variable 3D-11 OS=Homo sapiens OX=9606 GN=IGKV3D-11 PE=3 SV=6	0	7.614	14	2	12	1	115	12.6	5.29	5394		2		0	1.396	2.291	0.136675	0.029491	81.36	56.09	64	89.4	146.6	50.61	21.05	0.65	High	High	High	High	High	High	1
FALSE	High	Master Protein	P60709	Actin, cytoplasmic 1 OS=Homo sapiens OX=9606 GN=ACTB PE=1 SV=1	0	542.712	79	41	500	16	375	41.7	5.48	289304	0	41	1	28	2.333	1.099	0.996309	0.960601	1.54	5.14	64	166.4	69.6	0.44	2.93	0.35	High	High	High	High	High	High	1
FALSE	High	Master Protein	P09972	Fructose-bisphosphate aldolase C OS=Homo sapiens OX=9606 GN=ALDOC PE=1 SV=2	0	56.947	23	6	31	3	364	39.4	6.87	19176		6		0	2.658	1.063	0.953505	0.942251	1.93	4.68	63.9	168.1	67.9	8.91	5.57	9.56	High	High	High	High	High	High	1
FALSE	High	Master Protein	Q13247	Serine/arginine-rich splicing factor 6 OS=Homo sapiens OX=9606 GN=SRSF6 PE=1 SV=2	0	26.944	11	4	27	2	344	39.6	11.43	14256		4		3	2.457	1.212	0.996309	0.986036	0.92	18.35	63.9	154.5	81.5	2.5	1.19	4.83	High	High	High	High	High	High	1
FALSE	High	Master Protein	Q16831	Uridine phosphorylase 1 OS=Homo sapiens OX=9606 GN=UPP1 PE=1 SV=1	0.002	2.848	4	1	4	1	310	33.9	7.88	928		1		0	0.16	0.129	7.98144e-17	4.73537e-17	1184.5	949.02	63.9	143.6	92.6	18.98			Peak Found	High	High	High	High	Not Found	1
FALSE	High	Master Protein	Q13162	Peroxiredoxin-4 OS=Homo sapiens OX=9606 GN=PRDX4 PE=1 SV=1	0	85.058	50	11	51	9	271	30.5	6.29	31504		11		0	2.505	1.188	0.996309	0.996497	7.88	9.51	63.9	158.4	77.8	0.56	8	1.02	High	High	High	High	High	High	1
FALSE	High	Master Protein	Q9Y5S9	RNA-binding protein 8A OS=Homo sapiens OX=9606 GN=RBM8A PE=1 SV=1	0	19.629	22	3	8	3	174	19.9	5.72	4714		3		0	2.562	1.252	0.995031	0.970079	18.88	8.55	63.8	175.7	60.4	2.41	15.57	26	High	High	High	High	High	High	1
FALSE	High	Master Protein	Q6YN16	Hydroxysteroid dehydrogenase-like protein 2 OS=Homo sapiens OX=9606 GN=HSDL2 PE=1 SV=1	0	34.354	17	5	14	5	418	45.4	7.99	7157		5		0	2.526	1.325	0.996309	0.941604	19.56	9.85	63.8	165.4	70.7	2.28	1.71	2.75	High	Peak Found	High	High	High	High	1
FALSE	High	Master Protein	P15121	Aldo-keto reductase family 1 member B1 OS=Homo sapiens OX=9606 GN=AKR1B1 PE=1 SV=3	0	131.491	52	16	105	16	316	35.8	6.98	68514		16		0	2.707	1.058	0.94406	0.942251	2.83	7.63	63.8	170.1	66.1	6.28	2.67	1.9	High	High	High	High	High	High	1
FALSE	High	Master Protein	O95793	Double-stranded RNA-binding protein Staufen homolog 1 OS=Homo sapiens OX=9606 GN=STAU1 PE=1 SV=2	0	9.278	4	2	3	2	577	63.1	9.44	1502		2		0	1.494	2.208	0.233818	0.044221	15.2	17.34	63.8	95.3	140.9	10.35	4.1	6.13	Peak Found	Peak Found	High	High	Peak Found	High	1
FALSE	High	Master Protein	Q01780	Exosome component 10 OS=Homo sapiens OX=9606 GN=EXOSC10 PE=1 SV=2	0	5.171	2	2	2	2	885	100.8	8.46	382		2		0	1.999	0.127	0.88192	4.73537e-17	22.35	933.11	63.8	127.5	108.7	8.43	12.77		Peak Found	Peak Found	High	Peak Found	Not Found	Peak Found	1
FALSE	High	Master Protein	P61956	Small ubiquitin-related modifier 2 OS=Homo sapiens OX=9606 GN=SUMO2 PE=1 SV=3	0	19.417	23	2	16	2	95	10.9	5.5	9046		2		0	2.894	1.016	0.885579	0.896533	8.52	9.83	63.8	172	64.2	4.01	5.24	0.93	High	High	High	High	High	High	1
FALSE	High	Master Protein	P20339	Ras-related protein Rab-5A OS=Homo sapiens OX=9606 GN=RAB5A PE=1 SV=2	0	30.303	30	5	18	2	215	23.6	8.15	12636		5		0	15.268	1	1.65665e-11	0.872745	474.2	7412.26	63.8	145.2	91		3.3		Not Found	Peak Found	High	High	Peak Found	High	1
FALSE	High	Master Protein	P14314	Glucosidase 2 subunit beta OS=Homo sapiens OX=9606 GN=PRKCSH PE=1 SV=2	0	51.999	17	10	36	10	528	59.4	4.41	21670		10		0	2.203	0.956	0.964553	0.800314	2.55	20.25	63.7	174.6	61.6	19.89	0.8	23.7	High	High	High	High	High	High	1
FALSE	High	Master Protein	P39687	Acidic leucine-rich nuclear phosphoprotein 32 family member A OS=Homo sapiens OX=9606 GN=ANP32A PE=1 SV=1	0	18.313	10	4	14	3	249	28.6	4.09	7412		4		1	2.953	1.054	0.866579	0.941604	12.79	11.15	63.7	169	67.2	22.34	20.45	4.84	High	Peak Found	High	High	High	Peak Found	1
FALSE	High	Master Protein	O43488	Aflatoxin B1 aldehyde reductase member 2 OS=Homo sapiens OX=9606 GN=AKR7A2 PE=1 SV=3	0	5.074	5	2	3	2	359	39.6	7.17	575		2		0	2.407	1.303	0.999781	0.942251	24.56	32.05	63.7	153.3	83	27.15	4.16	2.85	Peak Found	Peak Found	High	High	Peak Found	Peak Found	1
FALSE	High	Master Protein	P84090	Enhancer of rudimentary homolog OS=Homo sapiens OX=9606 GN=ERH PE=1 SV=1	0	18.913	24	3	8	3	104	12.3	5.92	6133		3		0	3.024	1.201	0.813504	0.991131	2.23	10.76	63.7	166.2	70.1	9.46	5.1	5.54	High	Peak Found	High	High	Peak Found	Peak Found	1
FALSE	High	Master Protein	P62191	26S proteasome regulatory subunit 4 OS=Homo sapiens OX=9606 GN=PSMC1 PE=1 SV=1	0	54.108	26	9	32	8	440	49.2	6.21	18016		9		0	2.48	1.398	0.996309	0.872745	8.5	0.03	63.7	158.7	77.6	9.69	15.39	4.33	High	High	High	High	High	High	1
FALSE	High	Master Protein	P35998	26S proteasome regulatory subunit 7 OS=Homo sapiens OX=9606 GN=PSMC2 PE=1 SV=3	0	66.165	39	14	38	13	433	48.6	5.95	19925		14		1	2.315	1.301	0.996309	0.942251	4.86	13.64	63.6	158.6	77.7	4.66	0.34	12.63	High	High	High	High	High	High	1
FALSE	High	Master Protein	O15075	Serine/threonine-protein kinase DCLK1 OS=Homo sapiens OX=9606 GN=DCLK1 PE=1 SV=2	0	7.709	4	2	5	2	740	82.2	8.66	1937		2		0	2.176	1.312	0.951046	0.942251	5.79	0.17	63.6	185.6	50.7	17.27	9.84	95.2	High	High	High	High	Peak Found	Peak Found	1
FALSE	High	Master Protein	P20290	Transcription factor BTF3 OS=Homo sapiens OX=9606 GN=BTF3 PE=1 SV=1	0	29.605	44	6	10	6	206	22.2	9.38	5033		6		0	2.345	1.116	0.996309	0.970079	40.23	49.54	63.6	184.5	51.9	11.22	18.7	24.84	High	High	High	High	Peak Found	Peak Found	1
FALSE	High	Master Protein	Q10713	Mitochondrial-processing peptidase subunit alpha OS=Homo sapiens OX=9606 GN=PMPCA PE=1 SV=2	0	6.96	3	2	2	2	525	58.2	6.92	807		2		0	2.056		0.917061		41.45		63.6	170.5	65.9	3.31	67.46	9.65	Peak Found	Peak Found	High	Peak Found	Peak Found	Peak Found	1
FALSE	High	Master Protein	P68104	Elongation factor 1-alpha 1 OS=Homo sapiens OX=9606 GN=EEF1A1 PE=1 SV=1	0	259.288	45	23	170	13	462	50.1	9.01	110047		23		10	2.41	1.252	0.999781	0.970079	10.65	8.62	63.5	163.5	73	4.43	4.84	0.48	High	High	High	High	High	High	1
FALSE	High	Master Protein	P61979	Heterogeneous nuclear ribonucleoprotein K OS=Mus musculus OX=10090 GN=Hnrnpk PE=1 SV=1	0	161.102	47	18	94	18	463	50.9	5.54	61850		18		0	2.888	1.022	0.885579	0.903288	6.42	3.55	63.5	172.7	63.8	3.79	4.34	5.91	High	High	High	High	High	High	1
FALSE	High	Master Protein	P52597	Heterogeneous nuclear ribonucleoprotein F OS=Homo sapiens OX=9606 GN=HNRNPF PE=1 SV=3	0	74.018	41	11	47	9	415	45.6	5.58	26455		11		0	2.674	0.921	0.951046	0.727325	10	14	63.5	178.2	58.3	8.15	2.94	2.42	High	High	High	High	High	High	1
FALSE	High	Master Protein	Q7ZV68	Vacuolar protein sorting-associated protein 29 OS=Danio rerio OX=7955 GN=vps29 PE=2 SV=1	0	25.698	32	4	8	4	182	20.4	6.71	5647		4		0	1.766	0.84	0.594767	0.467988	21.88	11.07	63.5	183.2	53.4	15.8	5.72	26.11	High	High	High	High	Peak Found	High	1
FALSE	High	Master Protein	P28070	Proteasome subunit beta type-4 OS=Homo sapiens OX=9606 GN=PSMB4 PE=1 SV=4	0	32.493	25	4	18	4	264	29.2	5.97	11038		4		0	2.321	1.183	0.996309	1	18.91	29.32	63.5	166.6	69.9	26.66	4.2	5.79	High	High	High	High	High	High	1
FALSE	High	Master Protein	P62070	Ras-related protein R-Ras2 OS=Homo sapiens OX=9606 GN=RRAS2 PE=1 SV=1	0	18.244	16	3	21	2	204	23.4	6.01	9966		3		0	2.403	1.2	0.999506	0.991131	19.89	26.25	63.5	169.4	67.1	31.62	3.1	50.61	High	High	High	High	High	High	1
FALSE	Medium	Master Protein	P46100	Transcriptional regulator ATRX OS=Homo sapiens OX=9606 GN=ATRX PE=1 SV=5	0.011	1.65	0	1	6	1	2492	282.4	6.58	2634		1		0	1.46	2.266	0.197357	0.0332607	13.69	23.94	63.5	92.7	143.9	18.49	5.55	4.14	High	High	High	High	High	High	1
FALSE	High	Master Protein	Q9UHV9	Prefoldin subunit 2 OS=Homo sapiens OX=9606 GN=PFDN2 PE=1 SV=1	0	11.827	15	2	11	2	154	16.6	6.58	5428		2		0	2.813	1.383	0.920381	0.889742	11.96	12.93	63.5	125.8	110.7	36.43	59.63	12.37	High	High	High	High	High	High	1
FALSE	High	Master Protein	P51153	Ras-related protein Rab-13 OS=Homo sapiens OX=9606 GN=RAB13 PE=1 SV=1	0	15.942	20	4	13	2	203	22.8	9.19	8468		4		0	2.251	1.475	0.993673	0.784647	15.29	11.14	63.5	142.9	93.6	25.9	11.61	15.52	Peak Found	High	High	High	Peak Found	Peak Found	1
FALSE	High	Master Protein	Q9P0L0	Vesicle-associated membrane protein-associated protein A OS=Homo sapiens OX=9606 GN=VAPA PE=1 SV=3	0	17.823	15	3	8	2	249	27.9	8.62	4199		3		1	3.615	1.254	0.374736	0.970079	14.64	10.51	63.5	178.4	58.1	10.64	6.93	28.38	High	Peak Found	High	High	Peak Found	High	1
FALSE	High	Master Protein	P07954	Fumarate hydratase, mitochondrial OS=Homo sapiens OX=9606 GN=FH PE=1 SV=3	0	37.842	18	7	15	7	510	54.6	8.76	6676		7		0	2.219	1.132	0.975092	0.978291	6.44	14.39	63.5	193.2	43.4	23.16	9.74	24.31	High	High	High	High	High	Peak Found	1
FALSE	High	Master Protein	Q9Y5P6	Mannose-1-phosphate guanyltransferase beta OS=Homo sapiens OX=9606 GN=GMPPB PE=1 SV=2	0	15.642	10	4	6	4	360	39.8	6.61	2690		4		0	2.401	1.244	0.998901	0.971179	33.88	28.41	63.4	170.2	66.3	43.65	4.87	2.17	Peak Found	Peak Found	High	High	Peak Found	Peak Found	1
FALSE	High	Master Protein	P35221	Catenin alpha-1 OS=Homo sapiens OX=9606 GN=CTNNA1 PE=1 SV=1	0	29.986	9	6	15	6	906	100	6.29	8827		6		0	2.92	0.01	0.876983	4.73537e-17	0	0	63.4	236.6		4.02	30.61		High	High	High	High	High	High	1
FALSE	High	Master Protein	P63001	Ras-related C3 botulinum toxin substrate 1 OS=Mus musculus OX=10090 GN=Rac1 PE=1 SV=1	0	38.214	40	7	16	7	192	21.4	8.5	8456		7		0	2.377	1.022	0.996309	0.902938	14.99	0.52	63.4	187.6	49	1.13	2.27	31.4	High	High	High	High	Peak Found	Peak Found	1
FALSE	High	Master Protein	P58546	Myotrophin OS=Homo sapiens OX=9606 GN=MTPN PE=1 SV=2	0	18.538	33	3	6	3	118	12.9	5.52	3409		3		0	2.848	1.166	0.897202	0.992078	55.16	25.58	63.4	165.4	71.2	7.78	6.37	11.2	Peak Found	High	High	High	High	High	1
FALSE	High	Master Protein	P23246	Splicing factor, proline- and glutamine-rich OS=Homo sapiens OX=9606 GN=SFPQ PE=1 SV=2	0	109.744	26	17	64	16	707	76.1	9.44	34850		17		1	2.784	1.123	0.939207	0.971179	4.98	16.18	63.4	173	63.6	18.81	4.92	11.28	High	High	High	High	High	High	1
FALSE	High	Master Protein	Q16881	Thioredoxin reductase 1, cytoplasmic OS=Homo sapiens OX=9606 GN=TXNRD1 PE=1 SV=3	0	52.56	16	8	18	8	649	70.9	7.39	11594		8		0	2.754	1.154	0.942005	0.986036	7.63	29.36	63.3	169.5	67.1	13.09	9.58	62.59	Peak Found	High	High	High	High	High	1
FALSE	High	Master Protein	Q9UG56	Phosphatidylserine decarboxylase proenzyme, mitochondrial OS=Homo sapiens OX=9606 GN=PISD PE=1 SV=4	0.007	1.988	2	1	2	1	409	46.6	9.42	530		1		0	1.465	2.272	0.202547	0.0323412	21.82	4.26	63.3	92.8	143.9	2.38	18.26	1.68	High	Peak Found	High	Peak Found	Peak Found	Peak Found	1
FALSE	High	Master Protein	P11586	C-1-tetrahydrofolate synthase, cytoplasmic OS=Homo sapiens OX=9606 GN=MTHFD1 PE=1 SV=4	0	88.267	18	15	47	15	935	101.5	7.3	22744		15		0	2.254	1.161	0.993673	0.988768	5.28	9.46	63.3	172.6	64.1	4.97	3.61	2.64	High	High	High	High	High	High	1
FALSE	High	Master Protein	Q14444	Caprin-1 OS=Homo sapiens OX=9606 GN=CAPRIN1 PE=1 SV=2	0	18.764	13	5	8	5	709	78.3	5.25	3147		5		0	2.438	0.986	0.996309	0.869568	7.46	37.09	63.3	189.1	47.6	12.9	7.39	9.8	High	High	High	High	Peak Found	Peak Found	1
FALSE	High	Master Protein	P09525	Annexin A4 OS=Homo sapiens OX=9606 GN=ANXA4 PE=1 SV=4	0	111.017	46	16	74	16	319	35.9	6.13	51294		16		0	2.539	1.065	0.996309	0.942251	3.88	13.14	63.3	172.8	64	1.51	1.54	5.11	High	High	High	High	High	High	1
FALSE	High	Master Protein	Q13155	Aminoacyl tRNA synthase complex-interacting multifunctional protein 2 OS=Homo sapiens OX=9606 GN=AIMP2 PE=1 SV=2	0	5.173	5	2	4	2	320	35.3	8.22	1708		2		0	2.431	1.208	0.996309	0.986805	11.28	21.54	63.3	154.9	81.8	11.37	22.91	12.19	Peak Found	High	High	High	Peak Found	High	1
FALSE	High	Master Protein	Q99P72	Reticulon-4 OS=Mus musculus OX=10090 GN=Rtn4 PE=1 SV=2	0	7.97	2	2	3	2	1162	126.5	4.54	1311		2		0	2.814	0.928	0.920381	0.748069	7.91	1.91	63.3	178	58.7	8.27	15.75	6.46	High	Peak Found	High	High	Peak Found	Peak Found	1
FALSE	High	Master Protein	P14618	Pyruvate kinase PKM OS=Homo sapiens OX=9606 GN=PKM PE=1 SV=4	0	477.73	64	41	282	40	531	57.9	7.84	189485		41		1	2.603	1.124	0.979928	0.971179	4.38	3.14	63.2	165	71.7	3.9	1.67	2.65	High	High	High	High	High	High	1
FALSE	High	Master Protein	P11279	Lysosome-associated membrane glycoprotein 1 OS=Homo sapiens OX=9606 GN=LAMP1 PE=1 SV=3	0	9.414	5	2	10	2	417	44.9	8.75	4525		2		0	2.86	1.256	0.896192	0.97001	14.68	10.72	63.2	172.2	64.6	0.76	11.84	35.67	High	High	High	High	High	High	1
FALSE	High	Master Protein	Q9BPX5	Actin-related protein 2/3 complex subunit 5-like protein OS=Homo sapiens OX=9606 GN=ARPC5L PE=1 SV=1	0	6.103	8	1	1	1	153	16.9	6.6	628		1		0	1.484	2.262	0.223646	0.0339244	10.29	3.94	63.2	93.8	143	35.41	44.43	38.91	Peak Found	Peak Found	Peak Found	High	Peak Found	Peak Found	1
FALSE	High	Master Protein	P08962	CD63 antigen OS=Homo sapiens OX=9606 GN=CD63 PE=1 SV=2	0	19.139	10	3	15	3	238	25.6	7.81	7570		3		0	2.675	1.086	0.951046	0.95164	12.93	3.38	63.2	173.9	62.9	13.39	5.13	4.6	High	High	High	High	High	High	1
FALSE	High	Master Protein	P56192	Methionine--tRNA ligase, cytoplasmic OS=Homo sapiens OX=9606 GN=MARS1 PE=1 SV=2	0	5.949	2	2	2	2	900	101.1	6.16	711		2		0	2.484	1.263	0.996309	0.966855	12.27	5.7	63.2	157	79.8	9.25	2.43	3.82	Peak Found	Peak Found	High	High	Peak Found	Peak Found	1
FALSE	High	Master Protein	O95573	Fatty acid CoA ligase Acsl3 OS=Homo sapiens OX=9606 GN=ACSL3 PE=1 SV=3	0	57.113	20	12	24	10	720	80.4	8.38	11668		12		2	2.299	1.132	0.996309	0.978291	3.36	4.3	63.2	154.8	82.1	7.78	7.78	4.95	High	Peak Found	High	High	Peak Found	High	1
FALSE	Medium	Master Protein	P46934	E3 ubiquitin-protein ligase NEDD4 OS=Homo sapiens OX=9606 GN=NEDD4 PE=1 SV=4	0.031	1.156	1	1	1	1	1319	149	6.58	302		1		0	19.448	0.01	1.84666e-14	4.73537e-17	366.75	0	63.1	236.9			1.17		Peak Found	Not Found	Peak Found	High	Not Found	Not Found	1
FALSE	High	Master Protein	Q8IXB1	DnaJ homolog subfamily C member 10 OS=Homo sapiens OX=9606 GN=DNAJC10 PE=1 SV=2	0	12.052	4	4	8	3	793	91	7.18	5100		4		0	15.401	0.01	1.31795e-11	4.73537e-17	469.93	0	63.1	236.9			4.63		Peak Found	Not Found	High	High	Not Found	Not Found	1
FALSE	High	Master Protein	P02545	Prelamin-A/C OS=Homo sapiens OX=9606 GN=LMNA PE=1 SV=1	0	217.512	46	31	139	29	664	74.1	7.02	82737	4.71	31	2	2	2.638	1.224	0.963238	0.98541	2.49	5.57	63.1	165.3	71.6	9.36	4.62	6.31	High	High	High	High	High	High	1
FALSE	High	Master Protein	P46778	60S ribosomal protein L21 OS=Homo sapiens OX=9606 GN=RPL21 PE=1 SV=2	0	40.718	31	6	26	6	160	18.6	10.49	16377		6		0	2.52	1.281	0.996309	0.960157	1.14	6.51	63.1	156.8	80.1	1.9	1.56	5.38	High	High	High	High	High	High	1
FALSE	High	Master Protein	P06576	ATP synthase subunit beta, mitochondrial OS=Homo sapiens OX=9606 GN=ATP5F1B PE=1 SV=3	0	246.563	60	23	123	23	529	56.5	5.4	81037	6.07	23	2	0	2.545	1.144	0.996309	0.98541	6.72	5.44	63	165.3	71.6	6.49	2.76	0.1	High	High	High	High	High	High	1
FALSE	High	Master Protein	P52209	6-phosphogluconate dehydrogenase, decarboxylating OS=Homo sapiens OX=9606 GN=PGD PE=1 SV=3	0	76.153	29	13	45	13	483	53.1	7.23	21353		13		0	2.698	1.067	0.946221	0.942251	10.31	1.75	63	168.9	68.1	5.49	0.81	4.55	High	High	High	High	High	High	1
FALSE	High	Master Protein	Q96BM9	ADP-ribosylation factor-like protein 8A OS=Homo sapiens OX=9606 GN=ARL8A PE=1 SV=1	0	7.902	10	2	3	2	186	21.4	7.77	1158		2		0	2.281	1.396	0.996309	0.872745	4.55	20.72	63	147.3	89.7	1.87	4.19	27.25	Peak Found	High	High	High	Peak Found	Peak Found	1
FALSE	High	Master Protein	Q14919	Dr1-associated corepressor OS=Homo sapiens OX=9606 GN=DRAP1 PE=1 SV=3	0.003	2.626	5	1	1	1	205	22.3	5.17	371		1		0	2.352	0.11	0.996309	4.73537e-17	11.6	808.11	63	148.1	89	21.98	11.08		Peak Found	Peak Found	High	Peak Found	Not Found	Peak Found	1
FALSE	High	Master Protein	P06703	Protein S100-A6 OS=Homo sapiens OX=9606 GN=S100A6 PE=1 SV=1	0	34.057	42	5	79	5	90	10.2	5.48	38087		5		0	2.838	1.032	0.90424	0.907579	2.47	2.99	62.9	171.4	65.7	0.42	3.67	6.23	High	High	High	High	High	High	1
FALSE	High	Master Protein	P11276	Fibronectin OS=Mus musculus OX=10090 GN=Fn1 PE=1 SV=4	0	130.317	9	21	103	1	2477	272.4	5.59	60696	5.21	20	1	0	2.186	0.118	0.953861	4.73537e-17	14.36	871.73	62.9	137.4	99.7	17.21	3.62		Peak Found	Peak Found	High	High	Not Found	Peak Found	1
FALSE	High	Master Protein	P27169	Serum paraoxonase/arylesterase 1 OS=Homo sapiens OX=9606 GN=PON1 PE=1 SV=3	0	5.004	5	2	3	2	355	39.7	5.22	1111		2		0	2.2	1.571	0.963238	0.623449	20.62	9.49	62.8	139	98.2	14.4	3.42	1.78	Peak Found	Peak Found	High	High	Peak Found	Peak Found	1
FALSE	High	Master Protein	P20742	Pregnancy zone protein OS=Homo sapiens OX=9606 GN=PZP PE=1 SV=4	0	52.78	5	8	64	1	1482	163.8	6.38	36889		8		0	2.084	1.693	0.939067	0.419328	11.64	5.14	62.8	130.9	106.3	7	4.08	2.11	High	High	High	High	High	High	1
FALSE	Medium	Master Protein	P80188	Neutrophil gelatinase-associated lipocalin OS=Homo sapiens OX=9606 GN=LCN2 PE=1 SV=2	0.017	1.383	3	1	2	1	198	22.6	8.91	641		1		0	1.41	2.367	0.148425	0.0201155	11.56	7.1	62.8	88.6	148.6	1.18	9.82	5.58	Peak Found	Peak Found	Peak Found	Peak Found	High	Peak Found	1
FALSE	High	Master Protein	Q9HD42	Charged multivesicular body protein 1a OS=Homo sapiens OX=9606 GN=CHMP1A PE=1 SV=1	0.007	2.002	4	1	2	1	196	21.7	8.06	736		1		0	1.718	2.06	0.522193	0.0881795	1.28	4.07	62.8	107.9	129.3	0.29	1.51	4.17	Peak Found	Peak Found	High	High	Peak Found	Peak Found	1
FALSE	High	Master Protein	P08240	Signal recognition particle receptor subunit alpha OS=Homo sapiens OX=9606 GN=SRPRA PE=1 SV=2	0	12.428	6	4	5	4	638	69.8	8.95	1810		4		0	2.572	0.098	0.994445	4.73537e-17	16.88	717.71	62.8	191	46.2	20.41	32.27		High	Peak Found	High	High	Not Found	Peak Found	1
FALSE	High	Master Protein	O76024	Wolframin OS=Homo sapiens OX=9606 GN=WFS1 PE=1 SV=2	0.002	2.765	1	1	3	1	890	100.2	8.05	1045		1		0	2.398	1.383	0.998773	0.889742	6.02	34.92	62.7	150.4	86.8	8.72	2.99	24.04	Peak Found	Peak Found	High	Peak Found	High	High	1
FALSE	High	Master Protein	O43747	AP-1 complex subunit gamma-1 OS=Homo sapiens OX=9606 GN=AP1G1 PE=1 SV=5	0	13.678	4	4	5	4	822	91.3	6.8	1983		4		0	2.041	0.099	0.899665	4.73537e-17	1.87	727.44	62.7	189.3	48	34.54	13.3		High	Peak Found	High	High	Not Found	Peak Found	1
FALSE	High	Master Protein	Q9BUF5	Tubulin beta-6 chain OS=Homo sapiens OX=9606 GN=TUBB6 PE=1 SV=1	0	197.834	58	26	121	6	446	49.8	4.88	76202		26		2	2.761	1.388	0.942005	0.88537	11.53	0.64	62.7	159.2	78.1	1.67	0.44	15.61	High	Peak Found	High	High	Peak Found	High	1
FALSE	High	Master Protein	Q9H3K6	BolA-like protein 2 OS=Homo sapiens OX=9606 GN=BOLA2 PE=1 SV=1	0	7.389	19	2	9	2	86	10.1	6.52	4379		2		0	2.756	1.125	0.942005	0.973647	37.66	40.96	62.6	169.7	67.7	25.11	7.7	10.79	High	High	High	High	High	High	1
FALSE	High	Master Protein	P41208	Centrin-2 OS=Homo sapiens OX=9606 GN=CETN2 PE=1 SV=1	0.001	4.098	5	1	1	1	172	19.7	5	414		1		0	15.961	1.137	5.07026e-12	0.98469	452.6	0	62.6	166.2	71.2		5.75		Peak Found	Not Found	Peak Found	High	Peak Found	Not Found	1
FALSE	High	Master Protein	P61089	Ubiquitin-conjugating enzyme E2 N OS=Mus musculus OX=10090 GN=Ube2n PE=1 SV=1	0	26.858	42	5	21	5	152	17.1	6.57	12800		5		0	2.706	1.121	0.945275	0.971179	1.05	9.21	62.6	169.2	68.2	4.31	4.88	4.64	High	High	High	High	High	High	1
FALSE	High	Master Protein	P13639	Elongation factor 2 OS=Homo sapiens OX=9606 GN=EEF2 PE=1 SV=4	0	259.245	39	38	224	37	858	95.3	6.83	130860		38		1	2.869	1.113	0.891392	0.97001	5.54	9.39	62.6	172.6	64.8	5.56	2.72	0.22	High	High	High	High	High	High	1
FALSE	High	Master Protein	P17987	T-complex protein 1 subunit alpha OS=Homo sapiens OX=9606 GN=TCP1 PE=1 SV=1	0	135.286	36	19	80	18	556	60.3	6.11	46232	6.23	19	1	1	2.408	1.206	0.999781	0.987417	9.13	5.57	62.6	157.2	80.2	2.09	1.8	4.29	High	High	High	High	High	High	1
FALSE	High	Master Protein	P24666	Low molecular weight phosphotyrosine protein phosphatase OS=Homo sapiens OX=9606 GN=ACP1 PE=1 SV=3	0	20.407	27	4	27	4	158	18	6.74	12810		4		0	2.042	1.126	0.900383	0.974365	6.56	0.68	62.6	154.3	83.1	11.51	2.59	1.97	High	High	High	High	High	High	1
FALSE	High	Master Protein	P25911	Tyrosine-protein kinase Lyn OS=Mus musculus OX=10090 GN=Lyn PE=1 SV=4	0	7.697	5	3	9	3	512	58.8	7.15	4526		3		0	2.387	1.406	0.996309	0.872745	5.99	17.28	62.6	147.3	90.1	5.63	3.27	6.07	High	High	High	High	High	High	1
FALSE	High	Master Protein	Q5VTL8	Pre-mRNA-splicing factor 38B OS=Homo sapiens OX=9606 GN=PRPF38B PE=1 SV=1	0.002	3.392	1	1	2	1	546	64.4	10.54	588		1		0	2.509	1.284	0.996309	0.954746	1.34	18.53	62.6	157	80.4	10.57	9.29	7.04	High	Peak Found	Peak Found	Peak Found	High	Peak Found	1
FALSE	High	Master Protein	Q9P0M9	39S ribosomal protein L27, mitochondrial OS=Homo sapiens OX=9606 GN=MRPL27 PE=1 SV=1	0	5.146	7	1	4	1	148	16.1	10.42	1118		1		0	16.024	11.791	4.56512e-12	4.73537e-17	450.74	619.98	62.6	126.3	111.1		33.41	33.94	Not Found	High	High	High	Peak Found	Peak Found	1
FALSE	High	Master Protein	P62308	Small nuclear ribonucleoprotein G OS=Homo sapiens OX=9606 GN=SNRPG PE=1 SV=1	0	8.486	25	2	8	2	76	8.5	8.88	3905		2		0	2.86	1.312	0.895808	0.942251	3.57	14.78	62.6	160.3	77.1	18.28	12.66	1.06	High	Peak Found	High	High	High	High	1
FALSE	High	Master Protein	P63244	Receptor of activated protein C kinase 1 OS=Homo sapiens OX=9606 GN=RACK1 PE=1 SV=3	0	88.157	63	14	58	14	317	35.1	7.69	37026		14		0	2.364	1.175	0.996309	0.996079	5.93	3.16	62.5	159.3	78.1	16.22	3.97	1.46	High	High	High	High	High	High	1
FALSE	High	Master Protein	P62280	40S ribosomal protein S11 OS=Homo sapiens OX=9606 GN=RPS11 PE=1 SV=3	0	50.96	35	7	30	7	158	18.4	10.3	18028		7		0	2.639	1.387	0.963238	0.887122	15.63	14.62	62.5	151.1	86.4	4.75	9.48	0.71	High	High	High	High	High	High	1
FALSE	High	Master Protein	P27824	Calnexin OS=Homo sapiens OX=9606 GN=CANX PE=1 SV=2	0	155.868	25	18	100	7	592	67.5	4.6	56497		18		11	2.915	1.27	0.878818	0.961461	7.49	0.72	62.5	158.1	79.4	10.3	3.36	1.94	High	High	High	High	High	High	1
FALSE	High	Master Protein	P0DOX8	Immunoglobulin lambda-1 light chain OS=Homo sapiens OX=9606 PE=1 SV=1	0	17.315	10	4	55	1	216	22.8	6.76	32045		4		0	1.366	2.435	0.114384	0.0145015	1.12	3.43	62.5	85.4	152.2	7.07	6	3.8	High	High	High	High	High	High	1
FALSE	High	Master Protein	Q8NBS9	Thioredoxin domain-containing protein 5 OS=Homo sapiens OX=9606 GN=TXNDC5 PE=1 SV=2	0	69.952	30	10	28	10	432	47.6	5.97	16956		10		0	2.766	1.17	0.941048	0.994892	0.21	6.05	62.5	178.6	59	1.97	11.32	7.24	High	High	High	High	High	High	1
FALSE	High	Master Protein	P27348	14-3-3 protein theta OS=Homo sapiens OX=9606 GN=YWHAQ PE=1 SV=1	0	134.228	51	16	109	10	245	27.7	4.78	67144		16		2	2.672	1.118	0.951046	0.970535	2.95	2.44	62.4	175.6	62	6.54	5.41	6.81	High	High	High	High	High	High	1
FALSE	High	Master Protein	Q08211	ATP-dependent RNA helicase A OS=Homo sapiens OX=9606 GN=DHX9 PE=1 SV=4	0	144.126	20	22	80	22	1270	140.9	6.84	44354		22		0	2.559	1.326	0.995031	0.941604	5.22	1.17	62.4	165.7	71.9	8.55	4.9	16.61	High	High	High	High	High	High	1
FALSE	High	Master Protein	O75347	Tubulin-specific chaperone A OS=Homo sapiens OX=9606 GN=TBCA PE=1 SV=3	0	12.18	17	3	9	3	108	12.8	5.29	4977		3		0	3.156	1.164	0.704212	0.991131	21.01	16.72	62.4	170.9	66.7	14.44	13.63	15.75	High	High	High	High	High	High	1
FALSE	High	Master Protein	Q14651	Plastin-1 OS=Homo sapiens OX=9606 GN=PLS1 PE=1 SV=2	0	32.452	12	6	16	3	629	70.2	5.41	7999		6		3	2.208	1.119	0.968279	0.97056	23.86	38.6	62.4	171	66.7	38.43	13.17	3.64	Not Found	High	High	High	Not Found	Not Found	1
FALSE	High	Master Protein	Q9Y376	Calcium-binding protein 39 OS=Homo sapiens OX=9606 GN=CAB39 PE=1 SV=1	0	5.426	5	2	3	2	341	39.8	6.89	1421		2		0	2.69	1.367	0.946283	0.903288	3.14	9	62.4	170.2	67.5	6.3	1.56	0.81	Peak Found	Peak Found	High	High	Peak Found	Peak Found	1
FALSE	High	Master Protein	O94886	CSC1-like protein 1 OS=Homo sapiens OX=9606 GN=TMEM63A PE=1 SV=3	0.001	4.355	1	1	17	1	807	92.1	7.27	8528		1		0	2.831	0.98	0.909218	0.855696	4.21	11.32	62.4	176.5	61.1	9.07	5.06	1.71	High	High	High	High	High	High	1
FALSE	High	Master Protein	Q3ZCQ8	Mitochondrial import inner membrane translocase subunit TIM50 OS=Homo sapiens OX=9606 GN=TIMM50 PE=1 SV=2	0	6.498	10	2	4	2	353	39.6	8.37	1331		2		0	2.591	0.11	0.98738	4.73537e-17	0	808.98	62.3	151.8	85.9	18.39	59.57		High	Peak Found	High	High	Peak Found	Not Found	1
FALSE	High	Master Protein	P49427	Ubiquitin-conjugating enzyme E2 R1 OS=Homo sapiens OX=9606 GN=CDC34 PE=1 SV=2	0.001	3.638	3	1	4	1	236	26.7	4.54	1403		1		0	2.448	0.121	0.996309	4.73537e-17	3.33	890.19	62.3	152.4	85.3	9.17	6		Peak Found	Peak Found	High	High	Peak Found	High	1
FALSE	High	Master Protein	P38117	Electron transfer flavoprotein subunit beta OS=Homo sapiens OX=9606 GN=ETFB PE=1 SV=3	0	47.624	36	9	27	9	255	27.8	8.1	15724	1.65	9	1	0	2.396	1.026	0.998773	0.903882	16.81	11.09	62.3	173.1	64.6	5.76	4.98	15.29	High	High	High	High	High	High	1
FALSE	High	Master Protein	Q9NYU2	UDP-glucose:glycoprotein glucosyltransferase 1 OS=Homo sapiens OX=9606 GN=UGGT1 PE=1 SV=3	0	20.365	3	5	11	5	1555	177.1	5.63	4435		5		0	2.868	1.11	0.891632	0.967212	19.57	32.21	62.3	176.1	61.6	15.7	7.52	17.22	High	High	High	High	High	Peak Found	1
FALSE	High	Master Protein	Q9GZT8	NIF3-like protein 1 OS=Homo sapiens OX=9606 GN=NIF3L1 PE=1 SV=2	0	5.397	5	2	3	2	377	41.9	6.65	1175		2		0	2.18	0.956	0.952392	0.800176	9.64	7.43	62.3	203.6	34.1	68.2	22.77	2.89	Peak Found	Peak Found	High	High	Peak Found	Peak Found	1
FALSE	Medium	Master Protein	O00204	Sulfotransferase 2B1 OS=Homo sapiens OX=9606 GN=SULT2B1 PE=1 SV=2	0.018	1.36	3	1	1	1	365	41.3	5.4	245		1		0	2.122	1.698	0.942005	0.412851	24.35	13.42	62.3	132.1	105.7	30.27	7.62	17.87	High	Peak Found	Peak Found	Peak Found	Peak Found	Peak Found	1
FALSE	High	Master Protein	P62266	40S ribosomal protein S23 OS=Homo sapiens OX=9606 GN=RPS23 PE=1 SV=3	0	30.597	24	3	23	3	143	15.8	10.49	16195		3		0	2.406	1.407	0.999781	0.872745	8.9	5.24	62.2	154.8	83	0.12	5.56	1.38	High	High	High	High	High	High	1
FALSE	High	Master Protein	P50914	60S ribosomal protein L14 OS=Homo sapiens OX=9606 GN=RPL14 PE=1 SV=4	0	25.149	20	6	24	5	215	23.4	10.93	13189		6		1	2.374	1.518	0.996309	0.726352	12.45	7.02	62.2	151.2	86.6	6.27	6.18	3.82	High	High	High	High	High	High	1
FALSE	High	Master Protein	Q2TB90	Hexokinase HKDC1 OS=Homo sapiens OX=9606 GN=HKDC1 PE=1 SV=3	0	102.115	22	22	80	17	917	102.5	7.12	42460	9.09	21	1	4	2.646	1.211	0.960444	0.986036	5.94	15.28	62.2	161.7	76	1.6	0.42	20.17	High	High	High	High	High	High	1
FALSE	High	Master Protein	P15170	Eukaryotic peptide chain release factor GTP-binding subunit ERF3A OS=Homo sapiens OX=9606 GN=GSPT1 PE=1 SV=1	0	39.789	20	10	20	10	499	55.7	5.62	8380		10		0	2.253	1.18	0.993673	0.998307	3.91	8.17	62.2	118.2	119.6	2.49	4.11	5.23	High	High	High	High	High	High	1
FALSE	High	Master Protein	P02768	Albumin OS=Homo sapiens OX=9606 GN=ALB PE=1 SV=2	0	116.044	21	16	154	13	609	69.3	6.28	92413		16		3	1.808	1.002	0.652338	0.872745	4.25	4.28	62.2	166.9	70.9	5.53	6.08	1.74	High	High	High	High	High	High	1
FALSE	High	Master Protein	Q9Y2S6	Translation machinery-associated protein 7 OS=Homo sapiens OX=9606 GN=TMA7 PE=1 SV=1	0.001	4.159	14	1	3	1	64	7.1	9.99	1862		1		0	3.018	0.808	0.819717	0.370244	17.27	27.5	62.2	187.6	50.2	4.85	11.56	21.07	High	High	Peak Found	High	Peak Found	Peak Found	1
FALSE	High	Master Protein	P07814	Bifunctional glutamate/proline--tRNA ligase OS=Homo sapiens OX=9606 GN=EPRS1 PE=1 SV=5	0	76.584	12	17	63	17	1512	170.5	7.33	34385		17		0	2.666	1.17	0.951046	0.994738	22.17	6.76	62.1	165.6	72.2	0.74	3.66	6.71	High	High	High	High	High	High	1
FALSE	High	Master Protein	P22695	Cytochrome b-c1 complex subunit 2, mitochondrial OS=Homo sapiens OX=9606 GN=UQCRC2 PE=1 SV=3	0	68.525	27	8	26	8	453	48.4	8.63	11296		8		0	2.215	1.424	0.971632	0.85985	2.27	6.98	62.1	165.4	72.5	14.91	7.8	0.7	High	High	High	High	High	High	1
FALSE	High	Master Protein	P30379	Class I histocompatibility antigen, Gogo-B*0101 alpha chain OS=Gorilla gorilla gorilla OX=9595 PE=2 SV=1	0	26.614	16	4	9	1	362	40.1	5.59	5202		4		2	3.311	0.01	0.575678	4.73537e-17	11.76	0	62.1	230.9	6.9	1.29	1.37		Not Found	Peak Found	High	High	Not Found	Not Found	1
FALSE	High	Master Protein	P08865	40S ribosomal protein SA OS=Homo sapiens OX=9606 GN=RPSA PE=1 SV=4	0	94.782	48	11	42	11	295	32.8	4.87	27179		11		0	2.399	1.023	0.998773	0.903288	9.48	10.43	62.1	171.4	66.5	4.48	1.38	2.54	High	High	High	High	High	High	1
FALSE	High	Master Protein	P25398	40S ribosomal protein S12 OS=Homo sapiens OX=9606 GN=RPS12 PE=1 SV=3	0	17.647	14	2	21	2	132	14.5	7.21	11537		2		0	2.735	1.291	0.942005	0.947442	2.62	8.93	62.1	157.6	80.2	12.57	23.47	14.27	High	High	High	High	High	High	1
FALSE	High	Master Protein	Q96AE4	Far upstream element-binding protein 1 OS=Homo sapiens OX=9606 GN=FUBP1 PE=1 SV=3	0	33.077	11	6	17	6	644	67.5	7.61	10260		6		0	2.376	1.114	0.996309	0.970079	20.7	19.58	62.1	178.1	59.8	3.88	6.16	30.41	High	High	High	High	High	High	1
FALSE	High	Master Protein	Q15717	ELAV-like protein 1 OS=Homo sapiens OX=9606 GN=ELAVL1 PE=1 SV=2	0	19.438	15	4	11	4	326	36.1	9.17	6484		4		0	2.51	0.99	0.996309	0.872745	0.64	6.11	62.1	168.8	69.2	1.98	0.14	4.44	High	High	High	High	High	High	1
FALSE	High	Master Protein	Q16629	Serine/arginine-rich splicing factor 7 OS=Homo sapiens OX=9606 GN=SRSF7 PE=1 SV=1	0	31.492	24	6	28	5	238	27.4	11.82	15885		6		1	2.549	1.135	0.996309	0.983187	7.26	7.52	62.1	166.7	71.3	7.91	11.03	10.24	High	High	High	High	High	High	1
FALSE	High	Master Protein	P08195	4F2 cell-surface antigen heavy chain OS=Homo sapiens OX=9606 GN=SLC3A2 PE=1 SV=3	0	21.874	8	4	12	4	630	68	5.01	5137		4		0	1.987	1.068	0.876154	0.942251	25.42	14.21	62.1	173.1	64.8	7.78	1.81	33.1	High	High	High	High	Peak Found	High	1
FALSE	High	Master Protein	P09497	Clathrin light chain B OS=Homo sapiens OX=9606 GN=CLTB PE=1 SV=1	0	12.898	8	3	5	3	229	25.2	4.64	2558		3		0	2.282	1.357	0.996309	0.907579	17.04	34.29	62.1	155.7	82.3	10.51	28.49	28.34	High	Peak Found	High	Peak Found	Peak Found	High	1
FALSE	High	Master Protein	P28482	Mitogen-activated protein kinase 1 OS=Homo sapiens OX=9606 GN=MAPK1 PE=1 SV=3	0	17.807	14	5	7	4	360	41.4	6.98	1990		5		1	2.804	1.305	0.923391	0.942251	5.33	11.6	62	161.5	76.4	10.21	7.78	3.43	Peak Found	Peak Found	High	High	Peak Found	Peak Found	1
FALSE	High	Master Protein	P01024	Complement C3 OS=Homo sapiens OX=9606 GN=C3 PE=1 SV=2	0	42.159	5	9	33	8	1663	187	6.4	19887		9		1	2.006	2.059	0.885579	0.0884292	3.95	2.26	62	117.7	120.3	4.15	2.77	4.8	High	High	High	High	High	High	1
FALSE	High	Master Protein	P62917	60S ribosomal protein L8 OS=Homo sapiens OX=9606 GN=RPL8 PE=1 SV=2	0	23.254	16	4	29	4	257	28	11.03	18169		4		0	2.361	1.37	0.996309	0.902748	4.36	6.42	62	153.5	84.5	11.45	9.49	5.85	High	High	High	High	High	High	1
FALSE	High	Master Protein	P15311	Ezrin OS=Homo sapiens OX=9606 GN=EZR PE=1 SV=4	0	183.197	37	25	128	3	586	69.4	6.27	73158		25		12	2.841	1.273	0.901919	0.960157	7.45	2.63	62	159.1	78.9	2.79	5.71	17.82	High	High	High	High	Peak Found	High	1
FALSE	High	Master Protein	P02774	Vitamin D-binding protein OS=Homo sapiens OX=9606 GN=GC PE=1 SV=2	0.002	3.13	2	1	4	1	474	52.9	5.45	1028		1		0	2.662	1.177	0.952392	0.996497	7.61	41.81	62	165	73	8.67	1.42	30.22	High	Peak Found	High	High	Peak Found	Peak Found	1
FALSE	High	Master Protein	P27708	CAD protein OS=Homo sapiens OX=9606 GN=CAD PE=1 SV=3	0	85.313	9	20	58	20	2225	242.8	6.46	30925		20		0	2.06	1.438	0.91984	0.841471	2.16	4.71	62	150.2	87.9	0.2	3.41	6.44	High	High	High	High	High	High	1
FALSE	High	Master Protein	Q8NAB2	Kelch repeat and BTB domain-containing protein 3 OS=Homo sapiens OX=9606 GN=KBTBD3 PE=2 SV=3	0.001	3.889	1	1	2	1	612	69.8	5.35	1567		1		0	2.888	0.955	0.885579	0.799445	1.95	1.78	61.9	178.9	59.2	6.06	4.2	7.76	Peak Found	Peak Found	Peak Found	High	Peak Found	High	1
FALSE	Medium	Master Protein	Q6ZNJ1	Neurobeachin-like protein 2 OS=Homo sapiens OX=9606 GN=NBEAL2 PE=1 SV=2	0.016	1.487	0	1	1	1	2754	302.3	6.38	217		1		0	2.232	1.612	0.980948	0.560046	10.35	17.96	61.9	138.2	99.8	0.29	10.14	17.29	Peak Found	Peak Found	Peak Found	High	Peak Found	Peak Found	1
FALSE	High	Master Protein	P20273	B-cell receptor CD22 OS=Homo sapiens OX=9606 GN=CD22 PE=1 SV=2	0.007	2.112	1	1	4	1	847	95.3	6.65	1784		1		0	1.97	1.875	0.867741	0.202812	32.22	10.42	61.9	122	116.1	5.99	35.7	3.93	High	High	Peak Found	Peak Found	High	High	1
FALSE	High	Master Protein	Q9BTV4	Transmembrane protein 43 OS=Homo sapiens OX=9606 GN=TMEM43 PE=1 SV=1	0	21.613	16	5	9	5	400	44.8	8.13	3804		5		0	2.447	0.859	0.996309	0.530515	18.74	10.53	61.9	199.8	38.3	27.02	0.71	34.52	High	High	High	High	Peak Found	Peak Found	1
FALSE	High	Master Protein	P62081	40S ribosomal protein S7 OS=Homo sapiens OX=9606 GN=RPS7 PE=1 SV=1	0	41.802	35	7	37	7	194	22.1	10.1	23765		7		0	2.432	1.185	0.996309	0.997906	7.18	18.82	61.9	161.3	76.8	8.61	1.84	6.25	High	High	High	High	High	High	1
FALSE	High	Master Protein	Q06210	Glutamine--fructose-6-phosphate aminotransferase [isomerizing] 1 OS=Homo sapiens OX=9606 GN=GFPT1 PE=1 SV=3	0	93.084	22	14	59	14	699	78.8	7.11	31029		14		0	2.417	1.323	0.998901	0.941604	1.53	3.68	61.9	157.6	80.5	8.26	4.18	8.82	High	High	High	High	High	High	1
FALSE	High	Master Protein	Q8WY22	BRI3-binding protein OS=Homo sapiens OX=9606 GN=BRI3BP PE=1 SV=1	0	6.159	7	1	3	1	251	27.8	9.44	1690		1		0	13.815	1.457	2.04685e-10	0.809011	526.36	0	61.9	147.9	90.2		31.34		Peak Found	Not Found	High	High	High	Not Found	1
FALSE	High	Master Protein	P08183	ATP-dependent translocase ABCB1 OS=Homo sapiens OX=9606 GN=ABCB1 PE=1 SV=3	0	11.157	3	4	21	4	1280	141.4	9	7079		4		0	1.742	1.064	0.559015	0.942251	50.38	8.11	61.9	90.1	148.1	7.03	34.84	3.37	High	High	High	High	High	High	1
FALSE	High	Master Protein	P62820	Ras-related protein Rab-1A OS=Homo sapiens OX=9606 GN=RAB1A PE=1 SV=3	0	53.917	54	10	34	4	205	22.7	6.21	20740		10		7	2.797	1.184	0.928061	0.998307	1.58	6.4	61.8	170.3	67.9	9.86	6.51	0.15	High	High	High	High	Peak Found	Peak Found	1
FALSE	High	Master Protein	P62249	40S ribosomal protein S16 OS=Homo sapiens OX=9606 GN=RPS16 PE=1 SV=2	0	29.508	30	5	32	5	146	16.4	10.21	22537		5		0	2.382	1.2	0.996309	0.991131	5.31	4.36	61.8	132.3	105.8	4.62	1.26	1.56	High	High	High	High	High	High	1
FALSE	High	Master Protein	P01008	Antithrombin-III OS=Homo sapiens OX=9606 GN=SERPINC1 PE=1 SV=1	0	98.55	25	14	79	14	464	52.6	6.71	47614		14		0	2.46	1.727	0.996309	0.375722	10.26	11.34	61.8	142.6	95.6	9.59	10.93	1.57	High	High	High	High	High	High	1
FALSE	High	Master Protein	P04083	Annexin A1 OS=Homo sapiens OX=9606 GN=ANXA1 PE=1 SV=2	0	162.623	55	20	112	20	346	38.7	7.02	71488		20		0	2.939	1.254	0.86812	0.970079	0.62	1.59	61.8	167.4	70.8	2.72	0.77	14.08	High	High	High	High	High	High	1
FALSE	High	Master Protein	P13010	X-ray repair cross-complementing protein 5 OS=Homo sapiens OX=9606 GN=XRCC5 PE=1 SV=3	0	108.331	30	20	86	20	732	82.7	5.81	48849		20		0	2.59	1.319	0.98738	0.942251	4.16	0.24	61.8	162.2	76	1.25	5.56	4.86	High	High	High	High	High	High	1
FALSE	High	Master Protein	P12236	ADP/ATP translocase 3 OS=Homo sapiens OX=9606 GN=SLC25A6 PE=1 SV=4	0	78.161	41	13	84	2	298	32.8	9.74	53851		13		1	2.903	1.336	0.88192	0.93246	22.82	36.04	61.8	166	72.2	13.27	4.14	1.42	High	High	High	High	High	High	1
FALSE	High	Master Protein	P60228	Eukaryotic translation initiation factor 3 subunit E OS=Homo sapiens OX=9606 GN=EIF3E PE=1 SV=1	0	39.188	21	8	28	8	445	52.2	6.04	15219		8		0	2.532	1.098	0.996309	0.960157	1.89	4.47	61.8	174	64.2	12.02	0.64	4.08	High	High	High	High	High	High	1
FALSE	High	Master Protein	P53041	Serine/threonine-protein phosphatase 5 OS=Homo sapiens OX=9606 GN=PPP5C PE=1 SV=1	0	5.411	2	1	4	1	499	56.8	6.28	1805		1		0	2.745	1.114	0.942005	0.970079	1.99	15.6	61.7	169.5	68.8	12.57	10.68	27.12	High	Peak Found	High	High	Peak Found	High	1
FALSE	High	Master Protein	P68371	Tubulin beta-4B chain OS=Homo sapiens OX=9606 GN=TUBB4B PE=1 SV=1	0	319.133	69	31	216	1	445	49.8	4.89	132487		31		6	2.068	1.46	0.922539	0.804789	1.72	9.45	61.7	153.9	84.4	2.38	2.99	9.31	High	High	High	High	High	High	1
FALSE	High	Master Protein	Q99832	T-complex protein 1 subunit eta OS=Homo sapiens OX=9606 GN=CCT7 PE=1 SV=2	0	117.366	33	15	62	15	543	59.3	7.65	37753		15		0	2.818	1.262	0.91984	0.966855	0.57	19.85	61.7	130	108.4	1	0.65	1.68	High	High	High	High	High	High	1
FALSE	High	Master Protein	O14653	Golgi SNAP receptor complex member 2 OS=Homo sapiens OX=9606 GN=GOSR2 PE=1 SV=2	0.002	2.835	3	1	1	1	212	24.8	8.06	166		1		0	2.339	1.527	0.996309	0.709135	81.5	33.89	61.7	144.2	94.1	44.34	28.02	13.79	Peak Found	Peak Found	Peak Found	High	Peak Found	Peak Found	1
FALSE	High	Master Protein	Q9P2J5	Leucine--tRNA ligase, cytoplasmic OS=Homo sapiens OX=9606 GN=LARS1 PE=1 SV=2	0	41.547	8	9	27	9	1176	134.4	7.3	11485		9		0	2.484	1.216	0.996309	0.98541	3.29	14.32	61.7	188.4	50	7.63	13.63	13.52	High	High	High	High	High	High	1
FALSE	High	Master Protein	O95433	Activator of 90 kDa heat shock protein ATPase homolog 1 OS=Homo sapiens OX=9606 GN=AHSA1 PE=1 SV=1	0	25.932	15	4	9	4	338	38.3	5.53	5728		4		0	2.022	0.948	0.891392	0.784647	22.57	28.39	61.7	190	48.3	28.48	1.86	25.25	Peak Found	High	High	High	Peak Found	High	1
FALSE	High	Master Protein	P11233	Ras-related protein Ral-A OS=Homo sapiens OX=9606 GN=RALA PE=1 SV=1	0	13.377	16	3	6	3	206	23.6	7.11	2588		3		0	2.72	1.061	0.942005	0.942251	3.08	3.22	61.6	169.4	68.9	4.5	13.33	2.38	Peak Found	Peak Found	High	High	High	High	1
FALSE	High	Master Protein	O15173	Membrane-associated progesterone receptor component 2 OS=Homo sapiens OX=9606 GN=PGRMC2 PE=1 SV=1	0.002	3.042	4	1	2	1	223	23.8	4.88	1377		1		0	21.581	0.01	7.98144e-17	4.73537e-17	327.5	0	61.6	238.4			25.98		Peak Found	Not Found	High	High	Not Found	Not Found	1
FALSE	High	Master Protein	P01252	Prothymosin alpha OS=Bos taurus OX=9913 GN=PTMA PE=1 SV=2	0	37.583	24	4	16	4	110	12.1	3.79	11286		4		0	2.71	0.948	0.943409	0.784647	27.89	0.25	61.6	168.1	70.2	2.32	30.69	1.3	High	High	High	High	High	High	1
FALSE	High	Master Protein	O15439	ATP-binding cassette sub-family C member 4 OS=Homo sapiens OX=9606 GN=ABCC4 PE=1 SV=3	0	8.538	1	2	4	2	1325	149.4	8.19	2044		2		0	13.891	10.472	1.7909e-10	4.73537e-17	523.37	700.11	61.6	172.4	65.9		50.27	3.46	Peak Found	Not Found	High	High	Peak Found	High	1
FALSE	High	Master Protein	P23396	40S ribosomal protein S3 OS=Homo sapiens OX=9606 GN=RPS3 PE=1 SV=2	0	89.359	69	15	81	15	243	26.7	9.66	51704		15		0	2.685	1.332	0.949458	0.936502	9.51	7.03	61.6	157.3	81.1	4.53	1.29	0.55	High	High	High	High	High	High	1
FALSE	High	Master Protein	P08758	Annexin A5 OS=Homo sapiens OX=9606 GN=ANXA5 PE=1 SV=2	0	80.077	33	14	61	12	320	35.9	5.05	38396		14		1	2.85	1.032	0.897202	0.907579	1.35	2.37	61.6	170	68.5	2.85	1.67	4	High	High	High	High	High	High	1
FALSE	High	Master Protein	O15260	Surfeit locus protein 4 OS=Homo sapiens OX=9606 GN=SURF4 PE=1 SV=3	0.001	4.144	4	1	6	1	269	30.4	7.78	3660		1		0	2.871	1.002	0.890687	0.872745	22.02	44.76	61.6	176.8	61.7	19.04	1.77	22.72	High	High	High	High	High	High	1
FALSE	High	Master Protein	P30101	Protein disulfide-isomerase A3 OS=Homo sapiens OX=9606 GN=PDIA3 PE=1 SV=4	0	201.109	46	22	103	22	505	56.7	6.35	63065		22		0	2.931	1.127	0.86812	0.975263	6.15	9.6	61.5	172.5	66	3.43	5.42	14.02	High	High	High	High	High	High	1
FALSE	High	Master Protein	Q16891	MICOS complex subunit MIC60 OS=Homo sapiens OX=9606 GN=IMMT PE=1 SV=1	0	90.882	27	19	58	19	758	83.6	6.48	28057		19		0	2.801	1.209	0.926225	0.986297	13.94	7.73	61.5	151.6	86.9	13.34	3.88	1.43	High	High	High	High	High	High	1
FALSE	High	Master Protein	Q14315	Filamin-C OS=Homo sapiens OX=9606 GN=FLNC PE=1 SV=3	0	565.412	36	84	330	73	2725	290.8	5.97	197865	0	84	1	9	2.432	1.154	0.996309	0.986036	3.84	2.42	61.5	168.4	70.1	3.31	4.14	1.89	High	High	High	High	High	High	1
FALSE	High	Master Protein	O15143	Actin-related protein 2/3 complex subunit 1B OS=Homo sapiens OX=9606 GN=ARPC1B PE=1 SV=3	0	18.387	8	4	13	3	372	40.9	8.35	9134		4		0	2.693	1.186	0.946221	0.996896	4.07	19.25	61.5	165.6	72.9	5.35	9.22	12.92	High	High	High	High	High	Peak Found	1
FALSE	High	Master Protein	P30043	Flavin reductase (NADPH) OS=Homo sapiens OX=9606 GN=BLVRB PE=1 SV=3	0	25.446	19	3	12	3	206	22.1	7.65	5113		3		0	3.01	1.069	0.826628	0.942251	0.93	3.27	61.5	180.7	57.9	3.6	7.28	1.36	High	Peak Found	High	High	High	Peak Found	1
FALSE	High	Master Protein	Q9BYX4	Interferon-induced helicase C domain-containing protein 1 OS=Homo sapiens OX=9606 GN=IFIH1 PE=1 SV=3	0.006	2.278	1	1	1	1	1025	116.6	5.52	324		1		0	2.751	1.131	0.942005	0.978291	14.93	16.17	61.5	169.1	69.5	6.05	8.16	9.33	Peak Found	Peak Found	High	Peak Found	Peak Found	Peak Found	1
FALSE	High	Master Protein	Q9NPD3	Exosome complex component RRP41 OS=Homo sapiens OX=9606 GN=EXOSC4 PE=1 SV=3	0	4.622	4	1	6	1	245	26.4	6.52	2483		1		0	2.591	1.291	0.98738	0.947442	1.29	4.54	61.5	159.2	79.3	15.62	16.83	11.32	High	High	High	High	Peak Found	High	1
FALSE	High	Master Protein	O95292	Vesicle-associated membrane protein-associated protein B/C OS=Homo sapiens OX=9606 GN=VAPB PE=1 SV=3	0	15.85	15	3	6	2	243	27.2	7.3	2513		3		0	3.55	1.079	0.415483	0.943735	25.71	5.91	61.4	183.9	54.6	16.1	14.39	25.1	Peak Found	Peak Found	High	High	High	Peak Found	1
FALSE	Medium	Master Protein	Q8NDZ4	Divergent protein kinase domain 2A OS=Homo sapiens OX=9606 GN=DIPK2A PE=1 SV=1	0.03	1.217	1	1	1	1	430	49.5	8.53	343		1		0	2.739	1.145	0.942005	0.98541	12.26	40.46	61.4	168.2	70.3	9.8	1.87	27.94	Peak Found	Peak Found	High	Peak Found	Peak Found	Peak Found	1
FALSE	High	Master Protein	Q06830	Peroxiredoxin-1 OS=Homo sapiens OX=9606 GN=PRDX1 PE=1 SV=1	0	118.467	57	14	95	11	199	22.1	8.13	61383		14		4	2.898	1.23	0.884497	0.98469	3.41	5.73	61.4	167.8	70.7	1.97	3.07	0.6	High	High	High	High	High	High	1
FALSE	High	Master Protein	P23526	Adenosylhomocysteinase OS=Homo sapiens OX=9606 GN=AHCY PE=1 SV=4	0	92.353	30	13	66	13	432	47.7	6.34	40138		13		0	2.916	1.154	0.878818	0.986036	10.07	11.83	61.4	171.2	67.4	1.01	0.35	17.66	High	High	High	High	High	High	1
FALSE	High	Master Protein	P63104	14-3-3 protein zeta/delta OS=Homo sapiens OX=9606 GN=YWHAZ PE=1 SV=1	0	154.998	58	17	125	11	245	27.7	4.79	77478		17		9	2.847	1.11	0.89778	0.967212	9.68	14.14	61.4	174.5	64.1	7.71	4.97	1.28	High	High	High	High	High	High	1
FALSE	High	Master Protein	P49419	Alpha-aminoadipic semialdehyde dehydrogenase OS=Homo sapiens OX=9606 GN=ALDH7A1 PE=1 SV=5	0	22.294	10	5	8	5	539	58.5	7.99	3680		5		0	2.313	1.028	0.996309	0.905376	25.05	4.75	61.4	206.4	32.2	2.68	2.72	51.07	Peak Found	High	High	High	Peak Found	Peak Found	1
FALSE	High	Master Protein	P18085	ADP-ribosylation factor 4 OS=Homo sapiens OX=9606 GN=ARF4 PE=1 SV=3	0	51.486	40	8	48	4	180	20.5	7.14	32848		8		4	2.525	1.361	0.996309	0.904105	6.76	16.17	61.4	157	81.6	5.75	3.92	3.41	High	High	High	High	High	High	1
FALSE	High	Master Protein	O43242	26S proteasome non-ATPase regulatory subunit 3 OS=Homo sapiens OX=9606 GN=PSMD3 PE=1 SV=2	0	56.499	21	11	26	11	534	60.9	8.44	14720		11		0	2.054	0.98	0.915053	0.855696	1.38	2.84	61.4	159.7	78.9	0.49	7.18	10.98	High	High	High	High	High	High	1
FALSE	High	Master Protein	P49327	Fatty acid synthase OS=Homo sapiens OX=9606 GN=FASN PE=1 SV=3	0	148.573	12	25	79	25	2511	273.3	6.44	46755		25		0	2.561	1.406	0.995031	0.872745	0.81	3.07	61.3	158.1	80.5	4.94	10.03	7.32	High	High	High	High	High	High	1
FALSE	High	Master Protein	P49458	Signal recognition particle 9 kDa protein OS=Homo sapiens OX=9606 GN=SRP9 PE=1 SV=2	0	6.298	13	1	7	1	86	10.1	7.97	3068		1		0	2.625	1.266	0.968279	0.964251	8.44	8.67	61.3	161	77.6	0.31	7.74	8.57	High	High	High	High	Peak Found	High	1
FALSE	High	Master Protein	Q9NTK5	Obg-like ATPase 1 OS=Homo sapiens OX=9606 GN=OLA1 PE=1 SV=2	0	26.562	17	7	19	7	396	44.7	7.81	10048		7		0	2.544	0.989	0.996309	0.872745	10.18	1.91	61.3	180.9	57.8	4.23	7.5	0.03	High	High	High	High	High	High	1
FALSE	High	Master Protein	P38919	Eukaryotic initiation factor 4A-III OS=Homo sapiens OX=9606 GN=EIF4A3 PE=1 SV=4	0	90.865	33	15	58	11	411	46.8	6.73	28913		15		0	2.688	1.28	0.946435	0.960157	0.67	10	61.3	161.3	77.4	4.03	0.89	9.4	High	High	High	High	High	High	1
FALSE	High	Master Protein	Q60631	Growth factor receptor-bound protein 2 OS=Mus musculus OX=10090 GN=Grb2 PE=1 SV=1	0	27.116	24	5	17	5	217	25.2	6.32	9039		5		0	2.932	1.551	0.86812	0.659048	25.55	7.28	61.3	171	67.7	5.91	4.4	17.33	High	High	High	High	High	High	1
FALSE	High	Master Protein	O43854	EGF-like repeat and discoidin I-like domain-containing protein 3 OS=Homo sapiens OX=9606 GN=EDIL3 PE=1 SV=1	0	4.936	2	1	4	1	480	53.7	7.28	1815		1		0	1.796	2.101	0.636763	0.0732328	23.65	13.92	61.3	110	128.7	3.06	19.28	16.25	Peak Found	Peak Found	High	High	High	High	1
FALSE	High	Master Protein	Q9BSJ5	Uncharacterized protein C17orf80 OS=Homo sapiens OX=9606 GN=C17orf80 PE=1 SV=2	0.002	3.187	1	1	5	1	609	67.3	9.16	1874		1		0	2.662	1.241	0.952392	0.974365	3.62	14.49	61.2	162.9	75.9	0.17	3.28	13.59	High	Peak Found	High	High	Peak Found	Peak Found	1
FALSE	High	Master Protein	P49588	Alanine--tRNA ligase, cytoplasmic OS=Homo sapiens OX=9606 GN=AARS1 PE=1 SV=2	0	14.97	5	5	8	5	968	106.7	5.53	2713		5		0	1.64	1.953	0.4236	0.14201	5.76	4.03	61.2	114.5	124.3	0.7	3.18	2.23	High	Peak Found	High	High	Peak Found	High	1
FALSE	High	Master Protein	P49773	Adenosine 5'-monophosphoramidase HINT1 OS=Homo sapiens OX=9606 GN=HINT1 PE=1 SV=2	0	30.999	36	4	25	4	126	13.8	6.95	12960		4		0	3.058	1.056	0.785706	0.941604	3.98	8.41	61.2	174.5	64.3	1.66	7.18	5.96	High	High	High	High	High	High	1
FALSE	High	Master Protein	P61106	Ras-related protein Rab-14 OS=Homo sapiens OX=9606 GN=RAB14 PE=1 SV=4	0	33.38	33	5	24	4	215	23.9	6.21	14092		5		0	2.539	0.973	0.996309	0.841471	2.67	10.89	61.2	185.9	52.9	0.37	3.65	27.82	High	High	High	High	High	High	1
FALSE	High	Master Protein	P62937	Peptidyl-prolyl cis-trans isomerase A OS=Homo sapiens OX=9606 GN=PPIA PE=1 SV=2	0	128.735	55	10	104	10	165	18	7.81	70896		10		0	2.558	1.138	0.99504	0.985115	5.04	0.57	61.2	173.2	65.6	2.69	0.97	0.02	High	High	High	High	High	High	1
FALSE	High	Master Protein	P14625	Endoplasmin OS=Homo sapiens OX=9606 GN=HSP90B1 PE=1 SV=1	0	389.531	58	50	266	46	803	92.4	4.84	161639		50		0	2.908	1.273	0.88192	0.960157	3.51	4.69	61.1	166.6	72.3	1.26	2	16.67	High	High	High	High	High	High	1
FALSE	High	Master Protein	Q96M27	Protein PRRC1 OS=Homo sapiens OX=9606 GN=PRRC1 PE=1 SV=1	0	9.048	5	2	3	2	445	46.7	5.83	1238		2		0	2.123	1.784	0.942005	0.298522	32.58	27.16	61.1	129.8	109.1	14.16	16.55	11.53	High	Peak Found	High	Peak Found	Peak Found	Peak Found	1
FALSE	High	Master Protein	P07339	Cathepsin D OS=Homo sapiens OX=9606 GN=CTSD PE=1 SV=1	0	16.501	8	3	10	3	412	44.5	6.54	6427		3		0	2.929	1.208	0.868133	0.986805	9.62	12.85	61.1	174.6	64.3	12.52	4.05	43.42	High	High	High	High	High	High	1
FALSE	High	Master Protein	P01718	Immunoglobulin lambda variable 3-27 OS=Homo sapiens OX=9606 GN=IGLV3-27 PE=1 SV=2	0	19.199	10	4	29	2	113	12.2	5.01	15130		4		0	1.478	2.052	0.217009	0.0910254	7.34	5.12	61.1	101.2	137.7	5.04	0.68	5.85	High	High	High	High	High	High	1
FALSE	High	Master Protein	P47985	Cytochrome b-c1 complex subunit Rieske, mitochondrial OS=Homo sapiens OX=9606 GN=UQCRFS1 PE=1 SV=2	0	12.645	14	4	6	4	274	29.6	8.32	2118		4		0	2.978	1.327	0.845925	0.941604	6.66	5.56	61.1	180.3	58.6	9.52	5.4	29.65	High	Peak Found	High	High	Peak Found	High	1
FALSE	High	Master Protein	P53618	Coatomer subunit beta OS=Homo sapiens OX=9606 GN=COPB1 PE=1 SV=3	0	59.127	16	14	36	14	953	107.1	6.05	14573		14		0	2.676	1.14	0.951046	0.98541	2.47	2.12	61.1	176.3	62.6	3.02	9.52	13.08	High	High	High	High	High	High	1
FALSE	Medium	Master Protein	Q13190	Syntaxin-5 OS=Homo sapiens OX=9606 GN=STX5 PE=1 SV=2	0.02	1.339	2	1	1	1	355	39.6	9.16	207		1		0	2.277	1.633	0.996309	0.520526	0	0	61.1	139.1	99.8				Peak Found	Not Found	High	Not Found	Peak Found	Not Found	1
FALSE	High	Master Protein	Q9H9J2	39S ribosomal protein L44, mitochondrial OS=Homo sapiens OX=9606 GN=MRPL44 PE=1 SV=1	0	6.112	4	2	4	2	332	37.5	8.4	2066		2		0	2.08	1.832	0.937581	0.245497	30.74	8.68	61.1	127.1	111.9	2.95	31.53	5.32	Peak Found	High	High	High	High	Peak Found	1
FALSE	High	Master Protein	P13073	Cytochrome c oxidase subunit 4 isoform 1, mitochondrial OS=Homo sapiens OX=9606 GN=COX4I1 PE=1 SV=1	0	9.405	11	2	8	2	169	19.6	9.51	3017		2		0	3.408	1.285	0.503231	0.954454	23.4	37.11	61.1	172.1	66.8	8.98	1.06	4.23	Peak Found	High	High	High	High	High	1
FALSE	High	Master Protein	A7H522	Tryptophan synthase alpha chain OS=Campylobacter jejuni subsp. doylei (strain ATCC BAA-1458 / RM4099 / 269.97) OX=360109 GN=trpA PE=3 SV=1	0	5.419	5	2	11	1	249	28.1	7.88	7526		2		0	2.468	1.444	0.996309	0.828673	2.27	2.44	61.1	150.7	88.2	6.9	4.74	4.58	High	High	High	High	High	High	1
FALSE	High	Master Protein	P21333	Filamin-A OS=Homo sapiens OX=9606 GN=FLNA PE=1 SV=4	0	472.637	31	67	249	58	2647	280.6	6.06	142605		67		1	2.647	1.212	0.960444	0.986036	3.48	3.65	61.1	170.9	68	3.47	1.69	0.19	High	High	High	High	High	High	1
FALSE	High	Master Protein	P68402	Platelet-activating factor acetylhydrolase IB subunit alpha2 OS=Homo sapiens OX=9606 GN=PAFAH1B2 PE=1 SV=1	0	16.408	15	3	13	3	229	25.6	5.92	7819		3		0	2.432	1.277	0.996309	0.960157	12.75	3.12	61.1	162.7	76.3	10.54	8.5	9.5	High	High	High	High	High	High	1
FALSE	High	Master Protein	P15531	Nucleoside diphosphate kinase A OS=Homo sapiens OX=9606 GN=NME1 PE=1 SV=1	0	91.475	70	11	77	5	152	17.1	6.19	47845		11		7	3.048	1.185	0.792328	0.997906	7.07	1.48	61	166.7	72.3	8.64	1.84	6.68	High	High	High	High	High	High	1
FALSE	High	Master Protein	P07355	Annexin A2 OS=Homo sapiens OX=9606 GN=ANXA2 PE=1 SV=2	0	322.712	67	31	234	31	339	38.6	7.75	142245		31		0	2.703	1.173	0.946221	0.995527	1.02	2.97	61	168.7	70.3	7.82	2.46	6.19	High	High	High	High	High	High	1
FALSE	High	Master Protein	P11177	Pyruvate dehydrogenase E1 component subunit beta, mitochondrial OS=Homo sapiens OX=9606 GN=PDHB PE=1 SV=3	0	60.603	37	11	28	11	359	39.2	6.65	14945		11		0	2.198	1.296	0.963238	0.943735	7.13	8.44	61	175.9	63.1	8.84	12.32	22.86	High	High	High	High	High	High	1
FALSE	High	Master Protein	P45878	Peptidyl-prolyl cis-trans isomerase FKBP2 OS=Mus musculus OX=10090 GN=Fkbp2 PE=1 SV=1	0	5.989	9	1	6	1	140	15.3	8.88	4067		1		0	2.548	1.369	0.996309	0.902938	37.11	13.67	61	155.4	83.5	20.41	14.43	7.53	High	High	High	High	High	High	1
FALSE	High	Master Protein	P30427	Plectin OS=Rattus norvegicus OX=10116 GN=Plec PE=1 SV=2	0	322.938	16	63	209	2	4687	533.2	5.91	104047	10.14	61	2	0	2.609	1.307	0.979269	0.942251	2.74	1.03	61	159	79.9	6.77	9.95	7.73	Peak Found	High	Peak Found	High	High	Peak Found	1
FALSE	High	Master Protein	P18583	Protein SON OS=Homo sapiens OX=9606 GN=SON PE=1 SV=4	0.006	2.352	0	1	5	1	2426	263.7	5.64	2049		1		0	1.619	2.299	0.393915	0.0284108	11.51	18.09	61	98.8	140.2	4.7	15.6	12.48	Peak Found	High	Peak Found	Peak Found	High	High	1
FALSE	High	Master Protein	P07737	Profilin-1 OS=Homo sapiens OX=9606 GN=PFN1 PE=1 SV=2	0	80.436	62	9	67	9	140	15	8.27	47888		9		0	2.357	1.025	0.996309	0.903288	3.12	8.61	61	169.5	69.5	2.68	3.59	7.93	High	High	High	High	High	High	1
FALSE	High	Master Protein	P26639	Threonine--tRNA ligase 1, cytoplasmic OS=Homo sapiens OX=9606 GN=TARS1 PE=1 SV=3	0	30.712	11	7	14	7	723	83.4	6.67	6654		7		0	2.305	1.147	0.996309	0.98541	15.05	7.37	60.9	187.9	51.2	49.1	1.86	6.7	High	High	High	High	Peak Found	High	1
FALSE	High	Master Protein	Q9ULC4	Malignant T-cell-amplified sequence 1 OS=Homo sapiens OX=9606 GN=MCTS1 PE=1 SV=1	0.001	3.772	5	1	3	1	181	20.5	8.82	1449		1		0	2.174	1.75	0.951046	0.342083	41.09	40.58	60.9	132.4	106.6	46.43	9.49	9.96	High	Peak Found	Peak Found	High	Peak Found	High	1
FALSE	High	Master Protein	A2T6Y4	DNA-(apurinic or apyrimidinic site) endonuclease OS=Pan troglodytes OX=9598 GN=APEX1 PE=3 SV=1	0	13.72	11	3	11	3	318	35.5	8.12	2909	19.53	2	1	0	2.895	1.217	0.885325	0.98541	21	14.67	60.9	175.8	63.3	6.84	10.06	33.55	High	High	High	High	High	High	1
FALSE	High	Master Protein	Q99459	Cell division cycle 5-like protein OS=Homo sapiens OX=9606 GN=CDC5L PE=1 SV=2	0.001	3.644	1	1	3	1	802	92.2	8.18	1186		1		0	1.451	2.474	0.188286	0.011916	22.31	12.42	60.9	88.4	150.7	16.67	4.45	4.92	Peak Found	Peak Found	Peak Found	High	High	High	1
FALSE	High	Master Protein	O43809	Cleavage and polyadenylation specificity factor subunit 5 OS=Homo sapiens OX=9606 GN=NUDT21 PE=1 SV=1	0	21.623	26	5	8	5	227	26.2	8.82	2774		5		0	2.455	1.097	0.996309	0.960157	1.37	28.78	60.9	185.1	54	20.02	5.15	1.49	Peak Found	Peak Found	High	High	Peak Found	Peak Found	1
FALSE	High	Master Protein	Q14103	Heterogeneous nuclear ribonucleoprotein D0 OS=Homo sapiens OX=9606 GN=HNRNPD PE=1 SV=1	0	42.916	17	6	28	5	355	38.4	7.81	18971		6		1	2.672	1.187	0.951046	0.996497	1.52	5.8	60.9	173.3	65.9	22.13	1.46	16.06	High	High	High	High	High	High	1
FALSE	High	Master Protein	P51148	Ras-related protein Rab-5C OS=Homo sapiens OX=9606 GN=RAB5C PE=1 SV=2	0	78.663	48	9	43	6	216	23.5	8.41	28997		9		2	2.246	1.358	0.990342	0.905461	13.38	4.12	60.9	161.7	77.4	14.88	1.9	9.05	High	High	High	High	High	High	1
FALSE	High	Master Protein	P00505	Aspartate aminotransferase, mitochondrial OS=Homo sapiens OX=9606 GN=GOT2 PE=1 SV=3	0	46.843	23	10	27	4	430	47.5	9.01	14747		10		5	2.682	1.093	0.951046	0.960157	9.87	2.59	60.9	184.4	54.7	11.07	3.53	20.02	High	High	High	High	High	High	1
FALSE	High	Master Protein	P06396	Gelsolin OS=Homo sapiens OX=9606 GN=GSN PE=1 SV=1	0	105.52	25	16	67	16	782	85.6	6.28	37967		16		0	2.693	1.359	0.946221	0.905376	6.19	6.04	60.9	168.8	70.3	1.59	3.39	13.13	High	High	High	High	High	High	1
FALSE	High	Master Protein	Q7YR26	DNA topoisomerase 1 OS=Chlorocebus aethiops OX=9534 GN=TOP1 PE=2 SV=1	0	9.751	3	2	4	2	767	90.9	9.31	1817		2		0	2.318	1.413	0.996309	0.872745	19.4	22.15	60.9	167.7	71.5	16.44	0.85	11.39	Peak Found	Peak Found	High	High	Peak Found	Peak Found	1
FALSE	High	Master Protein	P80723	Brain acid soluble protein 1 OS=Homo sapiens OX=9606 GN=BASP1 PE=1 SV=2	0	62.793	50	6	34	4	227	22.7	4.63	23679		6		2	3.296	1.116	0.587145	0.970079	14.78	16.52	60.8	184.5	54.6	0.11	1.13	41.01	High	High	High	High	High	High	1
FALSE	High	Master Protein	P48507	Glutamate--cysteine ligase regulatory subunit OS=Homo sapiens OX=9606 GN=GCLM PE=1 SV=1	0	13.988	10	2	5	2	274	30.7	6.02	2171		2		0	1.673	0.132	0.456681	4.73537e-17	11.46	971.3	60.8	131.3	107.9	2.97	6.28		Peak Found	Peak Found	High	High	Not Found	High	1
FALSE	High	Master Protein	P05023	Sodium/potassium-transporting ATPase subunit alpha-1 OS=Homo sapiens OX=9606 GN=ATP1A1 PE=1 SV=1	0	85.156	18	17	47	17	1023	112.8	5.49	26200		17		0	2.56	1.163	0.995031	0.990491	8.98	2.01	60.8	166.6	72.6	7.7	2.97	17.26	High	High	High	High	High	High	1
FALSE	High	Master Protein	Q15149	Plectin OS=Homo sapiens OX=9606 GN=PLEC PE=1 SV=3	0	560.605	24	103	353	41	4684	531.5	5.96	182232		103		58	2.487	1.177	0.996309	0.996497	1.48	3.12	60.8	170.2	69	3.97	0.63	4.81	High	High	High	High	High	High	1
FALSE	High	Master Protein	P26599	Polypyrimidine tract-binding protein 1 OS=Homo sapiens OX=9606 GN=PTBP1 PE=1 SV=1	0	72.598	23	10	36	7	531	57.2	9.17	18285		10		3	2.713	1.119	0.94241	0.97056	2.64	11.33	60.8	183.3	56	16.84	11.48	2.02	High	High	High	High	High	High	1
FALSE	High	Master Protein	P42224	Signal transducer and activator of transcription 1-alpha/beta OS=Homo sapiens OX=9606 GN=STAT1 PE=1 SV=2	0	88.64	25	17	56	17	750	87.3	6.05	27420		17		0	2.477	1.341	0.996309	0.927718	4.53	8.17	60.8	152.1	87.1	1.95	5.25	6.28	High	High	High	High	High	High	1
FALSE	High	Master Protein	Q9NR31	GTP-binding protein SAR1a OS=Homo sapiens OX=9606 GN=SAR1A PE=1 SV=1	0	38.21	44	6	10	6	198	22.4	6.68	5598		6		0	2.414	1.161	0.999781	0.989906	5.73	2.84	60.7	175.3	63.9	10.47	1.77	8.68	Peak Found	Peak Found	High	High	High	Peak Found	1
FALSE	High	Master Protein	Q02790	Peptidyl-prolyl cis-trans isomerase FKBP4 OS=Homo sapiens OX=9606 GN=FKBP4 PE=1 SV=3	0	25.588	13	6	12	6	459	51.8	5.43	5243		6		0	2.488	1.017	0.996309	0.898789	21.01	12.71	60.7	188.8	50.5	5.49	9.42	36.3	High	High	High	High	Peak Found	Peak Found	1
FALSE	High	Master Protein	Q7Z6Z7	E3 ubiquitin-protein ligase HUWE1 OS=Homo sapiens OX=9606 GN=HUWE1 PE=1 SV=3	0.001	3.264	0	2	6	2	4374	481.6	5.22	1283		2		0	2.862	1.078	0.895622	0.943735	25.98	12.34	60.7	173.8	65.5	9.01	15.58	2.74	High	High	High	High	High	Peak Found	1
FALSE	High	Master Protein	Q9NP72	Ras-related protein Rab-18 OS=Homo sapiens OX=9606 GN=RAB18 PE=1 SV=1	0	8.323	13	2	4	2	206	23	5.24	2017		2		0	17.968	1.128	1.88264e-13	0.977088	399.26	0	60.7	170.8	68.5		19.38		Not Found	Peak Found	High	High	Not Found	Peak Found	1
FALSE	High	Master Protein	Q9Y266	Nuclear migration protein nudC OS=Homo sapiens OX=9606 GN=NUDC PE=1 SV=1	0	66.431	44	14	41	14	331	38.2	5.38	22564		14		0	2.92	1.127	0.876154	0.975571	15.87	3.53	60.7	180.5	58.8	13.68	18.77	2.41	High	High	High	High	High	High	1
FALSE	High	Master Protein	Q96C19	EF-hand domain-containing protein D2 OS=Homo sapiens OX=9606 GN=EFHD2 PE=1 SV=1	0	75.887	40	11	47	11	240	26.7	5.2	28577		11		0	3.047	1.169	0.792328	0.993523	10.77	0.11	60.7	173.8	65.5	1.22	8.77	6.55	High	High	High	High	High	High	1
FALSE	High	Master Protein	P15357	Ubiquitin-40S ribosomal protein S27a OS=Drosophila melanogaster OX=7227 GN=RpS27A PE=1 SV=2	0	54.111	34	6	99	6	156	17.9	9.77	52508		6		0	2.77	1.363	0.940838	0.903288	4.85	7.49	60.7	160.8	78.5	1.81	5.88	5.51	High	High	High	High	High	High	1
FALSE	Medium	Master Protein	Q02040	A-kinase anchor protein 17A OS=Homo sapiens OX=9606 GN=AKAP17A PE=1 SV=2	0.014	1.522	1	1	1	1	695	80.7	9.73	125		1		0	2.675	1.267	0.951046	0.964251	11.66	0.12	60.7	162.4	76.9	7	4.1	6.89	High	Peak Found	Peak Found	Peak Found	Peak Found	Peak Found	1
FALSE	High	Master Protein	Q00765	Receptor expression-enhancing protein 5 OS=Homo sapiens OX=9606 GN=REEP5 PE=1 SV=3	0	7.997	5	1	7	1	189	21.5	8.1	3393		1		0	16.381	1	2.57267e-12	0.872745	440.39	7412.26	60.7	172.2	67.1		7.85		High	High	High	High	Not Found	High	1
FALSE	High	Master Protein	P04843	Dolichyl-diphosphooligosaccharide--protein glycosyltransferase subunit 1 OS=Homo sapiens OX=9606 GN=RPN1 PE=1 SV=1	0	116.99	35	17	54	17	607	68.5	6.38	31076		17		0	2.375	1.126	0.996309	0.974365	11.93	3.95	60.7	183.6	55.7	17.87	4.62	3.75	High	High	High	High	High	High	1
FALSE	High	Master Protein	P22102	Trifunctional purine biosynthetic protein adenosine-3 OS=Homo sapiens OX=9606 GN=GART PE=1 SV=1	0	37.034	10	10	20	10	1010	107.7	6.7	9364		10		0	2.824	1.355	0.916456	0.907579	24.69	8.7	60.7	164.4	74.9	21.45	7.77	7.8	High	High	High	High	High	High	1
FALSE	Medium	Master Protein	Q68CK6	Acyl-coenzyme A synthetase ACSM2B, mitochondrial OS=Homo sapiens OX=9606 GN=ACSM2B PE=1 SV=2	0.035	1.134	1	1	2	1	577	64.2	8.25	542		1		0	3.022	0.922	0.815216	0.728385	14.7	33.65	60.7	183.4	55.9	0.28	13.68	31.56	Peak Found	Peak Found	High	High	Peak Found	Peak Found	1
FALSE	High	Master Protein	P49755	Transmembrane emp24 domain-containing protein 10 OS=Homo sapiens OX=9606 GN=TMED10 PE=1 SV=2	0	64.704	39	7	44	7	219	25	7.44	23025		7		0	2.646	1.376	0.960596	0.896533	3.68	0.27	60.6	165.8	73.6	2.35	0.49	11.29	High	High	High	High	High	High	1
FALSE	High	Master Protein	O15305	Phosphomannomutase 2 OS=Homo sapiens OX=9606 GN=PMM2 PE=1 SV=1	0	7.955	13	3	3	3	246	28.1	6.77	1224		3		0	1.75	1.303	0.571328	0.942251	16.61	13.27	60.6	106.1	133.2	7.55	8.24	2.69	Peak Found	Peak Found	High	High	High	Peak Found	1
FALSE	High	Master Protein	P51648	Aldehyde dehydrogenase family 3 member A2 OS=Homo sapiens OX=9606 GN=ALDH3A2 PE=1 SV=1	0	10.189	4	2	8	1	485	54.8	7.88	4461		2		0	2.535	1.413	0.996309	0.872745	9.91	47.46	60.6	153.7	85.7	1.74	7.69	41.53	Peak Found	High	Peak Found	High	Peak Found	Peak Found	1
FALSE	High	Master Protein	P00966	Argininosuccinate synthase OS=Homo sapiens OX=9606 GN=ASS1 PE=1 SV=2	0	23.389	11	6	15	6	412	46.5	8.02	7407		6		0	2.149	1.385	0.946221	0.88854	20.61	20.02	60.6	120.1	119.3	2.95	10.23	2.44	High	High	High	High	High	High	1
FALSE	High	Master Protein	P39656	Dolichyl-diphosphooligosaccharide--protein glycosyltransferase 48 kDa subunit OS=Homo sapiens OX=9606 GN=DDOST PE=1 SV=4	0	51.165	25	10	32	10	456	50.8	6.55	19298		10		0	2.491	1.207	0.996309	0.987119	2.49	15.38	60.6	163.9	75.5	7.18	2.22	2.19	High	High	High	High	High	High	1
FALSE	High	Master Protein	P78527	DNA-dependent protein kinase catalytic subunit OS=Homo sapiens OX=9606 GN=PRKDC PE=1 SV=3	0	186.298	10	41	97	41	4128	468.8	7.12	50698		41		0	2.355	1.168	0.996309	0.99335	5.56	8.32	60.6	155.6	83.8	6.25	2.1	6.2	High	High	High	High	High	High	1
FALSE	High	Master Protein	Q27J81	Inverted formin-2 OS=Homo sapiens OX=9606 GN=INF2 PE=1 SV=2	0.002	3.417	1	1	1	1	1249	135.5	5.38	363		1		0	12.332	15.559	3.19911e-09	4.73537e-17	591.97	464.91	60.6	95.8	143.6		5.62	2.96	Peak Found	Not Found	High	Peak Found	Peak Found	Peak Found	1
FALSE	High	Master Protein	Q01518	Adenylyl cyclase-associated protein 1 OS=Homo sapiens OX=9606 GN=CAP1 PE=1 SV=5	0	33.351	13	6	27	6	475	51.9	8.06	13373		6		0	2.773	1.344	0.940838	0.920816	3.92	4.98	60.5	161.6	77.8	0.62	3.19	2.36	High	High	High	High	High	High	1
FALSE	Medium	Master Protein	Q6FI81	Anamorsin OS=Homo sapiens OX=9606 GN=CIAPIN1 PE=1 SV=2	0.037	1.074	3	1	2	1	312	33.6	5.62	527		1		0	1.523	2.436	0.26877	0.0145015	20.13	8.5	60.5	92.1	147.4	8.65	10.46	0.56	High	Peak Found	Peak Found	Peak Found	Peak Found	High	1
FALSE	High	Master Protein	P05106	Integrin beta-3 OS=Homo sapiens OX=9606 GN=ITGB3 PE=1 SV=2	0	18.266	6	4	10	4	788	87	5.24	6319		4		0	3.142	1.153	0.713763	0.986036	0.02	17.23	60.5	182.6	56.9	10.31	8.72	31.01	High	High	High	High	High	High	1
FALSE	High	Master Protein	P08670	Vimentin OS=Homo sapiens OX=9606 GN=VIM PE=1 SV=4	0	404.807	77	41	306	38	466	53.6	5.12	203028		41		2	2.625	1.201	0.968279	0.991131	1.73	0.7	60.5	167.1	72.4	1.28	1.08	6.28	High	High	High	High	High	High	1
FALSE	High	Master Protein	Q96C36	Pyrroline-5-carboxylate reductase 2 OS=Homo sapiens OX=9606 GN=PYCR2 PE=1 SV=1	0	14.677	12	3	11	2	320	33.6	7.77	3514		3		1	2.55	1.285	0.996309	0.954454	24.21	3.7	60.4	168	71.5	2.37	10.93	5.65	Peak Found	Not Found	High	High	Not Found	Not Found	1
FALSE	High	Master Protein	Q9Y3I0	RNA-splicing ligase RtcB homolog OS=Homo sapiens OX=9606 GN=RTCB PE=1 SV=1	0	31.133	15	6	20	6	505	55.2	7.23	10230		6		0	2.601	1.347	0.980948	0.917313	3.69	7.12	60.4	176.2	63.4	4.52	7.07	8.57	High	High	High	High	High	High	1
FALSE	High	Master Protein	Q9H773	dCTP pyrophosphatase 1 OS=Homo sapiens OX=9606 GN=DCTPP1 PE=1 SV=1	0	13.319	14	2	8	2	170	18.7	5.03	4691		2		0	2.125	0.111	0.942005	4.73537e-17	13.81	819.13	60.4	186.5	53.1	46.91	17.3		High	High	High	High	High	High	1
FALSE	High	Master Protein	O00231	26S proteasome non-ATPase regulatory subunit 11 OS=Homo sapiens OX=9606 GN=PSMD11 PE=1 SV=3	0	48.099	22	8	15	8	422	47.4	6.48	9295		8		0	2.664	1.069	0.951833	0.942251	14.31	1.2	60.4	181.5	58.1	8.71	5.44	12.14	High	Peak Found	High	High	Peak Found	High	1
FALSE	High	Master Protein	P01619	Immunoglobulin kappa variable 3-20 OS=Homo sapiens OX=9606 GN=IGKV3-20 PE=1 SV=2	0	13.031	20	4	24	3	116	12.5	4.96	9190		4		1	1.466	2.465	0.203327	0.0124851	1.51	7.79	60.4	85.5	154.2	3.24	3.15	0.35	High	High	Peak Found	High	High	High	1
FALSE	High	Master Protein	Q9UQ80	Proliferation-associated protein 2G4 OS=Homo sapiens OX=9606 GN=PA2G4 PE=1 SV=3	0	50.398	28	10	37	10	394	43.8	6.55	19396		10		0	2.865	1.117	0.8943	0.970079	19.98	29.28	60.4	178.5	61.1	27.23	6.39	5.05	High	High	High	High	High	High	1
FALSE	High	Master Protein	P01966	Hemoglobin subunit alpha OS=Bos taurus OX=9913 GN=HBA PE=1 SV=2	0	32.747	50	6	20	2	142	15.2	8.44	10411	5.92	4	2	4	2.47	1.319	0.996309	0.942251	17.15	0.75	60.4	150.5	89.1	1.27	2.11	16.72	Not Found	Not Found	Not Found	High	Not Found	Not Found	1
FALSE	High	Master Protein	Q9Y696	Chloride intracellular channel protein 4 OS=Homo sapiens OX=9606 GN=CLIC4 PE=1 SV=4	0	119.895	68	13	69	11	253	28.8	5.59	44720		13		2	2.934	1.153	0.86812	0.986036	17.74	0.85	60.3	181	58.6	6.44	2.38	3.45	High	High	High	High	High	High	1
FALSE	High	Master Protein	Q9HB71	Calcyclin-binding protein OS=Homo sapiens OX=9606 GN=CACYBP PE=1 SV=2	0	64.07	52	11	24	10	228	26.2	8.25	14935		11		1	2.602	1.237	0.980663	0.978291	4.07	2.66	60.3	173	66.7	7.88	6.52	3.65	High	High	High	High	High	High	1
FALSE	Medium	Master Protein	Q9NQW6	Anillin OS=Homo sapiens OX=9606 GN=ANLN PE=1 SV=2	0.015	1.494	1	1	2	1	1124	124.1	8.07	492		1		0	1.423	2.552	0.160744	0.00800976	0.55	29.55	60.3	85.8	153.9	7.42	6.89	20.44	Peak Found	Peak Found	High	High	Peak Found	Peak Found	1
FALSE	High	Master Protein	Q04637	Eukaryotic translation initiation factor 4 gamma 1 OS=Homo sapiens OX=9606 GN=EIF4G1 PE=1 SV=4	0	75.987	10	18	42	18	1599	175.4	5.33	19851		18		0	2.461	1.099	0.996309	0.96035	16.2	1.46	60.3	174.2	65.5	28.18	5.75	23.11	High	High	High	High	High	High	1
FALSE	High	Master Protein	Q96J01	THO complex subunit 3 OS=Homo sapiens OX=9606 GN=THOC3 PE=1 SV=1	0	7.418	5	2	3	2	351	38.7	6.09	1361		2		0	2.725	1.254	0.942005	0.970079	26.04	10.07	60.3	164.2	75.6	14.07	10.58	4.52	Peak Found	Peak Found	High	High	Peak Found	Peak Found	1
FALSE	High	Master Protein	Q15424	Scaffold attachment factor B1 OS=Homo sapiens OX=9606 GN=SAFB PE=1 SV=4	0	10.814	5	4	7	4	915	102.6	5.47	3015		4		0	1.756	2.078	0.580107	0.0811125	17.67	12.22	60.2	142.3	97.5	4.39	32.84	14.06	High	Peak Found	High	High	High	Peak Found	1
FALSE	High	Master Protein	P37837	Transaldolase OS=Homo sapiens OX=9606 GN=TALDO1 PE=1 SV=2	0	58.065	35	13	34	13	337	37.5	6.81	19487		13		0	2.872	1.092	0.889684	0.960157	1.65	3.83	60.2	176.8	63	2.94	4.43	6.54	High	High	High	High	High	High	1
FALSE	High	Master Protein	P49589	Cysteine--tRNA ligase, cytoplasmic OS=Homo sapiens OX=9606 GN=CARS1 PE=1 SV=3	0	17.213	7	4	8	4	748	85.4	6.76	3522		4		0	3.112	1.408	0.739797	0.872745	2.55	13.95	60.2	159.3	80.5	2.66	2.99	14.84	Peak Found	Peak Found	High	High	High	High	1
FALSE	High	Master Protein	O14880	Microsomal glutathione S-transferase 3 OS=Homo sapiens OX=9606 GN=MGST3 PE=1 SV=1	0	24.838	24	3	12	3	152	16.5	9.38	8431		3		0	2.227	1.118	0.979928	0.970535	0.88	14.83	60.1	171.7	68.2	3.63	5.06	10.88	High	High	High	High	High	High	1
FALSE	High	Master Protein	P61981	14-3-3 protein gamma OS=Homo sapiens OX=9606 GN=YWHAG PE=1 SV=2	0	39.578	24	6	47	3	247	28.3	4.89	28714		6		0	2.782	1.218	0.939535	0.98541	17.79	16.77	60.1	162.1	77.8	23.46	6.29	0.2	High	High	High	High	High	High	1
FALSE	High	Master Protein	P42167	Lamina-associated polypeptide 2, isoforms beta/gamma OS=Homo sapiens OX=9606 GN=TMPO PE=1 SV=2	0	21.211	13	5	6	5	454	50.6	9.38	2882		5		0	1.93	1.139	0.830841	0.985115	8.73	27.45	60.1	201.2	38.8	29.86	3.46	65.17	Peak Found	Peak Found	High	High	Peak Found	Peak Found	1
FALSE	High	Master Protein	P08243	Asparagine synthetase [glutamine-hydrolyzing] OS=Homo sapiens OX=9606 GN=ASNS PE=1 SV=4	0	20.632	12	6	13	6	561	64.3	6.86	4888		6		0	2.274	1.306	0.996309	0.942251	6.82	11.67	60.1	227	12.9	86.39	3.08	94.95	High	High	High	High	High	Peak Found	1
FALSE	High	Master Protein	P26038	Moesin OS=Homo sapiens OX=9606 GN=MSN PE=1 SV=3	0	211.699	46	30	130	19	577	67.8	6.4	75336		30		11	2.9	1.224	0.88192	0.98541	3.94	6.79	60.1	171.1	68.9	3.82	0.33	2.89	High	High	High	High	High	High	1
FALSE	High	Master Protein	P69905	Hemoglobin subunit alpha OS=Homo sapiens OX=9606 GN=HBA1 PE=1 SV=2	0	38.391	35	5	23	1	142	15.2	8.68	13254		5		0	2.56	1.434	0.995031	0.841471	26.05	1.54	60.1	153.8	86.1	0.09	24.56	1.37	High	Peak Found	High	High	High	Peak Found	1
FALSE	High	Master Protein	Q9NZP5	Olfactory receptor 5AC2 OS=Homo sapiens OX=9606 GN=OR5AC2 PE=3 SV=2	0.005	2.434	2	1	4	1	309	35.3	8.94	2232		1		0	2.938	1.058	0.86812	0.942251	1.53	25.23	60.1	176.4	63.5	0.94	0.52	24.64	High	High	High	High	Peak Found	Peak Found	1
FALSE	High	Master Protein	Q96CT7	Coiled-coil domain-containing protein 124 OS=Homo sapiens OX=9606 GN=CCDC124 PE=1 SV=1	0.001	3.962	4	1	2	1	223	25.8	9.54	845		1		0	1.851	2.145	0.71981	0.0597635	10.32	16.93	60	111.2	128.8	22.58	32.05	6.66	Peak Found	High	Peak Found	High	Peak Found	Peak Found	1
FALSE	High	Master Protein	Q6TGS6	Tyrosine--tRNA ligase, cytoplasmic OS=Danio rerio OX=7955 GN=yars1 PE=2 SV=2	0	7.958	4	2	4	1	529	59.5	6.24	1734	2.65	1	1	0	2.73	1.268	0.942005	0.964251	10.27	16.2	60	163.9	76.1	13.5	3.75	1.88	Peak Found	Peak Found	High	Peak Found	Peak Found	Peak Found	1
FALSE	High	Master Protein	P31930	Cytochrome b-c1 complex subunit 1, mitochondrial OS=Homo sapiens OX=9606 GN=UQCRC1 PE=1 SV=3	0	45.228	20	8	20	8	480	52.6	6.37	10802		8		0	2.231	1.069	0.980948	0.942251	16.3	1.95	60	186	54	15.69	1.61	25.25	High	High	High	High	High	High	1
FALSE	High	Master Protein	P19827	Inter-alpha-trypsin inhibitor heavy chain H1 OS=Homo sapiens OX=9606 GN=ITIH1 PE=1 SV=3	0	4.703	1	1	2	1	911	101.3	6.79	783		1		0	13.096	15.224	7.68895e-10	4.73537e-17	556.36	475.63	60	113.4	126.6		13.75	13.31	Peak Found	Not Found	High	High	Peak Found	Peak Found	1
FALSE	High	Master Protein	P28838	Cytosol aminopeptidase OS=Homo sapiens OX=9606 GN=LAP3 PE=1 SV=3	0	47.018	19	8	20	8	519	56.1	7.93	10294		8		0	2.364	1.269	0.996309	0.964251	7.46	4.61	60	166.7	73.3	8.7	9.79	13.63	High	High	High	High	High	High	1
FALSE	High	Master Protein	O75915	PRA1 family protein 3 OS=Homo sapiens OX=9606 GN=ARL6IP5 PE=1 SV=1	0	10.111	14	2	3	2	188	21.6	9.77	1627		2		0	2.764	1.242	0.942005	0.974293	30.79	17.68	59.9	165.6	74.4	23.31	5.63	6.7	Peak Found	Peak Found	High	High	Peak Found	Peak Found	1
FALSE	High	Master Protein	P29401	Transketolase OS=Homo sapiens OX=9606 GN=TKT PE=1 SV=3	0	180.103	41	23	97	23	623	67.8	7.66	61913		23		0	3.032	1.178	0.805258	0.996497	0.68	1.52	59.9	183.2	56.9	0.63	8.57	5.27	High	High	High	High	High	High	1
FALSE	High	Master Protein	P62851	40S ribosomal protein S25 OS=Homo sapiens OX=9606 GN=RPS25 PE=1 SV=1	0	23.992	34	5	30	5	125	13.7	10.11	16059		5		0	2.751	1.058	0.942005	0.942251	12.79	9.69	59.9	172.1	68	3.67	4.29	1.78	High	High	High	High	High	High	1
FALSE	High	Master Protein	P62942	Peptidyl-prolyl cis-trans isomerase FKBP1A OS=Homo sapiens OX=9606 GN=FKBP1A PE=1 SV=2	0	20.127	25	2	13	2	108	11.9	8.16	9314		2		0	3.103	1.067	0.746345	0.942251	9.72	18.91	59.8	179.2	60.9	0.97	12.86	16.54	High	High	High	High	High	High	1
FALSE	High	Master Protein	Q13813	Spectrin alpha chain, non-erythrocytic 1 OS=Homo sapiens OX=9606 GN=SPTAN1 PE=1 SV=3	0	31.135	3	6	18	6	2472	284.4	5.35	7773		6		0	3.535	1.107	0.425148	0.966855	27.32	42.88	59.8	172.9	67.3	7.85	17.7	12.94	High	High	High	High	High	High	1
FALSE	High	Master Protein	P25787	Proteasome subunit alpha type-2 OS=Homo sapiens OX=9606 GN=PSMA2 PE=1 SV=2	0	24.258	24	4	14	4	234	25.9	7.43	5860		4		0	2.063	1.758	0.920381	0.332636	12.8	16.32	59.8	136.7	103.5	12.52	2.2	2.46	High	High	High	High	High	High	1
FALSE	High	Master Protein	P63151	Serine/threonine-protein phosphatase 2A 55 kDa regulatory subunit B alpha isoform OS=Homo sapiens OX=9606 GN=PPP2R2A PE=1 SV=1	0	29.395	16	5	15	5	447	51.7	6.2	8393		5		0	2.673	1.16	0.951046	0.987417	17.37	21.77	59.8	179.9	60.3	14.26	6.04	27.47	High	High	High	High	High	High	1
FALSE	High	Master Protein	P05141	ADP/ATP translocase 2 OS=Homo sapiens OX=9606 GN=SLC25A5 PE=1 SV=7	0	98.173	40	13	96	3	298	32.8	9.69	62742		13		11	2.807	1.482	0.922539	0.7754	5.72	1.05	59.7	140.3	100	2.8	3.46	4.61	High	High	High	High	High	High	1
FALSE	High	Master Protein	O95782	AP-2 complex subunit alpha-1 OS=Homo sapiens OX=9606 GN=AP2A1 PE=1 SV=3	0	13.621	4	4	6	1	977	107.5	7.03	2161		4		1	3.059	1.301	0.785706	0.942251	18.61	5.24	59.7	182.1	58.2	15.32	2.07	48.97	Peak Found	Peak Found	High	High	Peak Found	Peak Found	1
FALSE	High	Master Protein	P36542	ATP synthase subunit gamma, mitochondrial OS=Homo sapiens OX=9606 GN=ATP5F1C PE=1 SV=1	0	38.92	23	7	25	7	298	33	9.22	15184		7		0	2.311	1.575	0.996309	0.616304	3.78	5.33	59.7	134.3	106	6.59	9.75	1.6	High	High	High	High	High	High	1
FALSE	High	Master Protein	Q06323	Proteasome activator complex subunit 1 OS=Homo sapiens OX=9606 GN=PSME1 PE=1 SV=1	0	72.813	36	9	45	9	249	28.7	6.02	26528		9		0	2.804	1.207	0.923391	0.987119	4.95	2.85	59.7	175.6	64.7	6.77	2.74	18.47	High	High	High	High	High	High	1
FALSE	High	Master Protein	P55010	Eukaryotic translation initiation factor 5 OS=Homo sapiens OX=9606 GN=EIF5 PE=1 SV=2	0	22.001	11	5	16	5	431	49.2	5.58	8902		5		0	2.514	1.092	0.996309	0.960157	17.73	2.82	59.7	168.9	71.4	8.53	11.48	9.52	High	High	High	High	High	High	1
FALSE	High	Master Protein	P12081	Histidine--tRNA ligase, cytoplasmic OS=Homo sapiens OX=9606 GN=HARS1 PE=1 SV=2	0	25.737	14	7	18	7	509	57.4	5.88	7091		7		0	1.784	2.128	0.619188	0.0647567	14.34	34.73	59.7	124.8	115.6	10.58	1.61	12.29	High	High	High	High	High	High	1
FALSE	High	Master Protein	P04114	Apolipoprotein B-100 OS=Homo sapiens OX=9606 GN=APOB PE=1 SV=2	0	5.037	0	2	8	1	4563	515.3	7.05	4927		2		0	2.518	1.509	0.996309	0.7408	6.46	4.5	59.7	150.3	90	6.17	12.31	1.89	Peak Found	High	Peak Found	Peak Found	Peak Found	Peak Found	1
FALSE	High	Master Protein	P50213	Isocitrate dehydrogenase [NAD] subunit alpha, mitochondrial OS=Homo sapiens OX=9606 GN=IDH3A PE=1 SV=1	0	30.198	15	5	8	5	366	39.6	6.92	4660		5		0	2.721	1.031	0.942005	0.907579	8.09	7.8	59.7	195.2	45.1	55.65	20.68	47.5	Peak Found	High	High	High	Peak Found	Peak Found	1
FALSE	High	Master Protein	P00352	Aldehyde dehydrogenase 1A1 OS=Homo sapiens OX=9606 GN=ALDH1A1 PE=1 SV=2	0	117.975	35	16	56	14	501	54.8	6.73	33779		16		2	2.418	1.098	0.998773	0.960157	2.36	15.36	59.7	164.3	76.1	14.42	0.45	14.29	High	High	High	High	High	High	1
FALSE	High	Master Protein	Q92620	Pre-mRNA-splicing factor ATP-dependent RNA helicase PRP16 OS=Homo sapiens OX=9606 GN=DHX38 PE=1 SV=2	0.002	2.747	1	2	6	1	1227	140.4	6.54	1564		2		0	1.525	2.503	0.272209	0.0102684	10.01	25.47	59.7	91	149.3	3.99	13.49	27.81	High	Peak Found	Peak Found	High	High	High	1
FALSE	High	Master Protein	Q8IYJ2	Uncharacterized protein C10orf67, mitochondrial OS=Homo sapiens OX=9606 GN=C10orf67 PE=1 SV=3	0.006	2.376	2	1	3	1	551	63.6	8.84	1129		1		0	2.824	1.205	0.916739	0.987417	1.25	29.25	59.7	168.5	71.9	22.78	23.94	4.74	Peak Found	High	Peak Found	Peak Found	High	High	1
FALSE	High	Master Protein	O15145	Actin-related protein 2/3 complex subunit 3 OS=Homo sapiens OX=9606 GN=ARPC3 PE=1 SV=3	0	33.581	29	5	21	5	178	20.5	8.59	11900		5		0	2.982	1.419	0.843373	0.868704	8.72	23.75	59.6	168.2	72.2	3.58	3.79	9.85	High	High	High	High	High	High	1
FALSE	High	Master Protein	P04844	Dolichyl-diphosphooligosaccharide--protein glycosyltransferase subunit 2 OS=Homo sapiens OX=9606 GN=RPN2 PE=1 SV=3	0	101.058	25	12	50	12	631	69.2	5.69	26533		12		0	2.675	1.403	0.951046	0.872745	12.97	14.46	59.6	155.9	84.5	1.11	9.71	5.39	High	High	High	High	High	High	1
FALSE	High	Master Protein	P10809	60 kDa heat shock protein, mitochondrial OS=Homo sapiens OX=9606 GN=HSPD1 PE=1 SV=2	0	222.706	47	25	140	25	573	61	5.87	95566		25		0	2.901	1.239	0.88192	0.977088	0.16	2.04	59.6	175.6	64.9	2.75	0.27	0.21	High	High	High	High	High	High	1
FALSE	High	Master Protein	Q00325	Phosphate carrier protein, mitochondrial OS=Homo sapiens OX=9606 GN=SLC25A3 PE=1 SV=2	0	43.033	24	9	48	9	362	40.1	9.38	27407		9		0	2.555	1.372	0.996309	0.901712	1.33	0.44	59.5	141.9	98.6	1.64	6.06	4.46	High	High	High	High	High	High	1
FALSE	High	Master Protein	P08238	Heat shock protein HSP 90-beta OS=Homo sapiens OX=9606 GN=HSP90AB1 PE=1 SV=4	0	509.217	56	55	376	28	724	83.2	5.03	233921		55		25	2.781	1.206	0.939804	0.987119	0.38	5.19	59.5	168.5	72	3.44	1.07	0.33	High	High	High	High	High	High	1
FALSE	High	Master Protein	P61026	Ras-related protein Rab-10 OS=Homo sapiens OX=9606 GN=RAB10 PE=1 SV=1	0	31.167	47	8	24	5	200	22.5	8.38	15492		8		1	2.764	1.424	0.942005	0.85985	15.48	26.19	59.5	165.7	74.8	1.52	26.91	1.37	High	High	High	High	Peak Found	Peak Found	1
FALSE	High	Master Protein	P23297	Protein S100-A1 OS=Homo sapiens OX=9606 GN=S100A1 PE=1 SV=2	0	16.911	16	1	8	1	94	10.5	4.5	4825		1		0	3.159	0.882	0.701584	0.599047	2.79	3.21	59.5	188	52.5	13.37	16	16.4	High	Peak Found	High	High	High	High	1
FALSE	High	Master Protein	Q07666	KH domain-containing, RNA-binding, signal transduction-associated protein 1 OS=Homo sapiens OX=9606 GN=KHDRBS1 PE=1 SV=1	0	18.791	9	4	7	4	443	48.2	8.66	3599		4		0	2.934	1.268	0.86812	0.964251	23.46	3.88	59.5	174.5	66	6.18	15.15	11.13	High	Peak Found	High	High	High	Peak Found	1
FALSE	High	Master Protein	P13284	Gamma-interferon-inducible lysosomal thiol reductase OS=Homo sapiens OX=9606 GN=IFI30 PE=1 SV=3	0.001	3.439	4	1	1	1	250	27.9	4.88	325		1		0	4.045	0.01	0.171445	4.73537e-17	5.05	0	59.5	240.5		2.29	7.1		Peak Found	Peak Found	Peak Found	High	Not Found	Not Found	1
FALSE	High	Master Protein	Q9P035	Very-long-chain (3R)-3-hydroxyacyl-CoA dehydratase 3 OS=Homo sapiens OX=9606 GN=HACD3 PE=1 SV=2	0	23.963	17	5	10	5	362	43.1	8.94	4299		5		0	2.075	0.91	0.928563	0.689076	6.59	4.83	59.4	185.8	54.8	7.54	20.14	12.26	High	Peak Found	High	High	High	Peak Found	1
FALSE	High	Master Protein	Q8HXB8	60S ribosomal protein L29 OS=Macaca fascicularis OX=9541 GN=RPL29 PE=2 SV=3	0	7.972	15	2	13	2	157	17.5	11.66	3479	23.38	1	1	0	2.476	1.499	0.996309	0.752953	6.72	0.82	59.4	149.9	90.7	5.58	0.22	6.55	High	High	High	High	High	High	1
FALSE	High	Master Protein	Q8N3Y7	Epidermal retinol dehydrogenase 2 OS=Homo sapiens OX=9606 GN=SDR16C5 PE=1 SV=2	0.003	2.651	3	1	2	1	309	34.1	8.46	460		1		0	2.608	1.443	0.979269	0.828673	23.09	3.85	59.4	154.9	85.7	0.55	21.22	4.22	High	High	Peak Found	Peak Found	Peak Found	Peak Found	1
FALSE	High	Master Protein	O43795	Unconventional myosin-Ib OS=Homo sapiens OX=9606 GN=MYO1B PE=1 SV=3	0	9.673	4	4	5	4	1136	131.9	9.38	1922		4		0	14.771	0.01	3.9177e-11	4.73537e-17	490.9	0	59.4	240.6			14.4		Peak Found	Not Found	High	High	Not Found	High	1
FALSE	High	Master Protein	Q9Y2F5	Little elongation complex subunit 1 OS=Homo sapiens OX=9606 GN=ICE1 PE=1 SV=5	0.008	1.843	0	1	1	1	2266	247.7	5.48	324		1		0	2.747	1.31	0.942005	0.942251	14.63	8.53	59.3	163	77.7	4.43	9.49	3.7	Peak Found	High	Peak Found	Peak Found	Peak Found	Peak Found	1
FALSE	High	Master Protein	Q01082	Spectrin beta chain, non-erythrocytic 1 OS=Homo sapiens OX=9606 GN=SPTBN1 PE=1 SV=2	0	35.479	5	9	9	9	2364	274.4	5.57	3223		9		0	1.879	1.648	0.757773	0.497778	3.06	14.2	59.3	100.2	140.5	1.85	0.69	10.56	Peak Found	Peak Found	High	High	Peak Found	High	1
FALSE	High	Master Protein	P32929	Cystathionine gamma-lyase OS=Homo sapiens OX=9606 GN=CTH PE=1 SV=3	0	16.496	8	3	8	3	405	44.5	6.7	3019		3		0	1.527	0.885	0.27508	0.609749	28.79	0	59.3	204.2	36.5	35.21	8.78	14.46	Peak Found	High	High	High	Peak Found	High	1
FALSE	High	Master Protein	P39019	40S ribosomal protein S19 OS=Homo sapiens OX=9606 GN=RPS19 PE=1 SV=2	0	61.494	55	10	58	10	145	16.1	10.32	32620		10		0	2.759	1.117	0.942005	0.970232	9.92	20.22	59.3	174.9	65.8	4.06	3.81	12.4	High	High	High	High	High	High	1
FALSE	High	Master Protein	P07711	Procathepsin L OS=Homo sapiens OX=9606 GN=CTSL PE=1 SV=2	0	36.011	17	6	39	6	333	37.5	5.45	24824		6		0	2.433	1.23	0.996309	0.98469	2.31	0.91	59.2	174.7	66	1.16	4.39	0.78	High	High	High	High	High	High	1
FALSE	High	Master Protein	P42704	Leucine-rich PPR motif-containing protein, mitochondrial OS=Homo sapiens OX=9606 GN=LRPPRC PE=1 SV=3	0	88.847	11	18	60	18	1394	157.8	6.13	30825		18		0	2.567	1.095	0.995031	0.960157	0.82	7.23	59.2	174.1	66.7	12.36	4.66	2.87	High	High	High	High	High	High	1
FALSE	High	Master Protein	Q9NYF8	Bcl-2-associated transcription factor 1 OS=Homo sapiens OX=9606 GN=BCLAF1 PE=1 SV=2	0	4.865	1	1	2	1	920	106.1	9.98	1470		1		0	2.999	1.066	0.837044	0.942251	59.05	43.36	59.2	177.6	63.1	54.76	2.83	16.9	Peak Found	Peak Found	High	High	Peak Found	Peak Found	1
FALSE	High	Master Protein	P30041	Peroxiredoxin-6 OS=Homo sapiens OX=9606 GN=PRDX6 PE=1 SV=3	0	84	62	14	54	7	224	25	6.38	32082		14		5	2.809	1.277	0.922539	0.960157	5.54	5.09	59.2	169.8	71	5.67	1.35	4.55	High	High	High	High	High	High	1
FALSE	High	Master Protein	Q14974	Importin subunit beta-1 OS=Homo sapiens OX=9606 GN=KPNB1 PE=1 SV=2	0	157.663	25	20	89	20	876	97.1	4.78	55110		20		0	2.716	1.225	0.942005	0.98541	3.39	3.26	59.2	164.7	76.1	7.08	3.51	2.95	High	High	High	High	High	High	1
FALSE	High	Master Protein	P16615	Sarcoplasmic/endoplasmic reticulum calcium ATPase 2 OS=Homo sapiens OX=9606 GN=ATP2A2 PE=1 SV=1	0	38.035	8	8	18	8	1042	114.7	5.34	8589		8		0	2.343	1.032	0.996309	0.907579	4.13	11.91	59.2	189.6	51.2	37.76	2.65	22.26	High	High	High	High	High	High	1
FALSE	High	Master Protein	Q13595	Transformer-2 protein homolog alpha OS=Homo sapiens OX=9606 GN=TRA2A PE=1 SV=1	0.002	3.122	2	1	2	1	282	32.7	11.27	639		1		0	3.11	0.959	0.739797	0.809011	23.22	12.6	59.2	184.1	56.8	6.43	28.12	18.34	High	Peak Found	Peak Found	Peak Found	Peak Found	Peak Found	1
FALSE	High	Master Protein	P78330	Phosphoserine phosphatase OS=Homo sapiens OX=9606 GN=PSPH PE=1 SV=2	0	6	8	2	6	2	225	25	5.69	3890		2		0	2.932	1.111	0.86812	0.967212	5.33	8.64	59.2	174.5	66.3	2.61	2.03	11.18	High	High	High	High	High	High	1
FALSE	High	Master Protein	Q8IXM3	39S ribosomal protein L41, mitochondrial OS=Homo sapiens OX=9606 GN=MRPL41 PE=1 SV=1	0.002	2.935	5	1	1	1	137	15.4	9.57	261		1		0	2.358	1.717	0.996309	0.38774	16.89	26.4	59.1	139.4	101.5	12.8	28.51	37	Peak Found	Peak Found	Peak Found	Peak Found	Peak Found	High	1
FALSE	High	Master Protein	P61160	Actin-related protein 2 OS=Homo sapiens OX=9606 GN=ACTR2 PE=1 SV=1	0	38.514	20	7	17	7	394	44.7	6.74	9524		7		0	2.949	1.174	0.866579	0.995769	5.16	12.27	59.1	190.8	50.1	7.59	8.03	4.34	High	High	High	High	Peak Found	Peak Found	1
FALSE	High	Master Protein	P19440	Glutathione hydrolase 1 proenzyme OS=Homo sapiens OX=9606 GN=GGT1 PE=1 SV=2	0	31.006	14	6	18	5	569	61.4	7.12	10987		6		1	2.885	1.182	0.885579	1	13.45	16.42	59.1	194.5	46.5	12.45	11.13	15	High	High	High	High	High	High	1
FALSE	High	Master Protein	P51149	Ras-related protein Rab-7a OS=Homo sapiens OX=9606 GN=RAB7A PE=1 SV=1	0	49.386	42	10	31	9	207	23.5	6.7	16057		10		0	2.596	1.273	0.984336	0.960157	2.04	7.96	59	159.9	81	0.5	0.95	2.27	High	High	High	High	High	High	1
FALSE	High	Master Protein	P62913	60S ribosomal protein L11 OS=Homo sapiens OX=9606 GN=RPL11 PE=1 SV=2	0	26.546	21	4	25	4	178	20.2	9.6	18424		4		0	2.774	1.332	0.940838	0.936556	3.96	1.94	59	162.5	78.5	7.46	14.98	8.94	High	High	High	High	High	High	1
FALSE	High	Master Protein	P35232	Prohibitin OS=Homo sapiens OX=9606 GN=PHB PE=1 SV=1	0	107.612	57	15	62	15	272	29.8	5.76	37602		15		0	2.44	1.342	0.996309	0.925329	2.97	3.65	59	158.1	82.9	2.63	2.21	2.26	High	High	High	High	High	High	1
FALSE	High	Master Protein	Q6DHE8	Rho-related GTP-binding protein RhoA-D OS=Danio rerio OX=7955 GN=rhoad PE=1 SV=1	0	13.384	19	4	12	4	193	22	6.58	4717		4		0	2.136	1.016	0.942005	0.896533	17.54	8.94	59	183.7	57.3	20.53	2.64	3.62	High	High	High	High	High	High	1
FALSE	High	Master Protein	P67809	Y-box-binding protein 1 OS=Homo sapiens OX=9606 GN=YBX1 PE=1 SV=3	0	58.791	43	7	32	5	324	35.9	9.88	20762	0	7	2	2	2.722	1.403	0.942005	0.872745	4.99	12.67	59	157.3	83.8	8.58	1.61	5.18	High	High	High	High	High	High	1
FALSE	High	Master Protein	A5A6I3	Eukaryotic translation initiation factor 3 subunit F OS=Pan troglodytes OX=9598 GN=EIF3F PE=2 SV=1	0	26.66	14	4	14	4	361	37.9	5.45	7989		4		0	2.536	1.178	0.996309	0.996497	15.35	11.44	58.9	157.8	83.2	11.86	1.72	1.19	High	High	High	High	High	High	1
FALSE	High	Master Protein	P06753	Tropomyosin alpha-3 chain OS=Homo sapiens OX=9606 GN=TPM3 PE=1 SV=2	0	65.063	19	9	29	3	285	32.9	4.72	16692		9		6	2.934	1.433	0.86812	0.842522	2.6	4.1	58.9	166.5	74.5	5.17	0.43	1.14	Peak Found	Peak Found	High	High	High	High	1
FALSE	High	Master Protein	Q13347	Eukaryotic translation initiation factor 3 subunit I OS=Homo sapiens OX=9606 GN=EIF3I PE=1 SV=1	0	48.086	32	7	19	7	325	36.5	5.64	10601		7		0	2.233	1.162	0.981784	0.990396	11.04	3.3	58.9	162.3	78.8	1.65	2.99	10.97	High	High	High	High	High	High	1
FALSE	Medium	Master Protein	Q13315	Serine-protein kinase ATM OS=Homo sapiens OX=9606 GN=ATM PE=1 SV=4	0.01	1.737	0	1	2	1	3056	350.5	6.81	325		1		0	1.489	2.604	0.229778	0.00610898	3.2	9	58.9	87.7	153.4	8.27	5.22	0.3	Peak Found	Peak Found	Peak Found	Peak Found	High	High	1
FALSE	High	Master Protein	A5A6J1	Tubulin alpha-1A chain OS=Pan troglodytes OX=9598 GN=TUBA1A PE=2 SV=1	0	317.494	69	28	196	2	451	50.1	5.06	117079		28		27	2.656	1.353	0.953861	0.90874	3.36	0.11	58.9	162.2	78.9	2.13	0.34	3.87	Peak Found	Peak Found	High	High	Peak Found	Peak Found	1
FALSE	High	Master Protein	P11172	Uridine 5'-monophosphate synthase OS=Homo sapiens OX=9606 GN=UMPS PE=1 SV=1	0	18.125	9	3	5	3	480	52.2	7.24	2861		3		0	2.525	0.097	0.996309	4.73537e-17	26.11	708.7	58.8	178.6	62.6	18.48	31.72		High	Peak Found	High	High	Not Found	Peak Found	1
FALSE	High	Master Protein	Q9BXS5	AP-1 complex subunit mu-1 OS=Homo sapiens OX=9606 GN=AP1M1 PE=1 SV=3	0	18.87	13	5	16	5	423	48.6	7.3	6048		5		0	1.95	1.321	0.846938	0.942251	12.01	26.22	58.8	161.7	79.5	10.3	17.18	8.71	High	High	High	High	High	High	1
FALSE	Medium	Master Protein	Q8TD30	Alanine aminotransferase 2 OS=Homo sapiens OX=9606 GN=GPT2 PE=1 SV=1	0.011	1.665	1	1	3	1	523	57.9	7.71	1837		1		0	1.667	2.436	0.447645	0.0145015	4.35	0.12	58.8	98	143.2	2.23	6.38	2.12	High	Peak Found	Peak Found	Peak Found	High	High	1
FALSE	High	Master Protein	P17980	26S proteasome regulatory subunit 6A OS=Homo sapiens OX=9606 GN=PSMC3 PE=1 SV=3	0	49.068	26	9	23	9	439	49.2	5.24	13411		9		0	2.575	1.165	0.993673	0.991131	27.62	45.78	58.8	183.7	57.6	0.96	6.78	12.45	High	High	High	High	High	High	1
FALSE	High	Master Protein	P61247	40S ribosomal protein S3a OS=Homo sapiens OX=9606 GN=RPS3A PE=1 SV=2	0	70.89	48	12	62	12	264	29.9	9.73	31298		12		0	3.014	1.265	0.822564	0.966855	18.32	11.26	58.7	171	70.3	4.39	11.06	4.3	High	High	High	High	High	High	1
FALSE	High	Master Protein	P60900	Proteasome subunit alpha type-6 OS=Homo sapiens OX=9606 GN=PSMA6 PE=1 SV=1	0	61.574	32	8	34	8	246	27.4	6.76	20641		8		0	2.833	1.227	0.907231	0.985115	15.63	24.23	58.7	175.6	65.7	2.84	7.19	8.84	High	High	High	High	High	High	1
FALSE	High	Master Protein	P14868	Aspartate--tRNA ligase, cytoplasmic OS=Homo sapiens OX=9606 GN=DARS1 PE=1 SV=2	0	72.586	31	14	45	14	501	57.1	6.55	23821		14		0	2.576	1.454	0.993673	0.814946	10.8	3.97	58.7	140.8	100.4	6.89	1.53	0.26	High	High	High	High	High	High	1
FALSE	High	Master Protein	B5ME19	Eukaryotic translation initiation factor 3 subunit C-like protein OS=Homo sapiens OX=9606 GN=EIF3CL PE=1 SV=1	0	51.384	10	9	26	9	914	105.4	5.64	13912		9		0	2.058	1.205	0.918468	0.987417	24.25	20.21	58.7	205.1	36.2	8.05	4.07	2.25	High	High	High	High	High	High	1
FALSE	High	Master Protein	Q9H0U4	Ras-related protein Rab-1B OS=Homo sapiens OX=9606 GN=RAB1B PE=1 SV=1	0	39.621	43	8	30	2	201	22.2	5.73	18839		8		0	2.347	1.155	0.996309	0.986036	14.14	6.49	58.7	162.3	79	5.7	15.38	32.84	Peak Found	Peak Found	High	High	Peak Found	Peak Found	1
FALSE	High	Master Protein	P48643	T-complex protein 1 subunit epsilon OS=Homo sapiens OX=9606 GN=CCT5 PE=1 SV=1	0	101.256	34	17	55	17	541	59.6	5.66	31273		17		0	3.061	1.217	0.785483	0.98541	3.41	21.78	58.7	179.4	61.9	4.22	1	20.38	High	High	High	High	High	High	1
FALSE	High	Master Protein	P52272	Heterogeneous nuclear ribonucleoprotein M OS=Homo sapiens OX=9606 GN=HNRNPM PE=1 SV=3	0	115.56	35	23	77	23	730	77.5	8.7	40018		23		0	2.895	1.146	0.885552	0.98541	0.12	4.36	58.7	177.3	64	8.34	3.79	0.39	High	High	High	High	High	High	1
FALSE	High	Master Protein	P09211	Glutathione S-transferase P OS=Homo sapiens OX=9606 GN=GSTP1 PE=1 SV=2	0	63.157	40	7	25	7	210	23.3	5.64	18353		7		0	2.904	1.094	0.88192	0.960157	18.23	6.04	58.6	171.5	69.9	0.24	2.18	0.63	High	High	High	High	High	High	1
FALSE	High	Master Protein	O15212	Prefoldin subunit 6 OS=Homo sapiens OX=9606 GN=PFDN6 PE=1 SV=1	0.001	3.721	6	1	1	1	129	14.6	8.88	547		1		0	2.891	0.112	0.885579	4.73537e-17	2.79	825.27	58.6	169.5	71.8	3.94	1.28		Peak Found	Peak Found	High	Peak Found	Not Found	Peak Found	1
FALSE	High	Master Protein	P28799	Progranulin OS=Homo sapiens OX=9606 GN=GRN PE=1 SV=2	0.001	4.473	4	2	2	2	593	63.5	6.83	526		2		0	11.555	17.352	1.46554e-08	4.73537e-17	632.99	414.34	58.6	93.2	148.2		24.41	24.55	Not Found	Peak Found	High	Peak Found	High	Peak Found	1
FALSE	High	Master Protein	P51571	Translocon-associated protein subunit delta OS=Homo sapiens OX=9606 GN=SSR4 PE=1 SV=1	0	23.653	36	5	12	5	173	19	6.15	5447	2.2	5	1	0	1.265	1.293	0.0561508	0.945734	98.54	10.57	58.6	173.6	67.8	55.4	15.8	43.05	High	High	High	High	Peak Found	Peak Found	1
FALSE	High	Master Protein	O00541	Pescadillo homolog OS=Homo sapiens OX=9606 GN=PES1 PE=1 SV=1	0	15.439	8	4	6	4	588	68	7.33	1639		4		0	2.152	0.887	0.946221	0.616044	11.56	54.62	58.5	176.3	65.2	8.75	12.91	7.44	High	Peak Found	High	High	Peak Found	Peak Found	1
FALSE	High	Master Protein	P41250	Glycine--tRNA ligase OS=Homo sapiens OX=9606 GN=GARS1 PE=1 SV=3	0	84.707	24	17	59	17	739	83.1	7.03	31316		17		0	2.756	1.162	0.942005	0.990396	6.4	2.4	58.5	172.9	68.5	4.09	5.49	4.44	High	High	High	High	High	High	1
FALSE	High	Master Protein	Q15293	Reticulocalbin-1 OS=Homo sapiens OX=9606 GN=RCN1 PE=1 SV=1	0	56.894	39	11	25	11	331	38.9	5	11129		11		0	2.688	1.144	0.946435	0.98541	3.64	10.89	58.5	192.4	49.1	4.31	0.08	1.86	High	High	High	High	Peak Found	High	1
FALSE	High	Master Protein	P04632	Calpain small subunit 1 OS=Homo sapiens OX=9606 GN=CAPNS1 PE=1 SV=1	0	27.835	26	5	16	5	268	28.3	5.2	9524		5		0	2.899	1.179	0.88364	0.997906	4.51	9.39	58.5	190.3	51.2	6.88	0.43	39.05	High	High	High	High	Peak Found	High	1
FALSE	High	Master Protein	Q99733	Nucleosome assembly protein 1-like 4 OS=Homo sapiens OX=9606 GN=NAP1L4 PE=1 SV=1	0	34.458	10	3	23	2	375	42.8	4.69	12967		3		0	16.355	11.521	2.67938e-12	4.73537e-17	441.15	634.89	58.4	166.5	75.1		5.56	7.89	High	High	High	High	High	High	1
FALSE	High	Master Protein	Q13765	Nascent polypeptide-associated complex subunit alpha OS=Homo sapiens OX=9606 GN=NACA PE=1 SV=1	0	39.677	26	4	21	4	215	23.4	4.56	14380		4		0	2.863	1.191	0.89552	0.995527	11.43	8.3	58.4	179.4	62.2	42.96	30.08	39.92	High	High	High	High	High	High	1
FALSE	High	Master Protein	P09493	Tropomyosin alpha-1 chain OS=Homo sapiens OX=9606 GN=TPM1 PE=1 SV=2	0	57.334	26	9	31	4	284	32.7	4.74	18124		9		0	2.916	1.366	0.878818	0.903288	10.97	0.65	58.3	167.7	74	8.6	11.47	10.81	High	High	High	High	Peak Found	Peak Found	1
FALSE	Medium	Master Protein	Q9Y6Q1	Calpain-6 OS=Homo sapiens OX=9606 GN=CAPN6 PE=1 SV=2	0.031	1.164	1	1	3	1	641	74.5	7.05	929		1		0	4.146	0.01	0.139392	4.73537e-17	22.79	0	58.3	241.7		13.73	7.88		Peak Found	High	Peak Found	High	Not Found	Not Found	1
FALSE	High	Master Protein	P98179	RNA-binding protein 3 OS=Homo sapiens OX=9606 GN=RBM3 PE=1 SV=1	0	12.099	11	1	2	1	157	17.2	8.91	1301		1		0	16.319	1.384	2.84046e-12	0.889547	442.15	0	58.3	161.1	80.6		5.33		Peak Found	Not Found	High	High	Peak Found	Not Found	1
FALSE	High	Master Protein	P07910	Heterogeneous nuclear ribonucleoproteins C1/C2 OS=Homo sapiens OX=9606 GN=HNRNPC PE=1 SV=4	0	116.013	45	13	94	13	306	33.7	5.08	56293	1.98	13	1	0	2.753	1.222	0.942005	0.98541	10.37	2.38	58.2	170.2	71.6	2.45	0.47	2.57	High	High	High	High	High	High	1
FALSE	High	Master Protein	P30153	Serine/threonine-protein phosphatase 2A 65 kDa regulatory subunit A alpha isoform OS=Homo sapiens OX=9606 GN=PPP2R1A PE=1 SV=4	0	67.78	27	13	44	13	589	65.3	5.11	19466		13		0	2.559	0.954	0.99504	0.794584	18.04	0.01	58.2	175.3	66.5	9.51	8.49	11.66	High	High	High	High	High	High	1
FALSE	High	Master Protein	O14818	Proteasome subunit alpha type-7 OS=Homo sapiens OX=9606 GN=PSMA7 PE=1 SV=1	0	56.972	39	7	30	7	248	27.9	8.46	16475		7		0	2.698	1.097	0.946221	0.960157	35.93	33.44	58.2	170.6	71.2	10.64	1.3	12	High	High	High	High	High	High	1
FALSE	High	Master Protein	Q9ULX3	RNA-binding protein NOB1 OS=Homo sapiens OX=9606 GN=NOB1 PE=1 SV=1	0	5.499	4	2	3	2	412	46.6	7.18	1401		2		0	13.629	10.126	2.85618e-10	4.73537e-17	533.79	724.55	58.2	181.9	59.9		50.54	0.53	Peak Found	Not Found	High	High	Peak Found	Peak Found	1
FALSE	High	Master Protein	P04792	Heat shock protein beta-1 OS=Homo sapiens OX=9606 GN=HSPB1 PE=1 SV=2	0	62.658	48	10	54	10	205	22.8	6.4	30309		10		0	2.522	1.47	0.996309	0.79103	12.51	7.2	58.2	152.5	89.3	14.18	4.69	8.98	High	High	High	High	High	High	1
FALSE	High	Master Protein	P22314	Ubiquitin-like modifier-activating enzyme 1 OS=Homo sapiens OX=9606 GN=UBA1 PE=1 SV=3	0	172.309	22	21	89	21	1058	117.8	5.76	50844		21		0	2.844	1.117	0.89937	0.970079	5.28	15.63	58.2	184.8	57	15.19	3.3	1.94	High	High	High	High	High	High	1
FALSE	High	Master Protein	Q15370	Elongin-B OS=Homo sapiens OX=9606 GN=ELOB PE=1 SV=1	0	14.087	34	3	6	3	118	13.1	4.88	3537		3		0	3.051	1.11	0.791651	0.967212	3.4	5.41	58.1	177.4	64.5	6.22	2.98	11.36	Peak Found	Peak Found	High	High	High	Peak Found	1
FALSE	High	Master Protein	Q92599	Septin-8 OS=Homo sapiens OX=9606 GN=SEPTIN8 PE=1 SV=4	0	14.696	6	4	12	1	483	55.7	6.28	6363		4		0	0.178	0.101	7.98144e-17	4.73537e-17	1313.39	742.63	58.1	181.8	60.1	1.38			Peak Found	Peak Found	High	Not Found	Not Found	Peak Found	1
FALSE	High	Master Protein	P55072	Transitional endoplasmic reticulum ATPase OS=Homo sapiens OX=9606 GN=VCP PE=1 SV=4	0	237.414	45	36	152	36	806	89.3	5.26	84135		36		0	2.908	1.354	0.88192	0.907905	3.29	2.27	58.1	165.7	76.2	1.89	3.98	1.32	High	High	High	High	High	High	1
FALSE	High	Master Protein	P49721	Proteasome subunit beta type-2 OS=Homo sapiens OX=9606 GN=PSMB2 PE=1 SV=1	0	21.235	22	4	19	4	201	22.8	7.02	9837		4		0	2.679	1.329	0.951046	0.940858	1.23	5.86	58	164.2	77.8	8.13	1.36	0.22	High	High	High	High	High	High	1
FALSE	High	Master Protein	P35579	Myosin-9 OS=Homo sapiens OX=9606 GN=MYH9 PE=1 SV=4	0	711.767	44	82	399	70	1960	226.4	5.6	252095	0	82	1	11	2.762	1.305	0.942005	0.942251	2.05	3.19	58	168.8	73.1	4.59	2.44	8.92	High	High	High	High	High	High	1
FALSE	High	Master Protein	Q8NHV4	Protein NEDD1 OS=Homo sapiens OX=9606 GN=NEDD1 PE=1 SV=1	0.008	1.856	1	1	1	1	660	71.9	7.97	336		1		0	2.677	0.123	0.951046	4.73537e-17	20.53	903.38	58	155.3	86.7	1.01	20.39		High	Peak Found	Peak Found	Peak Found	Not Found	Peak Found	1
FALSE	High	Master Protein	O75083	WD repeat-containing protein 1 OS=Homo sapiens OX=9606 GN=WDR1 PE=1 SV=4	0	133.433	39	15	51	15	606	66.2	6.65	31453		15		0	3.041	1.075	0.795758	0.942251	14.58	2.21	58	162.8	79.2	3.78	0.87	6.98	High	High	High	High	High	High	1
FALSE	High	Master Protein	P11717	Cation-independent mannose-6-phosphate receptor OS=Homo sapiens OX=9606 GN=IGF2R PE=1 SV=3	0	8.474	1	3	5	3	2491	274.2	5.94	1721		3		0	2.305	0.118	0.996309	4.73537e-17	4.48	865.21	58	190.3	51.7	35.37	16.24		Peak Found	Peak Found	High	High	Not Found	Peak Found	1
FALSE	High	Master Protein	O75131	Copine-3 OS=Homo sapiens OX=9606 GN=CPNE3 PE=1 SV=1	0	21.442	9	5	10	4	537	60.1	5.85	5227		5		1	2.941	1.025	0.86812	0.903288	0.67	29.16	58	187.5	54.5	2.46	16.23	12.98	Peak Found	High	High	High	Peak Found	Peak Found	1
FALSE	High	Master Protein	P62829	60S ribosomal protein L23 OS=Homo sapiens OX=9606 GN=RPL23 PE=1 SV=1	0	33.303	59	7	23	7	140	14.9	10.51	12346		7		0	2.704	1.612	0.946221	0.558647	6.73	2.6	58	156.6	85.5	5.14	6.5	1.76	High	High	High	High	High	High	1
FALSE	High	Master Protein	P61619	Protein transport protein Sec61 subunit alpha isoform 1 OS=Homo sapiens OX=9606 GN=SEC61A1 PE=1 SV=2	0	24.927	13	7	17	7	476	52.2	8.06	6271		7		0	2.262	1.569	0.995031	0.62611	12.41	7.67	58	141.6	100.5	1.18	22.02	2.13	High	High	High	High	High	High	1
FALSE	High	Master Protein	P61256	60S ribosomal protein L26 OS=Macaca fascicularis OX=9541 GN=RPL26 PE=2 SV=1	0	42.798	49	10	49	10	145	17.2	10.55	27613		10		0	2.348	1.245	0.996309	0.971179	6.15	14.23	57.9	168	74	23.92	11.03	7.85	High	High	High	High	High	High	1
FALSE	Medium	Master Protein	Q6PD62	RNA polymerase-associated protein CTR9 homolog OS=Homo sapiens OX=9606 GN=CTR9 PE=1 SV=1	0.034	1.139	1	1	2	1	1173	133.4	6.77	337		1		0	1.654	2.527	0.438258	0.00908851	0.69	10.54	57.9	95.8	146.3	0.77	0.12	10.8	High	Peak Found	Peak Found	Peak Found	Peak Found	High	1
FALSE	High	Master Protein	Q6DKJ4	Nucleoredoxin OS=Homo sapiens OX=9606 GN=NXN PE=1 SV=2	0	14.394	8	2	5	2	435	48.4	4.97	3275		2		0	2.451	0.109	0.996309	4.73537e-17	2.46	798.01	57.9	191.7	50.4	41.45	2.23		High	High	High	High	Not Found	Peak Found	1
FALSE	High	Master Protein	P27694	Replication protein A 70 kDa DNA-binding subunit OS=Homo sapiens OX=9606 GN=RPA1 PE=1 SV=2	0	24.756	11	6	11	6	616	68.1	7.21	4261		6		0	2.312	1.276	0.996309	0.960157	10.11	23.85	57.9	177.1	65.1	19.07	16.99	0.15	High	High	High	High	Peak Found	High	1
FALSE	High	Master Protein	P35613	Basigin OS=Homo sapiens OX=9606 GN=BSG PE=1 SV=2	0	11.662	7	2	8	2	385	42.2	5.66	4401		2		0	2.626	1.189	0.968279	0.996108	7.35	2.89	57.9	192	50.2	47.5	9.25	7.5	High	High	High	High	High	High	1
FALSE	High	Master Protein	Q07864	DNA polymerase epsilon catalytic subunit A OS=Homo sapiens OX=9606 GN=POLE PE=1 SV=5	0.001	3.288	0	1	1	1	2286	261.4	6.39	347		1		0	2.94	1.253	0.86812	0.970079	11.34	5	57.8	169.8	72.4	9.28	1.51	14.01	Peak Found	Peak Found	Peak Found	High	Peak Found	Peak Found	1
FALSE	High	Master Protein	Q92598	Heat shock protein 105 kDa OS=Homo sapiens OX=9606 GN=HSPH1 PE=1 SV=1	0	110.797	23	18	68	16	858	96.8	5.39	41147		18		2	2.613	1.412	0.9774	0.872745	10.96	3.73	57.7	158.3	83.9	7.69	2.23	7.19	High	High	High	High	High	High	1
FALSE	High	Master Protein	O14950	Myosin regulatory light chain 12B OS=Homo sapiens OX=9606 GN=MYL12B PE=1 SV=2	0	62.63	48	8	29	8	172	19.8	4.84	17860		8		0	2.721	1.302	0.942005	0.942251	6.12	0.01	57.7	167.2	75.1	1.94	3.74	4.7	High	High	High	High	High	High	1
FALSE	High	Master Protein	Q8R404	MICOS complex subunit MIC13 OS=Mus musculus OX=10090 GN=Micos13 PE=1 SV=1	0.002	2.733	5	1	6	1	119	13.4	8.63	2438		1		0	2.935	1.267	0.86812	0.964251	3.57	44.34	57.7	169.3	73	9.02	12.41	32.08	High	High	High	High	High	High	1
FALSE	High	Master Protein	O75947	ATP synthase subunit d, mitochondrial OS=Homo sapiens OX=9606 GN=ATP5PD PE=1 SV=3	0	16.678	22	3	10	3	161	18.5	5.3	5631		3		0	3.247	1.919	0.624578	0.166764	14.73	71.59	57.7	191.2	51.2	5.9	6.27	63.31	High	High	High	High	Peak Found	High	1
FALSE	High	Master Protein	P26006	Integrin alpha-3 OS=Homo sapiens OX=9606 GN=ITGA3 PE=1 SV=5	0	41.208	9	8	24	8	1051	116.5	6.77	12869		8		0	2.666	1.224	0.951046	0.98541	3.11	12.55	57.7	168.7	73.6	0.85	1.18	5.08	High	High	High	High	High	High	1
FALSE	High	Master Protein	P13667	Protein disulfide-isomerase A4 OS=Homo sapiens OX=9606 GN=PDIA4 PE=1 SV=2	0	253.705	45	32	173	32	645	72.9	5.07	98726	2.57	31	1	0	2.999	1.113	0.837044	0.970079	4.43	0.16	57.6	174.9	67.5	9	3.32	8.68	High	High	High	High	High	High	1
FALSE	High	Master Protein	Q14696	LRP chaperone MESD OS=Homo sapiens OX=9606 GN=MESD PE=1 SV=2	0	14.567	19	4	8	4	234	26.1	7.78	3522		4		0	2.646	1.314	0.960444	0.942251	38.02	0	57.6	214.3	28.1	56.04	0.36	25.88	High	Peak Found	High	High	Peak Found	Peak Found	1
FALSE	High	Master Protein	Q92945	Far upstream element-binding protein 2 OS=Homo sapiens OX=9606 GN=KHSRP PE=1 SV=4	0	66.284	21	12	42	12	711	73.1	7.3	20535		12		0	2.525	1.293	0.996309	0.947418	1.69	6.82	57.6	171.7	70.7	2.7	7.3	5.69	High	High	High	High	High	High	1
FALSE	High	Master Protein	P07602	Prosaposin OS=Homo sapiens OX=9606 GN=PSAP PE=1 SV=2	0	11.34	3	3	5	3	524	58.1	5.17	2259		3		0	2.87	1.085	0.891343	0.95164	21	17.26	57.6	175.9	66.5	34.38	34.79	35.71	High	Peak Found	High	High	Peak Found	Peak Found	1
FALSE	High	Master Protein	P22392	Nucleoside diphosphate kinase B OS=Homo sapiens OX=9606 GN=NME2 PE=1 SV=1	0	115.316	57	10	90	4	152	17.3	8.41	60012		10		0	2.946	1.199	0.867741	0.991762	6.23	5.2	57.5	177.6	64.9	0.36	7.39	8.05	High	High	High	High	High	High	1
FALSE	High	Master Protein	O75489	NADH dehydrogenase [ubiquinone] iron-sulfur protein 3, mitochondrial OS=Homo sapiens OX=9606 GN=NDUFS3 PE=1 SV=1	0	9.567	13	3	8	2	264	30.2	7.5	4680	0	2	1	0	0.165	1.124	7.98144e-17	0.971179	1217.41	2.06	57.5	177.9	64.6	13.98		15.93	Peak Found	Peak Found	High	Not Found	Peak Found	Peak Found	1
FALSE	High	Master Protein	P07237	Protein disulfide-isomerase OS=Homo sapiens OX=9606 GN=P4HB PE=1 SV=3	0	258.091	47	28	172	28	508	57.1	4.87	111781		28		0	2.739	1.089	0.942005	0.95598	2.38	0.27	57.5	177	65.5	3.43	6.89	3.62	High	High	High	High	High	High	1
FALSE	High	Master Protein	P09669	Cytochrome c oxidase subunit 6C OS=Homo sapiens OX=9606 GN=COX6C PE=1 SV=2	0	4.945	24	2	4	2	75	8.8	10.39	1578		2		0	3.002	1.217	0.834565	0.98541	1.62	17.26	57.5	172.6	69.9	18.84	17.32	2.52	Peak Found	High	High	High	Peak Found	Peak Found	1
FALSE	High	Master Protein	A5A6K4	Phosphoglycerate kinase 1 OS=Pan troglodytes OX=9598 GN=PGK1 PE=2 SV=1	0	256.125	58	25	153	25	417	44.6	8.1	96903	2.09	24	1	0	2.949	1.121	0.866579	0.971179	5.35	8.12	57.4	182.2	60.3	2.54	0.29	5.15	High	High	High	High	High	High	1
FALSE	High	Master Protein	P12004	Proliferating cell nuclear antigen OS=Homo sapiens OX=9606 GN=PCNA PE=1 SV=1	0	50.555	48	11	34	11	261	28.8	4.69	17860		11		0	2.807	1.189	0.922539	0.996497	6.78	3.29	57.4	173.6	68.9	1.4	4.1	1.77	High	High	High	High	High	High	1
FALSE	High	Master Protein	Q99442	Translocation protein SEC62 OS=Homo sapiens OX=9606 GN=SEC62 PE=1 SV=1	0.001	3.285	2	1	2	1	399	45.8	7.12	769		1		0	3.21	1.014	0.652338	0.894566	0.1	14.47	57.4	184.4	58.2	5.99	6.09	7.77	Peak Found	Peak Found	High	High	Peak Found	Peak Found	1
FALSE	High	Master Protein	A2NJV5	Immunoglobulin kappa variable 2-29 OS=Homo sapiens OX=9606 GN=IGKV2-29 PE=3 SV=2	0	8.433	24	3	9	3	120	13.1	7.28	5519		3		0	1.685	2.589	0.475366	0.00658307	10	5.17	57.4	98.1	144.5	7.9	5.47	2.43	High	High	High	High	High	High	1
FALSE	High	Master Protein	A0AVT1	Ubiquitin-like modifier-activating enzyme 6 OS=Homo sapiens OX=9606 GN=UBA6 PE=1 SV=1	0.001	4.369	1	1	1	1	1052	117.9	6.14	457		1		0	2.212	2.02	0.969583	0.10519	1.11	19.32	57.3	126.8	115.8	13.23	14.28	31.13	Peak Found	Peak Found	Peak Found	High	Peak Found	Peak Found	1
FALSE	High	Master Protein	Q15181	Inorganic pyrophosphatase OS=Homo sapiens OX=9606 GN=PPA1 PE=1 SV=2	0	74.984	42	10	31	10	289	32.6	5.86	16848		10		0	2.964	1.117	0.856356	0.970232	10.48	13.71	57.3	187.8	54.9	1.23	4	14.36	High	High	High	High	High	High	1
FALSE	High	Master Protein	Q9UI30	Multifunctional methyltransferase subunit TRM112-like protein OS=Homo sapiens OX=9606 GN=TRMT112 PE=1 SV=1	0	12.792	17	2	4	2	125	14.2	5.26	2519		2		0	2.464	1.831	0.996309	0.245891	10.88	18.16	57.3	138.2	104.6	12.59	6.21	4.29	Peak Found	High	High	High	Peak Found	Peak Found	1
FALSE	High	Master Protein	P17655	Calpain-2 catalytic subunit OS=Homo sapiens OX=9606 GN=CAPN2 PE=1 SV=6	0	53.332	17	10	20	10	700	79.9	4.98	10431		10		0	2.805	1.192	0.923391	0.995527	4.54	11.03	57.3	190.1	52.7	18.21	11.33	28.48	High	High	High	High	Peak Found	High	1
FALSE	High	Master Protein	Q99873	Protein arginine N-methyltransferase 1 OS=Homo sapiens OX=9606 GN=PRMT1 PE=1 SV=3	0	42.381	21	7	19	7	371	42.4	5.35	10122		7		0	2.491	1.415	0.996309	0.872745	1.82	4.95	57.2	146.7	96	10.7	14	11.93	High	High	High	High	High	High	1
FALSE	High	Master Protein	A5A6H4	Heterogeneous nuclear ribonucleoprotein A1 OS=Pan troglodytes OX=9598 GN=HNRNPA1 PE=2 SV=1	0	133.537	36	12	63	11	320	34.2	9.23	41940		12		0	2.769	1.212	0.940838	0.986036	2.8	4.25	57.2	170.3	72.5	4.68	6.5	0.96	High	High	High	High	High	High	1
FALSE	High	Master Protein	Q07955	Serine/arginine-rich splicing factor 1 OS=Homo sapiens OX=9606 GN=SRSF1 PE=1 SV=2	0	30.164	24	6	25	6	248	27.7	10.36	13288		6		0	2.736	1.339	0.942005	0.931778	3.34	0.9	57.2	162.5	80.3	10.48	9.73	0.32	High	High	High	High	High	High	1
FALSE	High	Master Protein	P51991	Heterogeneous nuclear ribonucleoprotein A3 OS=Homo sapiens OX=9606 GN=HNRNPA3 PE=1 SV=2	0	107.254	26	11	39	10	378	39.6	9.01	25837		11		0	2.876	1.162	0.887968	0.990491	7.92	5.89	57.2	174.5	68.4	8.21	2.13	0.38	High	High	High	High	High	High	1
FALSE	Medium	Master Protein	B0V2N1	Receptor-type tyrosine-protein phosphatase S OS=Mus musculus OX=10090 GN=Ptprs PE=1 SV=1	0.016	1.468	0	1	3	1	1907	211.8	7.23	958		1		0	2.021	2.227	0.889684	0.0403748	87.75	90.31	57.2	115.5	127.3	26.26	50.56	52.37	Peak Found	Peak Found	Peak Found	Peak Found	High	High	1
FALSE	High	Master Protein	P05556	Integrin beta-1 OS=Homo sapiens OX=9606 GN=ITGB1 PE=1 SV=2	0	64.457	19	15	51	15	798	88.4	5.39	25678		15		0	2.874	1.293	0.888379	0.945734	2.37	6.15	57.2	173.6	69.3	13.06	5.26	1.36	High	High	High	High	High	High	1
FALSE	High	Master Protein	P10599	Thioredoxin OS=Homo sapiens OX=9606 GN=TXN PE=1 SV=3	0	33.754	29	4	20	4	105	11.7	4.92	11707		4		0	2.868	1.717	0.891632	0.38774	40.79	7.67	57.1	160.9	82	8.67	3.58	7.65	High	High	High	High	High	High	1
FALSE	High	Master Protein	P01721	Immunoglobulin lambda variable 6-57 OS=Homo sapiens OX=9606 GN=IGLV6-57 PE=1 SV=2	0	17.059	9	4	41	1	117	12.6	4.78	20834		4		0	1.721	2.535	0.524486	0.00870327	9.33	13.33	57.1	98.2	144.7	22.78	14.04	10.26	Peak Found	Peak Found	Peak Found	High	Peak Found	Peak Found	1
FALSE	High	Master Protein	O94855	Protein transport protein Sec24D OS=Homo sapiens OX=9606 GN=SEC24D PE=1 SV=2	0	9.258	3	3	4	3	1032	112.9	7.25	1378		3		0	2.222	0.143	0.978127	4.73537e-17	24.22	1051.23	57	176.6	66.4	63.11	2.16		Peak Found	Peak Found	High	High	Not Found	Peak Found	1
FALSE	High	Master Protein	P50990	T-complex protein 1 subunit theta OS=Homo sapiens OX=9606 GN=CCT8 PE=1 SV=4	0	164.655	46	23	121	23	548	59.6	5.6	73258		23		0	2.869	1.143	0.891392	0.98541	4.83	3.5	57	176.7	66.3	8.08	1.18	10.3	High	High	High	High	High	High	1
FALSE	High	Master Protein	P49368	T-complex protein 1 subunit gamma OS=Homo sapiens OX=9606 GN=CCT3 PE=1 SV=4	0	157.683	40	23	103	23	545	60.5	6.49	64268		23		0	3.041	1.415	0.795758	0.872745	5.74	1.22	57	164.4	78.6	16.19	8.29	11.31	High	High	High	High	High	High	1
FALSE	High	Master Protein	P18206	Vinculin OS=Homo sapiens OX=9606 GN=VCL PE=1 SV=4	0	138.685	31	29	67	29	1134	123.7	5.66	30739	0	29	1	0	2.713	1.215	0.94241	0.986036	2.34	20.54	57	169	74	3	4.93	1.32	High	High	High	High	High	High	1
FALSE	High	Master Protein	P10644	cAMP-dependent protein kinase type I-alpha regulatory subunit OS=Homo sapiens OX=9606 GN=PRKAR1A PE=1 SV=1	0	18.319	6	4	9	3	381	43	5.35	6346		4		0	3.397	1	0.50984	0.872745	0	7412.26	56.9	193.4	49.6				High	Peak Found	Not Found	High	Peak Found	Not Found	1
FALSE	High	Master Protein	P40925	Malate dehydrogenase, cytoplasmic OS=Homo sapiens OX=9606 GN=MDH1 PE=1 SV=4	0	31.44	19	5	18	5	334	36.4	7.36	11246		5		0	2.722	1.137	0.942005	0.98469	17.63	15.38	56.9	177.8	65.2	5.81	4.09	12.7	High	High	High	High	High	High	1
FALSE	High	Master Protein	P09936	Ubiquitin carboxyl-terminal hydrolase isozyme L1 OS=Homo sapiens OX=9606 GN=UCHL1 PE=1 SV=2	0	119.581	49	10	57	10	223	24.8	5.48	34690		10		0	2.743	1.192	0.942005	0.995527	5.89	8.11	56.9	173.6	69.5	1.69	0.22	0.01	High	High	High	High	High	High	1
FALSE	High	Master Protein	Q9WVH0	40S ribosomal protein S13 OS=Cricetulus griseus OX=10029 GN=RPS13 PE=3 SV=3	0	56.794	36	7	33	7	151	17.2	10.54	20719		7		0	2.931	1.077	0.86812	0.942251	11.82	0.91	56.9	180	63.1	0.62	3.87	8.43	High	High	High	High	High	High	1
FALSE	High	Master Protein	P17812	CTP synthase 1 OS=Homo sapiens OX=9606 GN=CTPS1 PE=1 SV=2	0	35.55	13	6	12	6	591	66.6	6.46	6176		6		0	2.369	1.397	0.996309	0.872745	1.66	24.3	56.9	178.6	64.6	2.1	5.18	16.97	High	High	High	High	High	Peak Found	1
FALSE	High	Master Protein	O00429	Dynamin-1-like protein OS=Homo sapiens OX=9606 GN=DNM1L PE=1 SV=2	0	20.893	8	6	12	6	736	81.8	6.81	5740		6		0	1.575	0.673	0.335408	0.0811125	19.53	30.61	56.8	186.1	57	30.02	22.43	25.17	High	Peak Found	High	High	High	Peak Found	1
FALSE	High	Master Protein	Q9Y221	60S ribosome subunit biogenesis protein NIP7 homolog OS=Homo sapiens OX=9606 GN=NIP7 PE=1 SV=1	0.002	3.319	6	1	1	1	180	20.4	8.51	262		1		0	2.977	1.3	0.846098	0.942251	7.51	14.3	56.8	169.3	73.9	33.14	26.29	20.01	Peak Found	Peak Found	Peak Found	High	Peak Found	Peak Found	1
FALSE	High	Master Protein	P17931	Galectin-3 OS=Homo sapiens OX=9606 GN=LGALS3 PE=1 SV=5	0	75.953	22	6	55	6	250	26.1	8.56	35397		6		0	2.363	1.675	0.996309	0.447591	3.9	8.54	56.8	147.5	95.8	6.15	2.57	12.25	High	High	High	High	High	High	1
FALSE	High	Master Protein	O60506	Heterogeneous nuclear ribonucleoprotein Q OS=Homo sapiens OX=9606 GN=SYNCRIP PE=1 SV=2	0	53.856	18	9	30	6	623	69.6	8.59	15617		9		0	2.226	1.259	0.979755	0.967212	7	3.38	56.8	109	134.2	3.16	16.18	10.94	High	High	High	High	High	High	1
FALSE	High	Master Protein	P02070	Hemoglobin subunit beta OS=Bos taurus OX=9913 GN=HBB PE=1 SV=1	0	15.558	39	5	15	4	145	15.9	7.59	4968	25.1	1	4	1	2	1.615	0.88192	0.555085	10	16.43	56.8	136.6	106.6	6.61	11.7	13.42	Peak Found	Peak Found	Peak Found	High	High	High	1
FALSE	High	Master Protein	P45880	Voltage-dependent anion-selective channel protein 2 OS=Homo sapiens OX=9606 GN=VDAC2 PE=1 SV=2	0	44.162	35	8	29	7	294	31.5	7.56	17358		8		1	2.894	1.19	0.885579	0.996079	1.87	1.03	56.8	184.8	58.5	3.44	1.81	10.01	High	High	High	High	High	High	1
FALSE	High	Master Protein	Q96DA6	Mitochondrial import inner membrane translocase subunit TIM14 OS=Homo sapiens OX=9606 GN=DNAJC19 PE=1 SV=3	0.005	2.391	7	1	1	1	116	12.5	10.1	375		1		0	2.482	1.805	0.996309	0.276187	12.22	0.44	56.7	140.8	102.4	2.13	13.72	1.7	Peak Found	Peak Found	Peak Found	High	Peak Found	Peak Found	1
FALSE	High	Master Protein	Q99574	Neuroserpin OS=Homo sapiens OX=9606 GN=SERPINI1 PE=1 SV=1	0.002	3.052	2	1	4	1	410	46.4	4.91	2362		1		0	2.743	1.544	0.942005	0.67123	8.43	16.35	56.7	155.6	87.6	15.47	7.49	0.03	Peak Found	Peak Found	Peak Found	High	High	High	1
FALSE	High	Master Protein	P61459	Pterin-4-alpha-carbinolamine dehydratase OS=Rattus norvegicus OX=10116 GN=Pcbd1 PE=1 SV=2	0	20.896	33	4	11	4	104	12	6.8	6643		4		0	2.772	1.437	0.940838	0.841471	15.24	24.52	56.7	172.6	70.7	8.14	9.47	15.4	High	High	High	High	High	High	1
FALSE	High	Master Protein	Q16576	Histone-binding protein RBBP7 OS=Homo sapiens OX=9606 GN=RBBP7 PE=1 SV=1	0	45.913	29	9	34	4	425	47.8	5.05	18489		9		5	2.904	1.078	0.88192	0.943735	3.17	3.26	56.7	197.5	45.8	11.54	5.48	2.49	High	Not Found	High	High	Not Found	High	1
FALSE	High	Master Protein	Q7Z7H5	Transmembrane emp24 domain-containing protein 4 OS=Homo sapiens OX=9606 GN=TMED4 PE=1 SV=1	0	19.396	13	4	8	3	227	25.9	8.28	3714		4		1	2.507	1.29	0.996309	0.949315	27.71	1.05	56.7	181.9	61.4	35.64	12.05	12.93	High	High	High	High	Peak Found	Peak Found	1
FALSE	High	Master Protein	Q13867	Bleomycin hydrolase OS=Homo sapiens OX=9606 GN=BLMH PE=1 SV=1	0.006	2.141	2	1	1	1	455	52.5	6.27	276		1		0	2.609	1.685	0.979269	0.431572	19.31	31.27	56.7	147.9	95.5	12.49	5.84	17.01	Peak Found	Peak Found	Peak Found	Peak Found	Peak Found	High	1
FALSE	High	Master Protein	P46783	40S ribosomal protein S10 OS=Homo sapiens OX=9606 GN=RPS10 PE=1 SV=1	0	16.783	24	4	17	4	165	18.9	10.15	10482		4		0	3.284	1.091	0.596956	0.960157	19.51	10.47	56.7	204.5	38.8	0.87	20.94	2.91	High	High	High	High	High	High	1
FALSE	High	Master Protein	O95757	Heat shock 70 kDa protein 4L OS=Homo sapiens OX=9606 GN=HSPA4L PE=1 SV=3	0	58.603	20	13	30	10	839	94.5	5.88	12335		13		0	2.466	1.382	0.996309	0.890281	2.86	4.01	56.7	180.9	62.5	4.18	3.25	17.92	High	High	High	High	High	Peak Found	1
FALSE	Medium	Master Protein	Q9NX62	Golgi-resident adenosine 3',5'-bisphosphate 3'-phosphatase OS=Homo sapiens OX=9606 GN=BPNT2 PE=1 SV=1	0.031	1.167	2	1	1	1	359	38.7	6.86	299		1		0	3.111	0.109	0.739797	4.73537e-17	2.43	804.31	56.7	176.3	67.1	1.61	0.71		Peak Found	Peak Found	High	Peak Found	Not Found	Peak Found	1
FALSE	High	Master Protein	P01861	Immunoglobulin heavy constant gamma 4 OS=Homo sapiens OX=9606 GN=IGHG4 PE=1 SV=1	0	40.889	20	8	225	2	327	35.9	7.36	119814		8		0	1.664	2.737	0.446138	0.00306482	16.85	1.09	56.7	91.6	151.7	4.98	22.45	8.63	High	High	High	High	High	High	1
FALSE	High	Master Protein	P04179	Superoxide dismutase [Mn], mitochondrial OS=Homo sapiens OX=9606 GN=SOD2 PE=1 SV=3	0	46.43	36	8	31	8	222	24.7	8.25	20148		8		0	3.439	1.259	0.477933	0.967212	8.1	13.78	56.7	173	70.3	4.41	2.64	2.55	High	High	High	High	High	High	1
FALSE	High	Master Protein	P0DP25	Calmodulin-3 OS=Homo sapiens OX=9606 GN=CALM3 PE=1 SV=1	0	84.115	38	8	58	8	149	16.8	4.22	32012		8		0	3.336	1.084	0.553576	0.949315	5.62	19.71	56.6	188.2	55.1	26.83	22.53	9.44	High	High	High	High	High	High	1
FALSE	High	Master Protein	Q9Y6Y8	SEC23-interacting protein OS=Homo sapiens OX=9606 GN=SEC23IP PE=1 SV=1	0	13.433	4	3	9	3	1000	111	5.54	3811		3		0	2.555	1.323	0.996309	0.941604	16.85	11.31	56.6	169.4	74	17.98	1.49	30.2	Peak Found	Peak Found	High	High	High	High	1
FALSE	High	Master Protein	P00491	Purine nucleoside phosphorylase OS=Homo sapiens OX=9606 GN=PNP PE=1 SV=2	0	25.592	20	5	22	5	289	32.1	6.95	10781		5		0	2.64	1.278	0.963238	0.960157	0.72	24.49	56.6	183.2	60.2	0.15	2.02	2.91	High	High	High	High	High	High	1
FALSE	High	Master Protein	P15927	Replication protein A 32 kDa subunit OS=Homo sapiens OX=9606 GN=RPA2 PE=1 SV=1	0	11.199	9	2	4	2	270	29.2	6.15	2550		2		0	2.904	1.398	0.88192	0.872745	1.6	1.85	56.6	164.3	79.1	11.55	10.03	13.3	Peak Found	Peak Found	High	High	Peak Found	Peak Found	1
FALSE	High	Master Protein	O75663	TIP41-like protein OS=Homo sapiens OX=9606 GN=TIPRL PE=1 SV=2	0	9.705	10	2	2	2	272	31.4	5.91	834		2		0	20.142	0.01	6.79474e-15	4.73537e-17	353.11	0	56.5	243.5			8.39		Not Found	Peak Found	High	Peak Found	Not Found	Not Found	1
FALSE	High	Master Protein	Q92973	Transportin-1 OS=Homo sapiens OX=9606 GN=TNPO1 PE=1 SV=2	0	15.835	4	4	10	4	898	102.3	4.98	5727		4		0	2.48	1.007	0.996309	0.884645	6.19	24.76	56.5	186.5	57	7.8	8.76	15.6	High	High	High	High	High	Peak Found	1
FALSE	High	Master Protein	P62750	60S ribosomal protein L23a OS=Homo sapiens OX=9606 GN=RPL23A PE=1 SV=1	0	45.748	38	7	23	7	156	17.7	10.45	12493		7		0	2.492	1.126	0.996309	0.974365	10.23	0.84	56.5	175.1	68.4	13.52	3.62	18.8	High	High	High	High	High	High	1
FALSE	High	Master Protein	O75821	Eukaryotic translation initiation factor 3 subunit G OS=Homo sapiens OX=9606 GN=EIF3G PE=1 SV=2	0	17.426	12	3	8	3	320	35.6	6.13	4555		3		0	2.712	1.057	0.94241	0.942251	5.23	27	56.5	179.7	63.8	1.79	12.68	35.86	High	High	High	High	Peak Found	Peak Found	1
FALSE	High	Master Protein	O75436	Vacuolar protein sorting-associated protein 26A OS=Homo sapiens OX=9606 GN=VPS26A PE=1 SV=2	0	33.865	21	6	12	6	327	38.1	6.57	6585		6		0	2.418	1.37	0.998773	0.902748	11.55	21.49	56.5	196.3	47.2	18.32	36.81	30.36	High	High	High	High	Peak Found	Peak Found	1
FALSE	High	Master Protein	Q9UII2	ATPase inhibitor, mitochondrial OS=Homo sapiens OX=9606 GN=ATP5IF1 PE=1 SV=1	0	9.628	8	2	5	2	106	12.2	9.35	2410		2		0	3.765	1.065	0.291608	0.942251	4.25	19.42	56.5	193.6	50	11.21	3.63	11.23	Peak Found	High	High	High	Peak Found	High	1
FALSE	High	Master Protein	P36575	Arrestin-C OS=Homo sapiens OX=9606 GN=ARR3 PE=1 SV=2	0.006	2.229	2	1	3	1	388	42.8	5.77	1392		1		0	2.21	2.107	0.968279	0.0711807	0.17	2.78	56.4	124.7	118.9	7.65	7.81	5	Peak Found	Peak Found	High	High	Peak Found	High	1
FALSE	High	Master Protein	P17870	Beta-arrestin-1 OS=Bos taurus OX=9913 GN=ARRB1 PE=1 SV=1	0.007	2.164	2	1	4	1	418	47.1	6.29	1613		1		0	2.21	2.107	0.968279	0.0711807	0.17	2.78	56.4	124.7	118.9	7.65	7.81	5	High	High	Peak Found	Peak Found	Peak Found	Peak Found	1
FALSE	High	Master Protein	P68032	Actin, alpha cardiac muscle 1 OS=Homo sapiens OX=9606 GN=ACTC1 PE=1 SV=1	0	243.228	45	25	369	2	377	42	5.39	198116	0	25	1	0	1.802	1.02	0.645035	0.902153	17.57	4.44	56.4	175.9	67.7	10.18	0.82	15.71	High	High	High	High	High	High	1
FALSE	High	Master Protein	O43175	D-3-phosphoglycerate dehydrogenase OS=Homo sapiens OX=9606 GN=PHGDH PE=1 SV=4	0	33.438	11	5	19	5	533	56.6	6.71	10837		5		0	2.596	0.989	0.984948	0.872745	19.46	9.75	56.4	204.5	39.1	43.21	18.34	51.34	High	High	High	High	High	High	1
FALSE	High	Master Protein	O75475	PC4 and SFRS1-interacting protein OS=Homo sapiens OX=9606 GN=PSIP1 PE=1 SV=1	0	21.471	9	5	13	4	530	60.1	9.13	6939		5		0	3.104	1.112	0.746345	0.969522	8.86	5.08	56.4	189.1	54.5	11.37	19.88	10.57	High	High	High	High	High	High	1
FALSE	High	Master Protein	Q99436	Proteasome subunit beta type-7 OS=Homo sapiens OX=9606 GN=PSMB7 PE=1 SV=1	0	17.541	14	4	12	4	277	29.9	7.68	4653		4		0	3.454	1.58	0.468602	0.607251	16.16	6.72	56.3	200.5	43.2	14.07	9.39	11.27	High	High	High	High	Peak Found	Peak Found	1
FALSE	High	Master Protein	P60842	Eukaryotic initiation factor 4A-I OS=Homo sapiens OX=9606 GN=EIF4A1 PE=1 SV=1	0	188.241	52	22	119	11	406	46.1	5.48	74721		22		11	3.093	1.34	0.75381	0.92916	4.9	9.16	56.2	172.5	71.3	3.18	1.63	14.89	High	High	High	High	High	High	1
FALSE	High	Master Protein	Q9CQ10	Charged multivesicular body protein 3 OS=Mus musculus OX=10090 GN=Chmp3 PE=1 SV=3	0	8.532	7	2	2	2	224	25.2	5.06	884		2		0	2.535	1.535	0.996309	0.689953	18.22	13.9	56.2	168.1	75.7	3.92	9.67	1.37	Peak Found	Peak Found	High	High	Peak Found	Peak Found	1
FALSE	High	Master Protein	P05787	Keratin, type II cytoskeletal 8 OS=Homo sapiens OX=9606 GN=KRT8 PE=1 SV=7	0	177.398	52	27	129	18	483	53.7	5.59	81989		27		1	2.429	1.254	0.996309	0.970079	14.54	15.83	56.2	164.9	78.9	6.79	7.66	6.57	High	High	High	High	High	High	1
FALSE	High	Master Protein	P08559	Pyruvate dehydrogenase E1 component subunit alpha, somatic form, mitochondrial OS=Homo sapiens OX=9606 GN=PDHA1 PE=1 SV=3	0	22.205	19	7	18	7	390	43.3	8.06	10011		7		0	2.755	1.519	0.942005	0.724523	5.46	7.74	56.2	178.4	65.4	10.13	3.21	9.85	High	High	High	High	High	High	1
FALSE	High	Master Protein	Q9Y230	RuvB-like 2 OS=Homo sapiens OX=9606 GN=RUVBL2 PE=1 SV=3	0	73.034	33	14	29	14	463	51.1	5.64	15774		14		0	2.496	1.434	0.996309	0.841471	10.08	18.88	56.1	177.5	66.4	0.51	13.86	23.44	High	High	High	High	High	High	1
FALSE	High	Master Protein	P99999	Cytochrome c OS=Homo sapiens OX=9606 GN=CYCS PE=1 SV=2	0	14.379	25	3	10	3	105	11.7	9.57	6105		3		0	3.148	1.377	0.708898	0.896533	11.13	6.89	56.1	180	63.9	8.18	16.07	4.31	High	High	High	High	High	High	1
FALSE	High	Master Protein	Q9BRK5	45 kDa calcium-binding protein OS=Homo sapiens OX=9606 GN=SDF4 PE=1 SV=1	0	7.652	7	2	2	2	362	41.8	4.86	737		2		0	2.297	0.103	0.996309	4.73537e-17	13.17	756.79	56.1	179.6	64.3	10.8	65.08		Peak Found	Peak Found	Peak Found	High	Not Found	Peak Found	1
FALSE	High	Master Protein	O35129	Prohibitin-2 OS=Mus musculus OX=10090 GN=Phb2 PE=1 SV=1	0	76.695	40	11	56	11	299	33.3	9.83	36046		11		0	2.324	1.494	0.996309	0.758352	7.04	10.73	56.1	153.5	90.4	5.95	2.54	10.31	High	High	High	High	High	High	1
FALSE	High	Master Protein	O95302	Peptidyl-prolyl cis-trans isomerase FKBP9 OS=Homo sapiens OX=9606 GN=FKBP9 PE=1 SV=2	0.001	3.626	2	1	1	1	570	63	5.08	379		1		0	2.61	1.74	0.978613	0.356201	10.51	9.1	56.1	146.4	97.6	8.13	1.88	16.74	Peak Found	Peak Found	High	Peak Found	Peak Found	Peak Found	1
FALSE	High	Master Protein	O75390	Citrate synthase, mitochondrial OS=Homo sapiens OX=9606 GN=CS PE=1 SV=2	0	49.069	19	8	32	8	466	51.7	8.32	18250		8		0	2.705	0.956	0.945275	0.799519	2.52	9.7	56.1	181.3	62.7	4.38	0.61	10.4	High	High	High	High	High	High	1
FALSE	High	Master Protein	P61204	ADP-ribosylation factor 3 OS=Homo sapiens OX=9606 GN=ARF3 PE=1 SV=2	0	54.52	46	8	43	3	181	20.6	7.43	28051		8		1	2.933	1.356	0.86812	0.907579	8.3	4.38	56	167.4	76.6	6.83	0.91	4.7	High	High	High	High	High	High	1
FALSE	High	Master Protein	P21796	Voltage-dependent anion-selective channel protein 1 OS=Homo sapiens OX=9606 GN=VDAC1 PE=1 SV=2	0	75.378	50	10	36	10	283	30.8	8.54	18102		10		0	2.805	1.417	0.923391	0.872745	9.97	28.24	55.9	176.5	67.5	4.43	0.08	11.12	High	High	High	High	High	High	1
FALSE	High	Master Protein	P23284	Peptidyl-prolyl cis-trans isomerase B OS=Homo sapiens OX=9606 GN=PPIB PE=1 SV=2	0	102.586	52	13	104	12	216	23.7	9.41	60897		13		1	2.767	1.172	0.940971	0.995527	2.77	1.71	55.9	153.3	90.9	0.01	8.6	2.32	High	High	High	High	High	High	1
FALSE	High	Master Protein	O43447	Peptidyl-prolyl cis-trans isomerase H OS=Homo sapiens OX=9606 GN=PPIH PE=1 SV=1	0	12.157	13	2	8	2	177	19.2	8.07	3338		2		0	3.186	1.297	0.674149	0.943554	2.41	23.58	55.9	172.7	71.4	10.01	8.11	28.39	High	High	High	High	High	High	1
FALSE	High	Master Protein	P13591	Neural cell adhesion molecule 1 OS=Homo sapiens OX=9606 GN=NCAM1 PE=1 SV=3	0	9.199	3	2	3	2	858	94.5	4.87	1576		2		0	2.661	0.01	0.952806	4.73537e-17	8.15	0	55.8	244.2		63.12	5.48		Peak Found	Peak Found	High	High	Not Found	Not Found	1
FALSE	High	Master Protein	P20815	Cytochrome P450 3A5 OS=Homo sapiens OX=9606 GN=CYP3A5 PE=1 SV=1	0	18.842	11	5	11	5	502	57.1	8.75	5773	8.94	4	1	0	2.822	1.055	0.917061	0.941604	8.04	10.37	55.8	178.6	65.6	8.78	5.14	1.21	High	High	High	High	Peak Found	High	1
FALSE	High	Master Protein	P50991	T-complex protein 1 subunit delta OS=Homo sapiens OX=9606 GN=CCT4 PE=1 SV=4	0	109.81	34	17	82	15	539	57.9	7.83	48859		17		1	2.479	1.236	0.996309	0.978291	4.68	11.57	55.8	168.5	75.7	3.74	1.23	0.23	High	High	High	High	High	High	1
FALSE	High	Master Protein	P46777	60S ribosomal protein L5 OS=Homo sapiens OX=9606 GN=RPL5 PE=1 SV=3	0	78.326	33	9	46	9	297	34.3	9.72	25734		9		0	2.848	1.302	0.897202	0.942251	8.67	3.95	55.8	174	70.2	8.24	0.99	0.79	High	High	High	High	High	High	1
FALSE	High	Master Protein	Q96PU8	Protein quaking OS=Homo sapiens OX=9606 GN=QKI PE=1 SV=1	0.001	3.258	2	1	1	1	341	37.6	8.56	424		1		0	2.798	1.595	0.928061	0.582659	16.79	13.92	55.6	155.7	88.7	4.22	11.74	9.03	Peak Found	Peak Found	Peak Found	High	Peak Found	Peak Found	1
FALSE	High	Master Protein	P59999	Actin-related protein 2/3 complex subunit 4 OS=Mus musculus OX=10090 GN=Arpc4 PE=1 SV=3	0	17.311	23	4	19	4	168	19.7	8.43	9213	0	4	1	0	3.239	1.205	0.629863	0.987787	8.83	13.26	55.6	177.5	66.9	11.55	11.39	3.84	High	High	High	High	High	High	1
FALSE	High	Master Protein	Q9H223	EH domain-containing protein 4 OS=Homo sapiens OX=9606 GN=EHD4 PE=1 SV=1	0	68.532	24	13	29	10	541	61.1	6.76	15200		13		3	2.849	1.616	0.897202	0.55428	13.4	29.61	55.6	168.6	75.8	1.21	18.02	82.53	High	High	High	High	High	High	1
FALSE	High	Master Protein	P29692	Elongation factor 1-delta OS=Homo sapiens OX=9606 GN=EEF1D PE=1 SV=5	0	38.208	20	5	29	5	281	31.1	5.01	20534		5		0	3.092	1.27	0.753995	0.961461	0.64	6.15	55.6	182.2	62.2	6.02	5.03	1.65	High	High	High	High	High	High	1
FALSE	High	Master Protein	Q08257	Quinone oxidoreductase OS=Homo sapiens OX=9606 GN=CRYZ PE=1 SV=1	0	9.103	6	2	3	2	329	35.2	8.44	1677		2		0	2.687	1.024	0.946435	0.903288	1.35	26.87	55.6	197.8	46.7	55.08	9.78	4.55	Peak Found	Peak Found	High	High	Peak Found	Peak Found	1
FALSE	High	Master Protein	Q15084	Protein disulfide-isomerase A6 OS=Homo sapiens OX=9606 GN=PDIA6 PE=1 SV=1	0	83.485	27	12	74	12	440	48.1	5.08	44142	2.71	12	1	0	3.077	1.099	0.77076	0.960601	0.7	8.68	55.5	175.2	69.3	5.91	0.59	1.04	High	High	High	High	High	High	1
FALSE	High	Master Protein	P31948	Stress-induced-phosphoprotein 1 OS=Homo sapiens OX=9606 GN=STIP1 PE=1 SV=1	0	103.324	38	21	66	20	543	62.6	6.8	31076		21		1	2.748	1.116	0.942005	0.970079	6.28	7.5	55.5	188.8	55.6	2.21	5.29	8.39	High	High	High	High	High	High	1
FALSE	High	Master Protein	O75643	U5 small nuclear ribonucleoprotein 200 kDa helicase OS=Homo sapiens OX=9606 GN=SNRNP200 PE=1 SV=2	0	83.08	8	18	41	18	2136	244.4	6.06	18947		18		0	2.12	1.275	0.942005	0.960157	2.62	1.22	55.5	171	73.5	15.77	1.22	21.03	High	High	High	High	High	High	1
FALSE	High	Master Protein	P12725	Alpha-1-antiproteinase OS=Ovis aries OX=9940 PE=1 SV=1	0	23.354	16	7	30	6	416	46	6.27	1584	78.01	1	6	1	2.882	1.712	0.885579	0.393215	4.29	19.2	55.4	152.6	92	10.8	8.28	1.14	High	High	High	High	High	High	1
FALSE	High	Master Protein	Q13200	26S proteasome non-ATPase regulatory subunit 2 OS=Homo sapiens OX=9606 GN=PSMD2 PE=1 SV=3	0	93.836	18	13	48	13	908	100.1	5.2	24033		13		0	2.573	1.366	0.993673	0.903288	9.97	3.81	55.4	172.6	72	5.12	2.83	2.95	High	High	High	High	High	High	1
FALSE	High	Master Protein	O60306	RNA helicase aquarius OS=Homo sapiens OX=9606 GN=AQR PE=1 SV=4	0.002	2.714	1	2	3	2	1485	171.2	6.37	434		2		0	3.161	1.255	0.699025	0.970079	3.86	9.2	55.4	175.1	69.5	9.9	6.23	18.58	Peak Found	Peak Found	High	Peak Found	Peak Found	High	1
FALSE	High	Master Protein	Q9ULV4	Coronin-1C OS=Homo sapiens OX=9606 GN=CORO1C PE=1 SV=1	0	34.291	14	6	17	5	474	53.2	7.08	9400		6		0	2.471	1.045	0.996309	0.93246	19.96	9.34	55.4	191.5	53.1	35.4	1.09	14.7	High	High	High	High	High	High	1
FALSE	High	Master Protein	P53004	Biliverdin reductase A OS=Homo sapiens OX=9606 GN=BLVRA PE=1 SV=2	0	36.944	24	6	20	6	296	33.4	6.44	11774		6		0	2.699	1.474	0.946221	0.784647	16.48	2.98	55.4	172.2	72.4	0.63	2.1	11.52	High	High	High	High	High	High	1
FALSE	High	Master Protein	P55209	Nucleosome assembly protein 1-like 1 OS=Homo sapiens OX=9606 GN=NAP1L1 PE=1 SV=1	0	95.525	22	9	46	8	391	45.3	4.46	29263		9		1	2.978	1.199	0.845925	0.991762	4.7	0.76	55.3	174.7	70	7.6	0.94	1.93	High	High	High	High	High	High	1
FALSE	High	Master Protein	P02042	Hemoglobin subunit delta OS=Homo sapiens OX=9606 GN=HBD PE=1 SV=2	0	16.252	21	3	13	2	147	16	8.05	8400		3		0	2.723	1.711	0.942005	0.39402	4.53	16.06	55.2	150.3	94.5	2.45	6.76	12.8	High	High	High	High	High	High	1
FALSE	High	Master Protein	P60903	Protein S100-A10 OS=Homo sapiens OX=9606 GN=S100A10 PE=1 SV=2	0	17.023	35	2	6	2	97	11.2	7.37	3110		2		0	3.481	1.379	0.448062	0.894566	3.66	6.96	55.2	193	51.8	10.18	8.9	36.98	High	High	High	High	Peak Found	High	1
FALSE	High	Master Protein	Q9H2U2	Inorganic pyrophosphatase 2, mitochondrial OS=Homo sapiens OX=9606 GN=PPA2 PE=1 SV=2	0.002	3.347	2	1	2	1	334	37.9	7.39	772		1		0	3.294	0.089	0.588189	4.73537e-17	35.59	653.92	55.2	181.7	63.2	48.97	17.37		Peak Found	Peak Found	High	High	Not Found	Peak Found	1
FALSE	High	Master Protein	P05387	60S acidic ribosomal protein P2 OS=Homo sapiens OX=9606 GN=RPLP2 PE=1 SV=1	0	104.216	85	9	50	8	115	11.7	4.54	35061	8.49	8	1	1	3.115	1.293	0.739448	0.945734	11.02	1.1	55.1	176.6	68.2	4.13	3.27	9.72	High	High	High	High	High	High	1
FALSE	High	Master Protein	Q5R1W9	L-lactate dehydrogenase A chain OS=Pan troglodytes OX=9598 GN=LDHA PE=2 SV=3	0	146.689	52	17	111	10	332	36.6	8.27	65092	26.53	15	2	5	3.271	1.193	0.608535	0.995527	1.89	1.06	55.1	174.8	70	3.36	3.37	5.27	High	High	High	High	High	High	1
FALSE	High	Master Protein	P12235	ADP/ATP translocase 1 OS=Homo sapiens OX=9606 GN=SLC25A4 PE=1 SV=4	0	68.924	40	12	71	2	298	33	9.76	42166		12		0	1.903	0.95	0.791651	0.790306	30.61	13.82	55.1	160.5	84.4	4.49	12.52	13.94	High	Peak Found	High	High	Peak Found	High	1
FALSE	High	Master Protein	Q00839	Heterogeneous nuclear ribonucleoprotein U OS=Homo sapiens OX=9606 GN=HNRNPU PE=1 SV=6	0	100.191	16	16	59	16	825	90.5	6	35439		16		0	2.695	1.22	0.946221	0.98541	5.84	2.45	55.1	182.7	62.1	8.21	0.27	5.85	High	High	High	High	High	High	1
FALSE	High	Master Protein	P52565	Rho GDP-dissociation inhibitor 1 OS=Homo sapiens OX=9606 GN=ARHGDIA PE=1 SV=3	0	39.115	23	4	16	4	204	23.2	5.11	9687		4		0	2.736	1.219	0.942005	0.98541	9.12	28.17	55.1	204.7	40.2	9.07	5.11	55.97	High	High	High	High	High	High	1
FALSE	High	Master Protein	Q9UBQ5	Eukaryotic translation initiation factor 3 subunit K OS=Homo sapiens OX=9606 GN=EIF3K PE=1 SV=1	0	13.807	11	2	8	2	218	25	4.93	5102		2		0	2.58	1.167	0.993547	0.992078	0.35	0.56	55.1	180.6	64.3	3.22	0.35	2.69	High	High	High	High	High	High	1
FALSE	High	Master Protein	P31939	Bifunctional purine biosynthesis protein ATIC OS=Homo sapiens OX=9606 GN=ATIC PE=1 SV=3	0	59.046	24	10	28	10	592	64.6	6.71	15906		10		0	2.885	1.152	0.885579	0.986036	19	23.88	55	180.6	64.3	2.33	2.48	6.59	High	High	High	High	High	High	1
FALSE	High	Master Protein	P61923	Coatomer subunit zeta-1 OS=Homo sapiens OX=9606 GN=COPZ1 PE=1 SV=1	0	13.234	19	2	8	2	177	20.2	4.81	3784		2		0	3.367	0.103	0.52977	4.73537e-17	10.87	757.91	55	185.2	59.7	2.71	7.64		High	High	High	High	High	Peak Found	1
FALSE	High	Master Protein	Q9UBF2	Coatomer subunit gamma-2 OS=Homo sapiens OX=9606 GN=COPG2 PE=1 SV=1	0	12.751	3	3	12	1	871	97.6	5.81	6862		3		0	2.142	2.32	0.943409	0.025584	13.29	12.66	54.9	117.6	127.4	4.86	7.79	7.19	Peak Found	Peak Found	High	Peak Found	Peak Found	Peak Found	1
FALSE	High	Master Protein	P78371	T-complex protein 1 subunit beta OS=Homo sapiens OX=9606 GN=CCT2 PE=1 SV=4	0	175.03	46	21	83	21	535	57.5	6.46	46465		21		0	2.89	1.294	0.885579	0.945734	3.72	0.97	54.9	171.9	73.2	1.37	1.9	0.81	High	High	High	High	High	High	1
FALSE	High	Master Protein	P50995	Annexin A11 OS=Homo sapiens OX=9606 GN=ANXA11 PE=1 SV=1	0	22.472	15	7	16	7	505	54.4	7.65	8160		7		0	2.248	1	0.991146	0.872745	10.67	20.81	54.9	191.8	53.3	1.59	15.77	7.28	High	High	High	High	High	High	1
FALSE	High	Master Protein	Q9BVK6	Transmembrane emp24 domain-containing protein 9 OS=Homo sapiens OX=9606 GN=TMED9 PE=1 SV=2	0	26.482	16	4	11	3	235	27.3	8.02	8023		4		0	2.821	1.306	0.918468	0.942251	8.42	5.19	54.9	173.1	72	3.5	9.78	0.7	High	High	High	High	High	High	1
FALSE	High	Master Protein	Q8TDN6	Ribosome biogenesis protein BRX1 homolog OS=Homo sapiens OX=9606 GN=BRIX1 PE=1 SV=2	0	6.108	6	2	3	2	353	41.4	9.92	1147		2		0	2.626	1.893	0.968279	0.187834	5.12	2.17	54.9	142	103.1	1.59	0.6	7.62	Peak Found	Peak Found	High	High	Peak Found	High	1
FALSE	High	Master Protein	P63241	Eukaryotic translation initiation factor 5A-1 OS=Homo sapiens OX=9606 GN=EIF5A PE=1 SV=2	0	89.013	36	7	47	7	154	16.8	5.24	27563		7		0	2.899	1.306	0.88364	0.942251	23.09	4.47	54.9	148.5	96.6	3.62	7.27	3.01	High	High	High	High	High	High	1
FALSE	High	Master Protein	O14974	Protein phosphatase 1 regulatory subunit 12A OS=Homo sapiens OX=9606 GN=PPP1R12A PE=1 SV=1	0	11.62	2	2	3	2	1030	115.2	5.4	1640		2		0	2.817	1.103	0.91984	0.964251	4.38	17.52	54.8	184	61.2	31.72	22.88	18.16	Peak Found	Peak Found	High	High	Peak Found	Peak Found	1
FALSE	High	Master Protein	Q14152	Eukaryotic translation initiation factor 3 subunit A OS=Homo sapiens OX=9606 GN=EIF3A PE=1 SV=1	0	98.105	16	21	57	21	1382	166.5	6.79	27177		21		0	2.404	1.272	0.999781	0.96035	3.42	0.66	54.8	140.3	104.9	11.27	8.8	46.12	High	High	High	High	High	High	1
FALSE	High	Master Protein	Q15019	Septin-2 OS=Homo sapiens OX=9606 GN=SEPTIN2 PE=1 SV=1	0	87.863	48	13	52	12	361	41.5	6.6	27626		13		1	2.72	1.261	0.942005	0.967212	12.17	4.67	54.8	164.8	80.4	6.98	0.78	5.98	High	High	High	High	High	High	1
FALSE	High	Master Protein	Q07960	Rho GTPase-activating protein 1 OS=Homo sapiens OX=9606 GN=ARHGAP1 PE=1 SV=1	0	6.172	3	2	2	2	439	50.4	6.29	821		2		0	3.022	1.275	0.815507	0.960157	27.17	21.41	54.8	182.6	62.6	7.07	2.29	12.02	Peak Found	Peak Found	High	High	Peak Found	Peak Found	1
FALSE	High	Master Protein	O43707	Alpha-actinin-4 OS=Homo sapiens OX=9606 GN=ACTN4 PE=1 SV=2	0	306.971	59	45	163	28	911	104.8	5.44	90338		45		14	2.762	1.249	0.942005	0.971179	5.17	7.6	54.7	180.4	64.9	12.24	1.55	2.54	High	High	High	High	High	High	1
FALSE	High	Master Protein	Q9BRA2	Thioredoxin domain-containing protein 17 OS=Homo sapiens OX=9606 GN=TXNDC17 PE=1 SV=1	0	17.323	27	3	8	3	123	13.9	5.52	5768		3		0	3.342	1.353	0.548361	0.909092	10.74	14.65	54.7	184.7	60.5	11.43	3.86	4.64	High	High	High	High	High	High	1
FALSE	High	Master Protein	P22087	rRNA 2'-O-methyltransferase fibrillarin OS=Homo sapiens OX=9606 GN=FBL PE=1 SV=2	0	33.26	26	6	19	6	321	33.8	10.18	9843		6		0	2.665	1.523	0.951597	0.716751	2.93	16.57	54.7	150.2	95.1	45.63	4.13	41.61	High	High	High	High	Peak Found	High	1
FALSE	High	Master Protein	P55145	Mesencephalic astrocyte-derived neurotrophic factor OS=Homo sapiens OX=9606 GN=MANF PE=1 SV=3	0	36.731	29	6	10	6	182	20.7	8.69	4840		6		0	2.811	1.216	0.921049	0.98601	15.62	8.47	54.7	181.9	63.4	3.12	8.02	13.9	Peak Found	High	High	High	Peak Found	Peak Found	1
FALSE	High	Master Protein	P02787	Serotransferrin OS=Homo sapiens OX=9606 GN=TF PE=1 SV=3	0	29.957	8	5	31	5	698	77	7.12	17990		5		0	2.981	1.36	0.843373	0.905376	5.29	3.03	54.6	170.1	75.3	1.16	5.15	3.23	High	High	High	High	High	High	1
FALSE	High	Master Protein	O15460	Prolyl 4-hydroxylase subunit alpha-2 OS=Homo sapiens OX=9606 GN=P4HA2 PE=1 SV=1	0	4.756	2	1	4	1	535	60.9	5.71	1771		1		0	2.884	1.606	0.885579	0.567175	25.2	32.61	54.6	157.6	87.7	26.22	2.6	4.34	Peak Found	High	High	High	Peak Found	Peak Found	1
FALSE	High	Master Protein	P11766	Alcohol dehydrogenase class-3 OS=Homo sapiens OX=9606 GN=ADH5 PE=1 SV=4	0	13.297	7	3	4	3	374	39.7	7.49	2272		3		0	2.622	0.01	0.970752	4.73537e-17	12.28	0	54.6	196.6	48.8	31.29	2.36		Peak Found	Peak Found	High	High	Peak Found	Not Found	1
FALSE	High	Master Protein	P07741	Adenine phosphoribosyltransferase OS=Homo sapiens OX=9606 GN=APRT PE=1 SV=2	0	9.978	12	2	6	2	180	19.6	6.02	2068		2		0	3.42	1.071	0.492349	0.942251	53.19	45.85	54.6	186.8	58.5	42.17	6.21	0.42	High	Peak Found	High	High	Peak Found	Peak Found	1
FALSE	Medium	Master Protein	P08123	Collagen alpha-2(I) chain OS=Homo sapiens OX=9606 GN=COL1A2 PE=1 SV=7	0.037	1.106	2	1	1	1	1366	129.2	8.95	157		1		0	3.129	1.37	0.723507	0.902153	10.22	16.18	54.6	170.7	74.8	7.53	17.19	7.85	Peak Found	Peak Found	High	Peak Found	Peak Found	Peak Found	1
FALSE	High	Master Protein	P14324	Farnesyl pyrophosphate synthase OS=Homo sapiens OX=9606 GN=FDPS PE=1 SV=4	0	13.408	11	4	10	4	419	48.2	6.15	3357		4		0	2.516	0.967	0.996309	0.828245	2.39	40.61	54.5	158.8	86.7	4.86	13.5	36.13	High	High	High	High	Peak Found	High	1
FALSE	High	Master Protein	Q8IYB3	Serine/arginine repetitive matrix protein 1 OS=Homo sapiens OX=9606 GN=SRRM1 PE=1 SV=2	0	8.208	3	2	3	2	904	102.3	11.84	1065		2		0	15.664	13.024	8.43277e-12	4.73537e-17	461.63	559.55	54.5	154.7	90.8		20.46	2.46	Not Found	Peak Found	High	High	Peak Found	Peak Found	1
FALSE	High	Master Protein	P21399	Cytoplasmic aconitate hydratase OS=Homo sapiens OX=9606 GN=ACO1 PE=1 SV=3	0	10.325	3	3	4	3	889	98.3	6.68	2212		3		0	2.664	0.01	0.951833	4.73537e-17	17.82	0	54.5	245.5		0.11	54.58		Peak Found	Peak Found	High	High	Not Found	Not Found	1
FALSE	High	Master Protein	O75531	Barrier-to-autointegration factor OS=Homo sapiens OX=9606 GN=BANF1 PE=1 SV=1	0	27.9	51	4	16	4	89	10.1	6.09	8844		4		0	3.519	1.208	0.432906	0.986805	24.79	13.25	54.4	192.7	52.9	7.43	2.53	4.82	High	High	High	High	High	High	1
FALSE	High	Master Protein	P83731	60S ribosomal protein L24 OS=Homo sapiens OX=9606 GN=RPL24 PE=1 SV=1	0	13.093	13	2	15	2	157	17.8	11.25	8908		2		0	3.098	1.437	0.750555	0.841471	6.79	15.95	54.4	167.3	78.3	6.92	13.48	9.39	High	High	High	High	High	High	1
FALSE	High	Master Protein	P49257	Protein ERGIC-53 OS=Homo sapiens OX=9606 GN=LMAN1 PE=1 SV=2	0	44.861	16	8	28	8	510	57.5	6.77	15570		8		0	2.712	1.112	0.942596	0.969001	5.34	22.5	54.4	177.5	68	17.05	11.03	21.38	High	High	High	High	High	High	1
FALSE	High	Master Protein	Q15382	GTP-binding protein Rheb OS=Homo sapiens OX=9606 GN=RHEB PE=1 SV=1	0	33.379	33	7	18	7	184	20.5	5.92	10561		7		0	2.349	1.303	0.996309	0.942251	11.16	16.87	54.4	166.8	78.8	10.65	4.12	14.68	High	High	High	High	High	Peak Found	1
FALSE	High	Master Protein	Q9Y2X3	Nucleolar protein 58 OS=Homo sapiens OX=9606 GN=NOP58 PE=1 SV=1	0	18.473	12	5	13	5	529	59.5	8.92	4698		5		0	2.131	1.352	0.942005	0.911258	4.87	4.08	54.4	142.1	103.5	37.55	33.97	10.43	High	Peak Found	High	High	High	High	1
FALSE	High	Master Protein	F1QGH7	Catenin beta-1 OS=Danio rerio OX=7955 GN=ctnnb1 PE=1 SV=1	0	42.306	10	8	23	7	780	85.5	5.86	12453		8		1	2.752	1.065	0.942005	0.942251	5.2	0.3	54.4	198.8	46.8	5.35	3.16	48.77	High	High	High	High	High	High	1
FALSE	High	Master Protein	P02790	Hemopexin OS=Homo sapiens OX=9606 GN=HPX PE=1 SV=2	0	9.911	3	3	7	3	462	51.6	7.02	3615		3		0	3.134	1.831	0.72039	0.245891	0.17	4.84	54.3	158.1	87.5	11.7	6.38	12.55	Peak Found	Peak Found	High	High	High	Peak Found	1
FALSE	High	Master Protein	P00734	Prothrombin OS=Homo sapiens OX=9606 GN=F2 PE=1 SV=2	0	14.968	5	4	8	3	622	70	5.9	4895		4		1	2.534	2.753	0.996309	0.00283566	0.26	32.34	54.3	134.2	111.5	5.44	3.18	27.58	High	High	High	High	High	High	1
FALSE	High	Master Protein	Q9HA72	Calcium homeostasis modulator protein 2 OS=Homo sapiens OX=9606 GN=CALHM2 PE=1 SV=1	0.007	2.087	2	1	1	1	323	36.2	7.69	206		1		0	2.518	0.16	0.996309	4.18456e-15	71.65	1183.1	54.3	136.7	109	34.13	30.62		Peak Found	Peak Found	Peak Found	High	Not Found	Peak Found	1
FALSE	High	Master Protein	P31946	14-3-3 protein beta/alpha OS=Homo sapiens OX=9606 GN=YWHAB PE=1 SV=3	0	102.741	44	12	88	4	246	28.1	4.83	52537		12		0	3.28	1.168	0.60032	0.99335	9.49	6.71	54.2	182.5	63.3	15.56	2.35	12.77	High	High	High	High	High	High	1
FALSE	High	Master Protein	P10833	Ras-related protein R-Ras OS=Mus musculus OX=10090 GN=Rras PE=1 SV=1	0	13.229	14	3	11	2	218	23.7	6.79	5194		3		1	2.464	1.137	0.996309	0.98469	24.11	7.91	54.1	184.3	61.5	20.84	5.93	13.41	Not Found	Not Found	High	High	Not Found	Not Found	1
FALSE	Medium	Master Protein	Q13496	Myotubularin OS=Homo sapiens OX=9606 GN=MTM1 PE=1 SV=2	0.013	1.627	3	1	5	1	603	69.9	8.18	1540	0	1	1	0	1.657	2.886	0.442562	0.00142198	19.63	15.8	54.1	89.7	156.2	21.3	2.8	6.42	High	High	High	Peak Found	Peak Found	High	1
FALSE	High	Master Protein	O75874	Isocitrate dehydrogenase [NADP] cytoplasmic OS=Homo sapiens OX=9606 GN=IDH1 PE=1 SV=2	0	21.072	12	4	13	3	414	46.6	7.01	7129		4		0	2.498	1.514	0.996309	0.731323	13.05	5.29	54.1	165.2	80.7	0.64	4.65	5.64	High	High	High	High	High	High	1
FALSE	High	Master Protein	P49189	4-trimethylaminobutyraldehyde dehydrogenase OS=Homo sapiens OX=9606 GN=ALDH9A1 PE=1 SV=3	0	25.17	11	7	25	6	494	53.8	5.87	12512		7		0	2.394	0.99	0.997293	0.872745	7.49	6.22	54.1	191.1	54.8	36.74	5.32	39.77	High	High	High	High	High	High	1
FALSE	High	Master Protein	P49321	Nuclear autoantigenic sperm protein OS=Homo sapiens OX=9606 GN=NASP PE=1 SV=2	0	30.827	8	6	22	6	788	85.2	4.3	11319		6		0	2.774	1.443	0.940838	0.828673	27.87	0.37	54	166.2	79.8	1.55	11.43	1.03	High	High	High	High	High	High	1
FALSE	High	Master Protein	Q9BV20	Methylthioribose-1-phosphate isomerase OS=Homo sapiens OX=9606 GN=MRI1 PE=1 SV=1	0	8.904	9	3	10	3	369	39.1	6.3	3670		3		0	2.333	1.665	0.996309	0.465678	42.45	7.31	54	156.2	89.8	6.32	10.08	5.75	High	High	High	High	High	High	1
[truncated: 754 more rows]
